# Supplementary material for: Rectal and Naris Swabs: Practical and Informative Samples for Analyzing the Microbiota of Critically Ill Patients
Source: mSphere. 2018 Jun 13;3(3):e00219-18. doi: 10.1128/mSphere.00219-18 (PMC6001609; doi:10.1128/mSphere.00219-18)
Supplement: DATA SET S1 [file sph003182568sd1.xlsx]

## Sheet: OriginalFIle
# Constructed from biom file
#OTU ID	LRH-1-001-002-A_S7	LRH-1-002-044-A_S14	LRH-1-003-086-A_S19	LRH-1-004-128-A_S26	LRH-1-005-170-A_S30	LRH-1-006-212-A_S37	LRH-1-007-254-A_S42	LRH-2-007-260-A_S43	LRH-1-008-296-A_S48	LRH-1-009-338-A_S53	LRH-2-001-008-A_S8	LRH-2-002-050-A_S15	LRH-2-003-092-A_S20	LRH-2-004-134-A_S27	LRH-2-005-176-A_S31	LRH-2-006-218-A_S38	LRH-2-008-302-A_S49	LRH-2-009-344-A_S54	LRH-3-001-014-A_S9	LRH-3-002-056-A_S16	LRH-3-005-182-A_S32	LRH-3-006-224-A_S39	LRH-3-007-266-A_S44	LRH-3-009-350-A_S55	LRH-4-001-020-A_S10	LRH-4-002-062-A_S17	LRH-4-004-146-A_S28	LRH-4-005-188-A_S33	LRH-4-006-230-A_S40	LRH-4-008-314-A_S50	LRH-4-009-356-A_S56	LRH-5-001-026-A_S11	LRH-5-004-152-A_S29	LRH-5-005-194-A_S34	LRH-5-006-236-A_S41	LRH-5-007-278-A_S45	LRH-5-008-320-A_S51	LRH-5-009-362-A_S57	LRH-6-001-032-A_S12	LRH-6-002-074-A_S18	LRH-6-005-200-A_S35	LRH-6-007-284-A_S46	LRH-6-008-326-A_S52	LRH-6-009-368-A_S58	LRH-7-001-038-A_S13	LRH-7-005-206-A_S36	LRH-7-007-290-A_S47	LRH-7-009-374-A_S59	neg1_S21
OTU_1038	0	0	3	0	12	0	0	0	0	0	0	0	0	0	0	0	0	0	0	7	0	0	0	0	0	2	0	0	3	0	0	0	0	0	0	0	2	0	0	0	0	0	0	0	0	0	0	0	0
OTU_1051	0	0	0	0	0	0	0	32	0	0	0	0	0	0	0	0	0	0	0	0	0	0	0	0	0	0	0	0	0	0	0	0	0	0	0	0	0	0	0	0	0	0	0	0	0	0	0	0	0
OTU_1124	0	0	0	0	7	0	0	0	0	0	9	0	0	0	0	0	0	0	0	0	0	0	0	0	0	0	0	0	4	0	0	0	0	5	0	1	0	0	0	0	0	5	4	0	2	0	0	0	0
OTU_1158	0	0	0	0	0	0	0	7	0	0	0	0	0	13	0	0	0	0	1	0	0	0	8	0	3	0	0	0	0	0	0	0	0	0	0	0	0	0	0	0	0	0	0	0	0	0	0	0	0
OTU_1165	0	0	0	0	0	0	0	0	0	0	0	0	0	0	0	0	0	0	0	6	0	0	0	0	0	12	0	0	0	0	0	0	0	0	0	18	0	0	0	0	0	0	0	0	0	0	0	0	0
OTU_1167	0	0	0	0	0	0	0	0	0	0	0	0	0	0	0	0	0	0	0	0	0	0	0	0	0	0	0	0	0	0	0	0	0	0	0	0	0	0	0	0	0	0	0	0	0	0	0	0	0
OTU_1201	0	0	0	0	0	0	0	0	0	0	0	0	0	0	0	2	0	0	0	0	0	0	0	0	0	0	2	0	0	0	0	0	0	0	0	0	17	0	0	0	0	0	0	0	0	0	0	0	0
OTU_1230	0	0	0	0	0	0	0	0	0	0	0	0	0	0	0	0	0	0	0	18	0	0	0	0	0	0	0	0	0	0	0	0	0	0	0	0	0	0	0	0	0	0	0	0	0	0	0	0	0
OTU_1238	9	0	0	0	0	0	0	0	0	0	0	0	0	0	0	0	0	13	0	0	0	0	0	0	6	0	0	0	0	0	0	0	0	0	0	0	0	0	0	0	0	2	0	0	0	0	0	0	0
OTU_1248	0	0	0	0	0	0	0	19	0	0	0	0	0	0	0	0	0	0	0	0	0	0	0	0	0	0	0	0	0	0	0	0	0	0	0	0	0	0	0	0	0	0	0	0	0	0	0	0	0
OTU_1262	0	0	0	0	0	0	0	0	0	0	0	0	0	0	0	0	0	0	0	0	27	0	0	0	0	0	0	0	0	0	0	0	0	0	0	0	0	0	0	0	0	0	0	0	0	0	0	0	0
OTU_1274	0	0	0	0	0	0	0	0	0	0	0	0	0	0	0	0	0	0	0	0	0	0	0	0	0	0	0	0	0	0	0	0	0	10	0	0	0	0	0	0	0	3	0	0	0	0	0	0	0
OTU_1327	0	0	0	0	29	0	0	0	0	0	0	0	0	0	0	0	0	0	0	0	0	0	0	0	0	0	0	0	0	0	0	0	0	0	0	0	0	0	0	0	0	0	0	0	0	0	0	0	0
OTU_1333	0	0	0	0	0	0	0	12	0	0	0	0	0	0	0	0	0	0	0	0	0	0	0	0	0	0	0	0	0	0	0	0	0	0	0	0	0	0	0	0	0	0	0	0	0	0	0	0	0
OTU_1402	0	0	0	0	0	0	0	0	0	0	0	0	0	0	0	0	0	0	0	0	0	0	0	0	0	0	0	0	0	0	0	0	0	0	0	0	0	0	0	0	0	0	0	0	0	0	0	0	0
OTU_1408	0	0	0	0	0	0	0	0	0	0	0	0	0	0	0	0	0	0	0	0	0	0	0	0	0	0	0	0	0	0	0	0	0	0	0	0	0	0	0	0	0	0	0	0	0	0	0	0	0
OTU_1450	0	0	0	0	0	0	0	11	0	0	0	0	0	0	0	0	0	0	0	0	0	0	0	0	0	0	0	0	0	0	0	0	0	0	0	0	0	0	0	0	0	0	0	0	0	0	0	0	0
OTU_1475	0	0	0	0	0	0	0	0	0	0	0	0	0	0	0	0	0	0	0	13	0	0	0	0	0	0	0	0	0	0	0	0	0	0	0	0	0	0	0	0	0	0	0	0	0	0	0	0	0
OTU_1491	0	0	0	0	0	0	0	0	0	0	0	0	0	0	0	0	0	0	0	0	0	0	0	0	0	0	0	0	0	0	0	0	0	0	0	24	0	0	0	0	0	0	0	0	0	0	0	0	0
OTU_1542	0	0	0	0	0	0	0	0	0	0	0	0	0	0	0	0	0	0	0	0	0	0	0	0	0	0	0	0	0	0	0	0	0	0	0	0	0	0	0	0	0	0	0	0	0	0	0	8	0
OTU_1543	0	0	0	0	0	0	0	0	0	0	0	0	0	0	0	0	0	0	0	0	0	0	0	0	0	0	0	0	0	0	0	0	0	0	0	0	0	0	0	0	0	0	0	4	0	0	0	0	0
OTU_1554	0	0	0	0	0	0	0	0	0	0	0	0	0	0	0	0	0	0	0	0	0	0	0	0	0	0	0	0	0	0	0	0	0	0	0	0	0	0	0	0	0	0	0	0	0	0	0	0	0
OTU_1555	0	0	0	0	0	0	0	0	0	0	0	0	0	0	0	0	0	0	0	0	0	0	0	0	0	0	0	0	0	0	0	0	0	0	0	0	0	0	0	0	0	0	0	0	0	0	0	0	0
OTU_1589	0	0	0	0	18	0	0	0	0	0	0	0	0	0	0	0	0	0	0	6	0	0	7	0	0	0	2	0	0	0	0	0	0	0	5	0	0	0	0	0	0	0	0	0	0	0	0	0	0
OTU_1608	0	0	0	0	0	0	0	0	27	0	5	0	0	0	0	0	0	0	0	0	0	0	0	0	0	0	0	0	0	0	0	0	0	0	0	5	0	0	0	0	0	0	0	0	0	0	0	0	0
OTU_1632	0	0	0	0	0	0	0	0	0	0	0	0	0	0	12	0	0	0	0	0	0	0	0	0	0	0	0	0	0	0	0	0	0	0	0	0	0	0	0	0	0	0	0	0	0	0	0	0	0
OTU_1672	0	0	0	0	0	0	0	0	0	0	0	0	0	0	0	0	0	0	0	0	0	0	8	0	0	0	0	0	0	0	0	0	0	0	0	0	0	0	0	0	0	3	0	0	0	0	0	0	0
OTU_1690	0	0	0	0	0	0	0	0	0	0	0	0	0	0	0	0	0	0	0	0	0	0	0	0	0	11	0	0	0	0	0	0	0	0	0	0	0	0	0	0	0	0	0	0	0	0	0	0	0
OTU_1700	0	0	0	4	0	0	1	0	0	0	0	0	0	0	0	0	0	0	0	0	0	0	0	0	0	0	8	0	0	0	0	0	0	0	0	0	0	0	0	0	0	0	0	0	0	0	0	19	0
OTU_1733	0	0	0	0	0	0	0	0	0	0	0	0	0	0	0	0	0	0	0	0	0	0	0	0	0	0	0	0	0	0	0	0	0	11	0	0	0	0	0	0	0	0	0	6	0	0	0	0	0
OTU_1769	0	0	0	0	0	0	0	0	0	0	0	0	0	0	0	0	0	0	0	0	0	0	0	0	0	0	0	0	0	0	0	0	0	0	0	0	0	0	0	0	12	0	0	0	0	0	0	0	0
OTU_1775	0	0	0	0	0	0	0	0	0	0	0	0	0	0	0	0	0	0	0	0	0	0	0	0	0	0	0	0	0	0	0	0	0	0	0	0	0	0	0	0	0	6	0	0	0	0	0	0	0
OTU_1796	0	0	0	0	0	0	0	0	0	0	0	0	0	0	0	0	0	0	0	0	0	0	0	0	0	0	0	0	0	0	0	0	0	0	0	0	0	0	0	0	0	4	0	0	0	0	0	0	0
OTU_1797	0	0	0	0	0	0	0	6	0	0	0	0	0	0	0	0	0	0	0	0	0	0	0	0	0	0	0	0	0	0	0	0	0	0	0	0	0	0	0	0	0	31	0	0	0	0	0	0	0
OTU_1810	0	0	0	0	0	0	0	0	0	0	0	0	0	0	0	0	0	0	0	0	0	0	0	0	0	0	0	0	0	0	0	0	0	0	0	0	0	0	0	0	0	0	10	0	0	0	0	0	0
OTU_1863	0	0	0	0	0	0	0	0	0	0	0	0	0	0	0	0	0	0	0	0	0	0	0	0	0	0	0	0	0	0	0	0	0	0	0	0	0	0	0	0	0	0	0	0	0	0	0	0	0
OTU_1864	0	0	0	0	0	0	0	0	0	0	0	0	0	0	0	0	0	0	0	0	0	0	0	0	0	0	0	0	0	0	0	0	0	0	0	0	0	0	0	0	0	0	0	0	0	0	0	0	0
OTU_1891	0	0	0	0	0	0	0	2	0	3	0	0	0	0	0	2	0	0	0	0	0	0	0	0	0	0	0	0	0	0	0	0	0	0	0	0	0	0	0	0	0	0	3	0	0	0	0	0	0
OTU_1942	10	0	0	0	0	0	0	0	0	0	0	0	0	0	0	0	0	0	0	0	0	0	0	0	0	0	0	0	0	0	0	0	0	0	0	0	0	0	0	0	0	0	0	0	0	0	0	0	0
OTU_1961	0	9	0	0	0	0	0	0	0	0	0	0	0	0	0	0	0	0	0	0	0	0	0	0	0	0	0	0	0	0	0	0	0	0	0	0	0	0	0	0	0	0	0	0	0	0	0	0	0
OTU_2025	0	0	0	0	3	0	0	0	0	0	0	0	0	0	0	0	0	0	0	0	0	0	0	0	0	0	0	0	0	0	0	0	0	0	0	0	0	0	0	0	0	0	0	0	0	0	0	0	0
OTU_2026	0	0	0	0	19	0	0	0	0	0	0	0	0	0	4	0	0	0	0	0	0	0	0	0	0	0	0	0	0	0	0	0	0	0	0	0	0	0	0	0	0	0	0	0	0	0	0	0	0
OTU_2262	0	0	0	0	0	0	0	0	0	0	0	0	13	0	0	0	0	0	0	0	0	0	0	0	0	0	0	0	0	0	0	0	0	0	0	0	0	0	0	0	0	0	0	0	0	0	0	0	0
OTU_2276	0	0	0	0	0	0	0	0	0	0	0	0	0	27	0	0	0	0	0	0	0	0	0	0	0	0	0	0	0	0	0	0	0	0	0	0	0	0	0	0	0	0	0	0	0	0	0	0	0
OTU_2280	0	0	0	0	0	0	0	0	0	0	0	0	0	25	0	0	0	0	0	0	0	0	0	0	0	0	0	0	0	0	0	0	0	0	0	0	0	0	0	0	0	0	0	0	0	0	0	0	0
OTU_2319	0	0	0	0	0	0	0	0	0	0	0	0	0	0	0	0	4	0	0	0	0	0	0	0	0	0	0	0	0	0	0	0	0	0	0	0	0	0	0	0	0	0	0	0	0	0	0	0	0
OTU_2438	0	0	0	0	0	0	0	0	0	0	0	0	0	0	0	0	0	0	0	0	0	0	10	0	0	0	0	0	0	0	0	0	0	0	0	0	0	0	0	0	0	0	0	0	0	0	0	0	0
OTU_2478	6	0	0	0	0	0	0	0	0	0	0	0	0	0	0	0	0	0	0	0	0	0	0	16	0	0	0	0	0	0	0	0	0	0	0	0	0	0	0	0	0	0	0	0	0	0	0	0	0
OTU_2482	0	0	0	0	0	0	0	0	0	0	0	0	0	0	0	0	0	0	0	0	0	0	0	0	4	0	0	0	0	0	0	0	0	0	0	0	0	0	0	0	0	0	0	0	0	0	0	0	0
OTU_2524	0	0	0	0	0	0	0	0	0	0	0	0	0	0	0	0	0	0	0	0	0	0	0	0	0	0	0	5	0	0	0	0	0	0	0	0	0	0	0	0	0	0	0	0	0	0	0	0	0
OTU_2559	0	0	0	0	0	0	0	0	0	0	0	0	0	0	0	0	0	0	0	0	0	0	0	0	0	0	0	0	0	0	0	0	0	0	0	0	0	0	0	0	0	0	2	0	0	0	0	0	0
OTU_2566	0	0	0	0	0	0	0	0	0	0	0	0	0	0	0	0	0	0	0	0	0	0	0	0	0	0	0	0	0	0	0	0	0	0	0	0	0	0	0	0	0	0	0	0	0	0	0	0	0
OTU_2578	0	0	0	0	0	0	0	0	0	0	0	0	0	0	0	0	0	0	0	0	0	0	0	0	0	0	0	0	0	0	7	0	0	0	0	0	0	0	0	0	0	0	0	0	0	0	0	0	0
OTU_2589	0	0	0	0	0	0	0	0	0	0	0	0	0	0	0	0	0	0	0	0	0	0	0	0	0	0	0	0	0	0	5	0	0	0	0	0	0	0	0	0	0	0	0	0	0	0	0	0	0
OTU_2661	0	0	0	0	0	0	0	0	0	0	0	0	0	0	0	0	0	0	0	0	0	0	0	0	0	0	0	0	0	0	0	0	0	0	0	0	0	0	0	0	0	0	0	0	0	0	0	0	0
OTU_2706	0	0	0	0	0	0	0	0	0	0	0	0	0	0	0	0	0	0	0	0	0	0	0	0	0	0	0	0	0	0	0	0	0	0	0	0	6	0	0	0	0	0	0	0	0	0	0	0	0
OTU_2707	0	0	0	0	0	0	0	0	0	0	0	0	0	0	0	0	0	0	0	0	0	0	0	0	0	0	0	0	0	0	0	0	0	0	0	0	9	0	0	0	0	0	0	0	0	0	0	0	0
OTU_2728	0	0	0	0	0	0	0	0	0	0	0	0	0	0	0	0	0	0	0	0	0	0	0	0	0	0	0	0	0	0	0	0	0	0	0	0	0	0	0	4	0	0	0	0	0	0	0	0	0
OTU_2844	0	0	0	0	0	0	0	0	0	0	0	0	0	0	0	0	0	0	0	0	0	0	0	0	0	0	0	0	0	0	0	0	0	0	0	0	0	0	0	0	0	0	4	0	0	0	0	0	0
OTU_2901	0	0	0	0	0	0	0	0	0	0	0	0	0	0	0	0	0	0	0	0	0	0	0	0	0	0	0	0	0	0	0	0	0	0	0	0	0	0	0	0	0	0	0	0	0	0	0	13	0
OTU_2919	1	1	0	0	2	1	0	1	0	0	0	1	0	1	0	0	1	0	1	0	1	1	0	0	2	0	0	0	0	0	0	1	0	0	0	2	1	0	0	2	0	2	0	1	0	1	2	0	0
OTU_2922	0	0	0	0	0	0	0	1	0	0	0	0	0	0	0	0	0	0	0	0	0	0	0	0	0	0	0	0	0	0	0	0	0	0	0	0	0	0	0	0	0	0	0	0	0	0	0	0	0
OTU_2924	0	0	0	0	0	0	0	0	0	0	0	0	0	0	0	0	0	0	0	0	0	0	0	0	0	0	0	0	0	2	0	0	0	0	0	0	0	0	0	0	0	0	0	0	0	0	0	0	0
OTU_2928	1	2	1	0	0	0	1	1	0	0	1	0	0	0	0	0	1	1	1	1	0	1	0	1	1	1	1	0	0	0	0	0	1	0	1	1	3	1	1	0	1	2	1	0	1	0	0	1	0
OTU_2951	1	0	1	0	0	0	1	1	0	0	1	0	0	0	0	0	0	2	0	1	0	0	0	0	0	0	0	2	0	0	0	1	1	0	0	1	0	1	0	0	0	3	0	0	1	0	0	0	0
OTU_2973	1	2	0	0	0	0	0	0	0	0	0	0	0	0	0	0	0	0	0	0	0	2	1	1	0	0	0	1	0	0	0	0	3	0	0	1	0	1	0	0	1	0	0	0	1	0	1	1	0
OTU_2995	0	0	0	0	0	0	0	0	0	0	0	0	0	0	0	0	0	0	0	0	0	0	0	0	0	0	0	0	0	0	0	0	0	0	0	0	0	0	0	0	0	0	0	0	0	0	0	0	0
OTU_3010	0	0	0	0	0	0	0	0	0	0	0	0	0	0	0	0	0	0	0	0	0	0	0	0	0	0	0	0	0	0	0	0	0	0	0	0	0	0	0	0	0	0	0	0	0	0	0	0	0
OTU_3015	0	0	0	0	0	0	0	0	0	0	0	0	0	0	0	0	0	0	0	0	0	0	0	0	0	0	0	0	0	0	0	0	0	0	0	0	0	0	0	0	0	0	0	0	0	0	0	0	0
OTU_3018	0	0	0	0	0	0	0	0	0	0	0	0	0	0	0	0	0	0	0	0	0	0	0	0	0	0	0	0	0	0	0	0	0	0	0	0	0	0	0	0	0	0	0	0	0	0	0	0	0
OTU_3025	0	0	0	0	0	0	0	0	0	0	0	0	0	0	0	0	0	0	0	0	0	0	0	0	0	0	0	0	0	0	0	0	0	0	0	0	0	0	0	0	0	0	0	0	0	0	0	0	0
OTU_3026	0	0	0	0	0	0	0	0	0	0	0	0	0	0	0	0	0	0	0	0	0	0	0	0	0	0	0	0	0	0	0	0	0	0	0	0	0	0	0	0	0	0	0	0	0	0	0	0	0
OTU_3035	0	0	0	0	0	0	0	0	0	0	0	0	0	0	0	0	0	0	0	0	0	0	0	0	0	0	0	0	0	0	0	0	0	0	0	0	0	0	0	0	0	0	0	0	0	0	0	0	0
OTU_3041	0	0	0	0	0	0	0	0	0	0	0	0	0	0	0	0	0	0	0	0	0	0	0	0	0	0	0	0	0	0	0	0	0	0	0	0	0	0	0	0	0	0	0	0	0	0	0	0	0
OTU_3046	0	0	0	0	0	0	0	0	0	0	0	0	0	0	0	0	0	0	0	0	0	0	0	0	0	0	0	0	0	0	0	0	0	0	0	0	0	0	0	0	0	0	0	0	0	0	0	0	0
OTU_3100	0	0	0	0	0	0	0	0	0	0	0	0	0	0	0	0	0	0	0	0	0	0	0	0	0	0	0	0	0	0	0	0	0	0	0	0	0	0	0	0	0	0	0	0	0	0	0	0	0
OTU_3107	0	0	0	0	0	0	0	0	0	0	0	0	0	0	0	0	0	0	0	0	0	0	0	0	0	2	0	0	0	0	0	0	0	0	0	0	0	0	0	0	0	0	0	0	0	0	0	0	0
OTU_3121	0	0	0	0	0	0	0	0	0	0	0	0	0	0	0	0	0	0	0	0	0	0	0	0	0	0	0	0	0	0	0	0	0	0	0	0	0	0	0	0	0	0	0	0	0	0	0	0	0
OTU_3124	0	0	0	0	0	0	0	0	0	0	0	0	0	0	0	0	0	0	0	0	0	0	0	0	0	0	0	0	0	0	0	0	0	0	0	0	0	0	0	0	0	0	0	0	0	0	0	0	0
OTU_3125	0	0	0	0	0	0	0	0	0	0	0	0	0	0	0	0	0	0	0	0	0	0	0	0	0	0	0	0	0	0	0	0	0	0	0	0	0	0	0	0	0	0	0	0	0	0	0	0	0
OTU_3139	0	0	0	0	1	1	1	0	1	0	1	0	0	0	0	0	0	1	0	0	1	2	2	0	0	0	0	0	2	0	0	0	0	0	0	1	2	2	0	2	0	2	0	0	0	0	0	0	0
OTU_3142	0	0	0	0	0	0	0	0	0	0	0	0	0	0	0	0	0	0	0	0	0	0	0	0	0	0	0	0	0	0	0	0	0	0	0	0	0	0	0	0	0	0	0	0	0	0	0	0	0
OTU_3174	0	0	0	0	0	0	0	0	0	0	0	0	0	0	0	0	0	0	0	0	0	0	0	0	0	0	0	0	0	0	0	0	0	0	0	0	0	0	0	0	0	0	0	0	0	0	0	0	0
OTU_3280	1	1	0	0	1	0	2	1	2	0	3	1	0	1	0	3	0	0	0	1	0	0	0	0	0	0	0	0	0	0	1	1	1	1	1	0	1	0	0	0	0	0	0	0	0	2	0	1	0
OTU_3303	1	1	0	0	2	1	2	2	0	2	2	0	0	0	0	1	1	2	1	0	1	2	0	0	1	0	1	0	0	0	0	1	0	0	0	0	1	1	0	1	0	1	0	0	3	1	1	1	0
OTU_3330	0	0	6	0	0	0	0	0	0	0	0	0	0	0	0	0	0	0	0	0	0	0	0	0	0	0	0	0	0	0	0	0	0	0	0	0	0	0	0	0	0	0	0	0	0	0	0	0	0
OTU_3357	0	0	0	0	0	0	0	0	0	0	0	0	0	0	0	0	0	0	0	0	0	0	0	0	0	0	0	0	0	0	0	0	0	0	0	0	0	0	0	0	0	0	0	0	0	0	0	0	0
OTU_3359	0	0	1	2	0	0	0	0	0	1	0	0	1	0	0	1	0	1	1	0	1	3	0	0	0	0	0	1	0	0	0	1	1	0	0	0	1	0	1	0	0	0	0	0	0	0	0	1	0
OTU_3400	0	1	0	1	1	0	2	1	1	0	0	0	0	1	0	1	0	0	0	0	0	0	0	0	1	0	0	0	0	1	0	2	1	1	0	0	0	0	0	0	0	2	1	1	0	1	0	0	1
OTU_3467	0	0	0	0	0	1	1	0	0	1	0	0	1	0	0	3	0	2	1	0	0	0	1	0	0	1	1	0	0	0	0	0	2	0	0	0	1	1	1	1	0	0	0	0	0	0	0	1	0
OTU_3530	1	4	2	0	3	0	3	0	0	1	1	1	0	0	1	3	0	1	1	1	0	1	0	2	4	1	4	0	0	3	1	1	5	1	0	1	0	2	3	3	0	0	0	1	1	1	1	1	0
OTU_3553	0	0	0	0	0	0	7	0	0	0	0	0	0	0	0	0	0	0	0	0	0	0	0	0	0	0	0	0	0	0	0	0	0	0	0	0	0	0	0	0	0	0	0	0	0	0	0	0	0
OTU_3586	0	0	0	0	0	0	3	0	0	0	0	0	0	0	0	0	0	0	0	0	0	0	0	0	0	0	0	0	0	0	0	0	0	0	0	0	0	0	0	0	0	0	0	0	0	0	0	0	0
OTU_3719	1	0	0	1	2	1	2	1	0	3	1	0	0	0	0	2	1	1	0	0	0	0	2	1	0	1	1	1	1	0	0	0	1	0	1	1	0	0	1	1	0	0	2	1	1	1	0	1	0
OTU_3723	0	0	0	0	0	0	0	0	0	0	10	0	0	0	0	0	0	0	0	0	0	0	0	0	0	0	0	0	0	0	0	0	0	0	0	0	0	0	0	0	0	0	0	0	0	0	0	0	0
OTU_3746	2	1	1	0	0	0	2	0	0	0	2	1	1	0	0	3	1	0	1	1	0	3	0	0	0	0	1	1	2	2	0	3	0	1	0	2	2	0	0	0	1	1	1	0	3	2	0	0	0
OTU_3748	0	0	0	0	0	0	0	0	0	0	7	0	0	0	0	0	0	0	0	0	0	0	0	0	0	0	0	0	0	0	0	0	0	0	0	0	0	0	0	0	0	0	0	0	0	0	0	0	0
OTU_3764	0	0	0	0	0	0	0	0	0	0	0	4	0	0	0	0	0	0	0	0	0	0	0	0	0	0	0	0	0	0	0	0	0	0	0	0	0	0	0	0	0	0	0	0	0	0	0	0	0
OTU_3796	0	0	0	0	0	0	0	0	0	0	0	0	3	0	0	0	0	0	0	0	0	0	0	0	0	0	0	0	0	0	0	0	0	0	0	0	0	0	0	0	0	0	0	0	0	0	0	0	0
OTU_3804	1	4	0	4	1	0	10	0	0	18	0	0	10	28	0	5	0	10	0	0	0	2	0	0	0	0	0	4	2	4	30	0	2	0	12	6	0	2	0	0	0	49	58	0	9	0	0	0	0
OTU_3806	0	0	0	0	0	0	0	0	0	0	0	0	0	0	0	0	0	0	0	0	0	0	0	0	0	0	0	0	0	0	0	0	0	0	0	0	0	0	0	0	0	0	5	0	0	0	0	0	0
OTU_3810	0	0	0	0	0	0	0	0	0	0	0	0	0	0	0	0	0	0	0	0	0	0	0	0	0	0	0	0	0	0	0	0	0	0	0	0	0	0	0	0	0	0	0	0	0	0	0	0	0
OTU_3828	1	2	1	0	0	1	0	2	1	0	0	2	0	2	0	0	1	1	0	1	0	0	1	0	1	0	1	2	1	0	0	1	1	1	0	0	1	1	1	1	0	2	0	1	1	0	0	0	0
OTU_3832	0	0	0	0	0	0	0	0	0	0	0	0	0	2	0	0	0	0	0	0	0	0	0	0	0	0	0	0	0	0	0	0	0	0	0	0	0	0	0	0	0	0	0	0	0	0	0	0	0
OTU_3839	0	0	0	0	0	0	0	0	0	0	0	0	0	2	0	0	0	0	0	0	0	0	0	0	0	0	0	0	0	0	0	0	0	0	0	0	0	0	0	0	0	0	0	0	0	0	0	0	0
OTU_3845	0	0	0	0	0	0	0	0	0	0	0	0	0	2	0	0	0	0	0	0	0	0	0	0	0	0	0	0	0	0	0	0	0	0	0	0	0	0	0	0	0	0	0	0	0	0	0	0	0
OTU_3918	0	0	0	0	1	0	0	0	0	0	0	1	1	0	0	0	1	0	0	0	1	1	0	0	0	0	0	0	0	1	0	0	1	0	0	0	0	0	0	0	0	0	0	0	0	0	1	0	0
OTU_3953	0	2	1	0	0	1	1	1	1	1	1	2	0	1	0	0	1	1	0	0	0	2	0	0	2	0	0	1	1	0	0	1	5	1	0	1	1	2	2	2	1	0	0	1	2	0	0	3	0
OTU_4035	0	2	0	0	0	1	0	2	1	3	0	0	0	0	0	2	0	0	1	1	0	1	1	0	0	0	0	0	0	0	2	2	0	0	0	0	1	0	0	1	0	2	0	1	0	2	0	0	0
OTU_4045	1	0	0	0	1	1	0	1	1	1	0	0	0	0	0	0	0	0	0	2	0	0	1	0	1	0	0	2	0	2	0	0	0	0	0	0	0	1	0	0	1	0	1	0	2	0	0	0	0
OTU_4049	0	0	0	0	0	0	0	0	0	0	0	0	0	0	0	0	0	0	0	5	0	0	0	0	0	0	0	0	0	0	0	0	0	0	0	0	0	0	0	0	0	0	0	0	0	0	0	0	0
OTU_4081	0	0	0	0	0	0	0	0	0	0	0	0	0	0	0	0	0	0	0	0	0	0	0	0	0	0	0	0	0	0	0	0	0	0	0	0	0	0	0	0	0	0	0	0	0	0	0	0	0
OTU_4103	0	0	0	0	0	2	1	2	0	0	0	0	0	0	1	0	0	1	1	0	0	2	0	0	1	0	0	0	0	0	0	1	0	0	0	0	1	0	0	0	0	0	1	0	0	0	1	0	0
OTU_4124	0	0	0	1	1	0	0	1	0	0	1	1	0	0	0	0	0	0	0	0	0	2	1	1	2	2	0	0	0	0	1	0	1	1	0	0	0	0	0	0	0	2	1	0	0	1	0	0	0
OTU_4147	1	1	1	1	0	0	0	0	0	0	1	0	0	0	0	0	0	0	0	0	0	0	1	0	0	0	0	1	0	0	0	0	0	0	0	1	1	0	0	0	0	0	1	0	0	0	0	1	0
OTU_4150	0	0	0	0	0	0	0	0	0	0	0	0	0	0	0	0	0	0	0	0	0	0	3	0	0	0	0	0	0	0	0	0	0	0	0	0	0	0	0	0	0	0	0	0	0	0	0	0	0
OTU_4159	0	0	0	0	0	0	0	0	0	0	0	0	0	0	0	0	0	0	0	0	0	0	5	0	0	0	0	0	0	0	0	0	0	0	0	0	0	0	0	0	0	0	0	0	0	0	0	0	0
OTU_4165	0	0	0	0	0	0	0	0	0	0	0	0	0	0	0	0	0	0	0	0	0	0	5	0	0	0	0	0	0	0	0	0	0	0	0	0	0	0	0	0	0	0	0	0	0	0	0	0	0
OTU_4171	0	0	0	0	0	0	0	0	0	0	0	0	0	0	0	0	0	0	0	0	0	0	6	0	0	0	0	0	0	0	0	0	0	0	0	0	0	0	0	0	0	0	0	0	0	0	0	0	0
OTU_4214	0	0	0	0	0	0	0	0	0	0	0	0	0	0	0	0	0	0	0	0	0	0	0	0	2	0	0	0	0	0	0	0	0	0	0	0	0	0	0	0	0	0	0	0	0	0	0	0	0
OTU_4235	0	0	0	0	0	0	0	0	0	0	0	0	0	0	0	0	0	0	0	0	0	0	0	0	4	0	0	0	0	0	0	0	0	0	0	0	0	0	0	0	0	0	0	0	0	0	0	0	0
OTU_4240	0	0	0	0	0	0	0	0	0	0	0	0	4	0	0	0	0	0	0	0	0	0	0	0	0	13	0	0	0	0	0	0	0	0	0	0	0	0	0	0	0	0	0	0	0	0	0	0	0
OTU_4259	0	0	0	0	0	0	0	0	0	0	0	0	0	0	0	0	0	0	0	0	0	0	0	0	0	0	0	0	0	0	0	0	0	0	0	0	0	0	0	0	0	0	0	0	0	0	0	0	0
OTU_4265	0	0	0	0	0	0	0	0	0	0	0	0	0	0	0	0	0	0	0	0	0	0	0	0	0	0	4	0	0	0	0	0	0	0	0	0	0	0	0	0	0	0	0	0	0	0	0	0	0
OTU_430	0	0	0	0	0	0	0	0	0	0	0	0	0	0	0	0	0	0	0	0	0	0	0	0	0	0	0	0	0	0	0	0	0	0	0	0	0	0	0	0	0	0	0	0	0	0	0	0	0
OTU_4327	0	0	0	0	0	0	0	0	0	0	0	0	0	0	0	0	0	0	0	0	0	0	0	0	0	0	0	0	10	0	0	0	0	0	0	0	0	0	0	0	0	0	0	0	0	0	0	0	0
OTU_4371	0	0	0	0	0	0	0	0	0	0	0	0	0	0	0	0	0	0	0	0	0	0	0	0	0	0	0	0	0	0	0	0	0	0	0	0	0	0	0	0	0	0	0	0	0	0	0	0	0
OTU_4409	0	0	0	0	0	0	0	0	0	0	0	0	0	0	0	0	0	0	0	0	0	0	0	0	0	0	0	0	0	0	25	0	0	0	0	0	0	0	0	0	0	0	0	0	0	0	0	0	0
OTU_4499	0	0	0	1	0	0	1	0	0	0	0	0	0	0	0	0	0	2	0	0	0	1	1	1	0	0	0	0	1	0	1	0	2	0	0	0	1	0	0	1	0	3	0	0	1	2	1	0	0
OTU_455	10	4	20	0	54	0	14	11	0	2	0	100	14	0	0	4	5	9	0	14	0	0	46	0	0	44	11	19	15	6	6	0	0	0	1	40	19	7	0	401	0	62	2	0	0	30	11	0	0
OTU_4553	1	1	0	2	2	2	2	0	0	0	0	0	0	0	0	0	0	0	1	0	1	0	0	1	0	0	1	1	0	1	0	0	1	0	0	0	0	0	0	2	0	0	1	0	1	0	0	0	0
OTU_4592	0	0	0	0	0	0	0	0	0	0	0	0	0	0	0	0	0	0	0	0	0	0	0	0	0	0	0	0	0	0	0	0	0	0	0	0	0	0	0	0	0	0	0	0	0	0	0	0	0
OTU_4645	0	0	0	0	0	0	0	0	0	0	0	0	0	0	0	0	0	0	0	0	0	0	0	0	0	0	0	0	0	0	0	0	0	0	0	9	0	0	0	0	0	0	0	0	0	0	0	0	0
OTU_4653	0	0	0	0	0	0	0	0	0	0	0	0	0	0	0	0	0	0	0	0	0	0	0	0	0	0	0	0	0	0	0	0	0	0	0	0	0	0	0	0	0	0	0	0	0	0	0	0	0
OTU_4656	0	0	0	0	0	0	0	0	0	0	0	0	0	0	0	0	0	0	0	0	0	0	0	0	0	0	0	0	0	0	0	0	0	0	0	0	0	0	0	0	0	0	0	0	0	0	0	0	0
OTU_4664	0	0	0	0	0	0	0	0	0	0	0	0	0	0	0	0	0	0	0	0	0	0	0	0	0	0	0	0	0	0	0	0	0	0	0	0	11	0	0	0	0	0	0	0	0	0	0	0	0
OTU_4825	0	0	0	0	0	0	0	0	0	0	0	0	0	0	0	0	0	0	0	0	0	0	0	0	0	0	0	0	0	0	0	0	0	0	0	0	0	0	0	0	0	4	0	0	0	0	0	0	0
OTU_4826	0	0	0	0	0	0	0	0	0	0	0	0	0	0	0	0	0	0	0	0	0	0	0	0	0	0	0	0	0	0	0	0	0	0	0	0	0	0	0	0	0	8	0	0	0	0	0	0	0
OTU_4845	0	0	0	0	0	0	0	0	0	0	0	0	0	0	0	0	0	0	0	0	0	0	0	0	0	0	0	0	0	0	0	0	0	0	0	0	0	0	0	0	0	13	0	0	0	0	0	0	0
OTU_4852	0	0	0	0	0	0	0	0	0	0	0	0	0	0	0	0	0	0	0	0	0	0	0	0	0	0	0	0	0	0	0	0	0	0	0	0	0	0	0	0	0	8	0	0	0	0	0	0	0
OTU_4853	0	0	0	0	0	0	0	0	0	0	0	0	0	0	0	0	0	0	0	0	0	0	0	0	0	0	0	0	0	0	0	0	0	0	0	0	0	0	0	0	0	4	0	0	0	0	0	0	0
OTU_4878	1	1	0	0	1	1	0	0	0	0	0	1	0	0	0	2	0	0	1	0	1	0	0	1	1	1	2	0	0	0	0	0	1	0	0	1	1	0	2	0	0	3	0	0	0	0	1	0	0
OTU_4897	7	0	0	0	0	0	1	0	0	0	0	0	0	0	0	0	0	0	0	1	0	0	0	0	0	0	0	0	0	0	0	0	0	0	0	0	0	0	0	0	0	22	0	0	0	0	0	0	0
OTU_4899	0	0	0	0	0	0	0	0	0	0	0	0	0	0	0	0	0	0	0	0	0	0	0	0	0	0	0	0	0	0	0	0	0	0	0	0	0	0	0	0	0	2	0	0	0	0	0	0	0
OTU_4902	0	0	0	0	0	0	0	0	0	0	0	0	0	0	0	0	0	0	0	0	0	0	0	0	0	0	0	0	0	0	0	0	0	0	0	0	0	0	0	0	0	6	0	0	0	0	0	0	0
OTU_4943	0	0	0	0	0	0	0	0	0	0	0	0	0	0	0	0	0	0	0	0	0	0	0	0	0	0	0	0	0	0	0	0	0	0	0	0	0	0	0	0	0	0	0	0	0	0	0	0	0
OTU_4981	0	0	0	0	0	0	0	0	0	0	0	0	0	0	0	0	0	0	0	0	0	0	0	0	0	0	0	0	0	0	0	0	0	0	0	0	0	0	0	0	0	0	3	0	0	0	0	0	0
OTU_5124	0	2	0	0	0	0	0	0	0	0	0	0	0	0	0	0	0	0	0	0	0	0	2	0	0	0	0	1	0	1	0	1	1	1	0	0	1	0	0	0	0	2	0	0	0	1	0	0	0
OTU_5128	1	0	2	0	0	0	0	0	2	1	1	1	0	1	0	0	0	1	0	0	0	1	0	1	0	0	0	1	3	1	1	0	1	0	0	2	0	0	0	0	1	3	0	0	1	0	0	0	0
OTU_5144	0	2	2	0	2	0	1	1	1	1	0	0	0	0	0	1	2	1	2	0	0	0	2	0	2	0	1	2	1	0	0	0	2	0	0	1	1	0	2	0	0	2	1	1	0	0	0	1	0
OTU_5146	1	0	0	0	0	0	1	1	0	0	1	0	0	0	0	0	1	1	0	1	0	1	0	0	1	0	0	3	1	0	0	2	1	0	0	1	0	0	0	0	1	1	1	0	0	0	0	0	0
OTU_5163	3	0	0	1	0	0	0	0	0	0	0	0	0	0	0	0	1	0	0	0	0	1	1	0	1	0	0	0	0	1	0	0	0	0	0	1	0	2	1	0	0	2	0	0	0	0	0	0	0
OTU_5179	0	0	1	1	0	1	0	1	0	1	0	0	0	0	0	0	0	3	1	0	0	0	2	0	2	0	0	0	1	0	1	1	0	0	0	0	1	0	0	0	0	3	0	1	2	0	0	0	0
OTU_5188	1	0	0	1	0	3	2	1	0	1	1	1	0	0	0	0	1	0	1	1	1	0	2	0	0	0	1	0	1	0	0	0	0	1	0	0	0	1	0	1	0	1	1	0	0	0	0	0	0
OTU_5249	0	0	0	0	1	0	0	1	0	0	0	1	0	0	0	0	0	1	1	0	1	0	0	0	2	0	2	1	0	0	1	0	0	1	0	1	0	0	0	0	1	0	0	0	0	2	0	0	0
OTU_5250	1	0	0	0	0	1	0	0	1	1	0	0	0	0	0	0	0	0	1	0	0	1	1	0	0	1	0	1	0	1	0	1	0	1	0	0	0	0	0	0	1	1	0	1	1	0	0	0	0
OTU_5251	2	1	0	0	0	0	0	0	0	1	3	0	0	0	0	1	0	0	2	0	0	1	0	0	0	1	1	0	0	0	0	0	1	0	0	0	0	0	0	0	0	1	1	0	0	0	1	0	0
OTU_5258	1	0	0	0	0	0	1	2	0	1	1	0	0	0	0	1	1	2	0	0	0	1	0	0	1	0	0	1	1	0	1	2	0	0	0	0	0	1	1	1	0	0	0	0	0	0	0	0	0
OTU_5267	1	0	1	1	1	0	0	1	0	1	0	1	0	0	0	1	1	0	0	0	0	1	0	0	1	0	1	0	0	1	0	0	0	0	0	0	1	0	0	1	0	0	0	0	1	1	0	0	0
OTU_5271	1	0	0	1	1	0	0	0	0	0	0	0	0	0	0	0	0	0	1	0	0	2	2	1	0	0	0	0	0	0	0	0	0	0	0	0	0	0	0	0	1	1	0	0	2	0	0	1	0
OTU_528	1	0	0	0	0	0	0	0	0	0	0	0	0	0	0	0	0	0	0	0	0	0	0	0	5	0	0	0	0	0	0	0	0	0	0	0	0	0	0	0	0	0	0	0	0	0	0	0	0
OTU_5280	0	0	0	0	0	1	0	2	2	0	3	1	2	1	0	0	0	0	1	1	1	1	1	0	3	1	0	2	0	1	0	2	1	0	0	0	4	0	0	0	0	3	2	1	2	1	0	0	0
OTU_5299	2	0	1	2	0	2	0	0	0	0	0	1	0	0	0	2	0	1	0	1	1	1	0	0	0	1	0	1	2	0	1	1	0	0	0	0	0	0	0	0	0	0	0	0	0	2	2	0	0
OTU_5312	4	0	0	0	1	0	0	0	0	1	0	0	0	0	0	2	1	0	1	1	0	0	0	0	0	0	1	0	1	1	1	2	0	0	0	0	0	1	0	1	0	0	0	0	0	1	0	1	0
OTU_5355	0	0	0	0	0	0	0	0	0	0	0	0	0	0	0	0	0	0	0	0	0	0	0	0	0	0	0	0	0	0	0	0	0	0	0	0	0	0	0	0	0	0	0	0	0	0	0	0	0
OTU_5381	0	0	0	0	0	0	0	0	0	0	0	0	0	0	0	0	0	0	0	0	0	0	0	0	0	0	0	0	0	0	0	0	0	0	0	0	0	0	0	0	0	0	0	0	0	0	0	0	0
OTU_5442	0	0	0	0	0	0	0	0	0	0	0	0	0	0	0	0	0	0	0	0	0	0	0	0	0	0	0	0	0	0	0	0	0	0	0	0	0	0	0	0	0	0	0	0	0	0	0	0	0
OTU_5461	0	0	0	0	0	0	0	0	0	0	0	0	0	0	0	0	0	0	0	0	0	0	0	0	0	0	0	0	0	0	0	0	0	0	0	0	0	0	0	0	0	0	0	0	0	0	0	0	0
OTU_5488	0	0	0	0	0	0	0	0	0	0	0	0	0	0	0	0	0	0	0	0	0	0	0	0	0	0	0	0	0	0	0	0	0	0	0	0	0	0	0	0	0	0	0	0	0	0	0	0	0
OTU_5503	0	0	0	0	0	0	0	0	0	0	0	0	0	0	0	0	0	0	0	0	0	0	0	0	0	0	0	0	0	0	0	0	0	0	0	0	0	0	0	0	0	0	0	0	0	0	0	0	0
OTU_5518	0	0	0	0	0	0	0	0	0	0	0	0	0	0	0	0	0	0	0	0	0	0	0	0	0	0	0	0	0	0	0	0	0	0	0	0	0	0	0	0	0	0	0	0	0	0	0	0	0
OTU_5537	0	0	0	0	0	0	0	0	0	0	0	0	0	0	0	0	0	0	0	0	0	0	0	0	0	0	0	0	0	0	0	0	0	0	0	0	0	0	0	0	0	0	0	0	0	0	0	0	0
OTU_5585	0	0	0	0	0	0	0	0	0	0	0	0	0	0	0	0	0	0	0	0	0	0	0	0	0	0	0	0	0	0	0	0	0	0	0	0	0	0	0	0	0	0	0	0	0	0	0	0	0
OTU_5589	0	0	0	0	0	0	0	0	0	0	0	0	0	0	0	0	0	0	0	0	0	0	0	0	0	0	0	0	0	0	0	0	0	0	0	0	0	0	0	0	0	0	0	0	0	0	0	0	0
OTU_5592	0	0	0	0	0	0	0	0	0	0	0	0	0	0	0	0	0	0	0	0	0	0	0	0	0	0	0	0	0	0	0	0	0	0	0	0	0	0	0	0	0	0	0	0	0	0	0	0	0
OTU_5664	0	0	0	0	0	0	0	0	0	0	0	0	0	0	0	0	0	0	0	0	0	0	0	0	0	0	0	0	0	0	0	0	0	0	0	0	0	0	0	0	0	0	0	0	0	0	0	0	0
OTU_5675	0	0	0	0	0	0	0	0	0	0	0	0	0	0	0	0	0	0	0	0	0	0	0	0	0	0	0	0	0	0	0	0	0	0	0	0	0	0	0	0	0	0	0	0	0	0	0	0	0
OTU_5684	0	0	0	0	0	0	0	0	0	0	0	0	0	0	0	0	0	0	0	0	0	0	0	0	0	0	0	0	0	0	0	0	0	0	0	0	0	0	0	0	0	0	0	0	0	0	0	0	0
OTU_5697	0	0	0	0	0	0	0	0	0	0	0	0	0	0	0	0	0	0	0	0	0	0	0	0	0	0	0	0	0	0	0	0	0	0	0	0	0	0	0	0	0	0	0	0	0	0	0	0	0
OTU_5764	0	1	0	1	0	0	0	1	0	0	1	0	1	0	0	1	0	1	0	0	0	0	1	0	0	1	0	1	0	0	0	0	0	0	0	1	0	0	1	1	0	0	1	1	0	0	0	0	0
OTU_5765	0	1	0	1	0	1	0	0	0	0	0	0	0	0	0	0	1	0	1	0	0	0	0	1	2	0	0	0	0	0	1	0	2	0	0	0	0	0	0	2	0	0	1	1	0	0	0	0	0
OTU_5833	0	0	0	0	0	0	0	0	0	0	0	0	0	0	0	0	0	0	0	0	0	0	0	0	0	0	0	0	0	0	0	0	0	0	0	0	0	0	0	0	0	0	0	0	0	0	0	0	0
OTU_5841	0	0	0	0	0	0	0	0	0	0	0	0	0	0	0	0	0	0	0	0	0	0	0	0	0	0	0	0	0	0	0	0	0	0	0	0	0	0	0	0	0	0	0	0	0	0	0	0	0
OTU_589	0	0	0	0	2	0	0	0	15	5	0	5	4	0	29	0	0	23	0	0	0	0	0	3	0	1	0	0	0	0	18	0	0	8	0	0	0	1	0	0	0	0	6	0	0	0	0	9	0
OTU_5918	0	0	0	0	0	0	0	0	0	0	0	0	0	0	0	0	0	0	0	0	0	0	0	0	0	0	0	0	0	0	0	0	0	0	0	0	0	0	0	0	0	0	0	0	0	0	0	0	0
OTU_5923	0	0	0	0	0	0	0	0	0	0	0	0	0	0	0	0	0	0	0	0	0	0	0	0	0	0	0	0	0	0	0	0	0	0	0	0	0	0	0	0	0	0	0	0	0	0	0	0	0
OTU_5931	0	0	0	0	0	0	0	0	0	0	0	0	0	0	0	0	0	0	0	0	0	0	0	0	0	0	0	0	0	0	0	0	0	0	0	0	0	0	0	0	0	0	0	0	0	0	0	0	0
OTU_595	0	0	0	15	0	0	0	0	0	0	0	0	0	0	0	0	0	0	0	0	0	0	0	0	0	0	0	0	0	0	0	0	0	0	0	0	0	0	0	0	0	0	0	0	0	0	0	0	0
OTU_605	0	0	0	0	0	0	0	0	0	0	0	0	0	0	0	0	0	0	0	0	0	0	0	0	0	0	0	0	0	0	0	0	0	0	0	0	0	1	0	0	0	0	0	0	0	0	0	0	0
OTU_706	0	0	0	0	0	0	0	0	0	0	0	0	0	0	0	0	0	25	3	0	0	0	0	0	0	0	0	0	0	0	19	0	0	0	0	0	0	0	0	0	0	0	21	0	0	0	0	0	0
OTU_721	0	0	0	0	0	0	0	0	0	0	0	0	0	0	0	0	0	0	0	0	0	0	0	0	0	0	0	0	0	0	0	0	0	0	0	0	0	0	0	0	0	0	0	0	0	0	0	0	0
OTU_757	0	0	0	5	0	0	0	0	23	0	3	0	0	17	0	0	0	5	0	0	0	7	12	0	0	0	0	0	10	0	0	0	0	7	0	0	0	0	0	0	0	20	10	0	0	0	0	4	0
OTU_818	0	0	17	0	0	0	0	0	0	0	0	0	1	0	14	0	0	0	0	0	0	0	0	0	0	4	0	0	0	0	0	0	0	0	0	0	0	0	0	8	0	4	0	0	0	0	0	0	0
OTU_838	0	0	0	0	0	0	0	0	0	0	0	0	0	0	0	0	0	0	1	0	0	0	0	0	0	0	31	0	0	0	0	0	0	0	0	0	0	0	0	0	0	0	0	0	0	0	0	16	0
OTU_868	0	0	0	0	0	0	0	0	0	0	0	0	0	0	0	0	0	5	0	0	0	0	0	0	0	0	0	0	0	0	0	0	0	0	0	0	0	0	0	0	0	28	0	0	0	0	0	0	0
OTU_930	0	0	0	0	51	0	0	0	0	0	0	0	0	0	0	0	0	0	0	0	0	0	0	0	0	0	0	0	0	0	0	0	0	0	0	0	0	0	0	0	0	0	0	0	0	0	0	0	0
OTU_950	0	0	0	0	0	0	0	0	0	0	0	0	0	0	40	0	0	0	0	0	0	0	0	0	0	0	0	0	0	0	0	0	0	0	0	0	0	0	0	0	0	0	0	0	0	0	0	0	0
OTU_978	0	0	0	0	0	0	0	0	0	0	0	0	0	0	0	0	0	0	0	0	0	0	0	0	0	0	0	0	0	0	0	0	0	0	0	0	0	0	0	0	0	0	0	0	0	0	0	0	0
OTU_993	0	0	0	0	0	0	0	0	0	17	0	0	0	0	0	1	0	0	0	0	17	0	0	0	0	0	0	0	0	0	0	0	0	0	0	0	0	0	0	0	0	10	0	0	0	0	0	0	0
OTU_5020	0	0	0	0	0	0	0	0	0	0	0	0	0	0	0	0	0	0	0	0	0	0	0	0	0	0	0	0	0	0	0	0	0	0	0	0	0	0	0	0	0	0	0	0	3	0	0	0	0
OTU_1181	0	0	0	0	0	0	0	0	0	0	0	0	22	0	0	0	0	0	0	0	0	0	0	0	0	0	0	0	0	0	0	0	0	0	0	0	0	0	0	0	0	0	0	0	0	0	0	0	0
OTU_996	0	0	0	0	0	0	0	0	0	0	0	0	0	0	0	0	0	0	0	0	0	0	0	0	0	0	0	0	0	0	0	0	0	22	0	0	0	0	0	0	0	0	0	0	0	0	0	0	0
OTU_1599	0	0	0	0	0	0	0	10	0	0	0	0	0	0	0	0	0	0	0	0	0	0	0	0	0	0	1	0	0	0	0	0	0	0	0	0	0	0	0	0	0	0	0	0	0	0	0	0	0
OTU_2714	0	0	0	0	0	0	0	0	0	0	0	0	0	0	0	0	0	0	0	0	0	0	0	0	0	0	0	0	0	0	0	0	0	0	0	0	0	3	0	0	0	0	0	0	0	0	0	0	0
OTU_1628	0	0	0	0	0	0	0	0	0	0	0	0	9	0	0	0	0	0	0	0	0	0	0	0	0	7	0	0	0	0	0	0	0	0	0	0	0	0	0	0	0	0	0	0	0	0	0	0	0
OTU_1849	0	0	0	0	0	0	0	0	0	0	0	0	0	0	0	0	0	0	0	0	0	0	0	0	0	0	0	0	0	0	2	0	0	0	0	0	0	0	0	0	0	0	0	0	0	0	0	0	0
OTU_30	0	0	29	40	98	88	6	0	0	152	0	0	0	0	0	13	11	100	0	0	0	0	8	29	0	0	38	0	124	0	826	0	0	0	14	0	0	317	0	14	0	17	74	1131	0	0	0	302	0
OTU_5930	0	0	0	0	0	0	0	0	0	0	0	0	0	0	0	0	0	0	0	0	0	0	0	0	0	0	0	0	0	0	0	0	0	0	0	0	0	0	0	0	0	0	0	0	0	0	0	0	0
OTU_1016	0	10	0	0	0	11	7	6	0	0	0	0	0	0	0	0	0	15	0	0	0	0	0	0	0	0	0	0	0	0	0	0	0	0	0	0	0	0	0	0	0	0	0	0	0	0	0	0	0
OTU_1036	0	0	0	0	0	0	0	0	0	0	0	0	0	0	0	0	0	0	0	0	0	0	0	0	0	0	0	0	0	0	0	0	0	0	0	0	0	0	0	0	0	0	0	0	0	0	0	0	0
OTU_1052	0	0	0	0	0	0	0	0	0	0	0	0	21	0	0	0	0	0	0	0	0	0	0	0	0	0	0	0	0	0	0	0	0	0	0	11	0	0	0	0	0	0	0	0	0	0	0	0	0
OTU_1054	0	0	0	0	0	0	0	0	0	0	0	0	0	0	0	0	0	0	0	0	0	0	0	0	0	0	0	0	0	0	0	0	0	0	0	19	0	0	0	0	0	0	0	0	0	0	0	0	0
OTU_1067	0	0	0	0	0	0	0	0	0	5	0	0	0	0	0	0	0	0	0	0	0	0	0	0	0	0	0	0	0	0	0	0	0	0	0	0	0	0	0	0	0	0	0	0	0	0	0	0	0
OTU_1088	0	0	0	0	0	0	0	0	52	1	0	0	0	0	0	0	0	0	0	0	0	0	0	0	0	0	0	0	0	0	0	0	0	0	0	9	0	0	0	0	0	0	0	22	0	0	0	0	0
OTU_1094	0	0	0	0	0	0	0	0	0	0	0	0	10	0	0	0	0	0	0	0	0	2	11	0	0	0	0	0	31	0	0	0	0	0	0	0	0	0	0	0	0	1	0	0	0	0	0	0	0
OTU_1107	0	0	0	0	0	0	0	16	0	0	0	0	0	0	0	0	0	0	0	0	0	0	0	0	0	0	0	0	0	0	0	0	0	0	0	0	0	0	0	19	0	0	0	0	0	0	0	0	0
OTU_1120	5	0	0	0	19	0	0	0	0	0	0	0	0	0	0	0	0	0	0	6	0	0	0	0	0	0	0	0	0	0	0	0	0	0	0	0	0	0	0	0	0	0	0	0	0	0	0	0	15
OTU_1142	0	0	0	0	0	0	0	0	0	0	0	0	0	0	0	0	0	0	0	0	0	0	0	0	0	0	0	0	0	0	0	0	0	0	0	9	0	0	0	0	0	16	0	0	0	0	0	0	0
OTU_1148	0	0	0	0	0	0	0	0	0	0	0	0	0	0	0	0	0	0	0	0	0	0	0	0	0	0	0	0	0	0	0	0	0	0	0	0	0	0	0	0	0	0	0	0	0	0	0	0	0
OTU_1164	0	0	0	0	0	0	0	0	0	0	0	0	0	0	0	0	0	0	0	0	0	0	0	0	0	0	0	0	0	0	0	0	0	0	0	0	0	0	0	0	0	0	0	0	0	0	0	0	0
OTU_1169	0	0	0	0	0	0	0	0	0	0	0	0	0	0	0	0	0	0	0	0	0	0	0	0	0	0	0	0	0	0	11	0	0	0	0	0	0	0	0	0	0	0	0	0	0	0	0	0	0
OTU_1174	0	0	0	19	0	0	0	0	0	0	0	0	0	0	0	0	0	0	0	0	0	0	0	0	0	0	0	0	0	0	0	0	0	0	0	0	0	0	0	0	0	0	0	0	0	0	0	0	0
OTU_1182	0	0	0	0	0	0	0	0	0	0	0	0	25	0	0	0	0	0	0	0	0	0	0	0	0	0	0	0	0	0	0	0	0	0	0	0	0	0	0	0	0	0	0	0	0	0	0	0	0
OTU_1206	0	0	0	0	0	0	0	0	0	0	0	0	0	0	0	0	0	0	0	0	0	0	0	0	0	0	0	0	0	0	0	0	0	0	0	0	0	0	0	0	0	0	0	0	0	21	0	0	0
OTU_1237	0	0	0	0	0	0	0	0	0	0	0	0	0	0	0	0	0	0	0	0	0	0	0	0	0	0	0	0	0	0	0	0	0	0	0	0	0	0	0	0	0	0	0	0	0	0	0	0	0
OTU_1260	0	0	0	0	0	0	0	0	0	0	0	0	0	0	0	0	0	0	0	8	0	0	0	0	0	0	0	0	0	0	0	0	0	0	0	0	0	0	0	0	0	0	0	0	0	0	0	0	0
OTU_1269	0	0	0	0	0	0	0	0	0	15	0	0	0	0	0	0	0	0	0	0	0	0	0	0	0	0	0	0	30	0	0	0	0	0	0	0	0	0	0	0	0	0	0	0	0	0	0	0	0
OTU_1276	0	0	0	0	0	0	0	0	0	0	0	0	0	0	0	0	0	0	0	0	0	0	0	0	0	0	0	0	0	0	0	0	1	0	0	5	0	0	0	0	0	3	0	0	0	0	0	0	0
OTU_1283	0	0	0	0	0	0	0	0	0	0	0	0	0	0	0	0	0	0	0	0	0	0	0	0	0	0	0	0	0	0	0	0	0	0	0	0	0	0	0	0	0	0	20	0	0	0	0	0	0
OTU_1299	0	0	0	0	0	0	0	0	0	0	0	0	0	0	0	0	5	0	0	0	0	0	0	0	0	0	0	0	0	0	0	0	0	0	0	0	0	0	0	0	0	0	0	0	0	0	0	0	0
OTU_1313	0	0	0	0	0	0	2	0	0	0	0	0	0	0	0	0	0	0	0	0	0	0	0	0	0	0	0	9	0	0	0	0	0	16	0	15	0	0	0	0	0	0	0	0	0	0	0	0	0
OTU_1317	0	0	0	0	0	0	0	0	0	0	0	0	15	0	0	0	0	0	0	0	0	0	5	0	0	0	0	0	0	0	0	0	0	0	0	0	0	0	0	0	0	0	0	0	0	0	0	0	0
OTU_1322	0	0	0	18	0	0	0	0	0	0	0	0	0	0	0	0	0	0	0	0	0	0	0	0	0	0	0	0	0	0	0	0	0	0	0	0	0	0	0	0	0	0	0	0	0	0	0	0	0
OTU_1323	0	0	0	17	0	0	0	0	0	0	0	0	0	0	0	0	0	0	0	0	0	0	0	0	0	0	0	0	0	0	0	0	0	0	0	0	0	0	0	0	0	0	0	0	0	0	0	0	0
OTU_1336	0	0	0	0	0	0	0	0	20	0	0	0	0	0	0	0	0	0	0	0	0	0	0	0	0	0	0	0	0	0	0	0	0	0	0	0	0	0	0	0	0	0	0	0	0	0	0	0	0
OTU_1365	0	0	0	0	0	0	0	0	0	0	0	0	0	0	0	0	0	0	0	0	0	0	0	0	0	0	0	0	0	0	32	0	0	0	0	0	0	0	0	0	0	0	0	0	0	0	0	0	0
OTU_1370	0	0	0	0	0	0	0	0	0	0	0	0	0	0	0	0	0	0	0	0	0	0	0	0	0	0	0	0	0	0	0	0	0	0	0	30	0	0	0	0	0	0	0	0	0	0	0	0	0
OTU_1371	0	0	0	0	0	0	0	0	0	0	0	0	0	0	0	0	0	0	0	0	0	0	0	0	0	0	0	0	0	0	0	0	0	0	0	0	0	17	0	0	0	0	0	0	0	0	0	0	0
OTU_1377	0	0	0	0	0	0	0	0	0	0	0	0	0	0	0	0	0	0	0	0	0	0	0	0	0	0	0	0	0	0	0	0	0	0	0	0	0	0	0	0	0	10	0	0	0	0	0	0	0
OTU_1387	0	0	0	0	0	0	0	0	0	0	0	0	0	0	0	0	0	0	0	0	0	0	0	0	0	0	0	0	0	0	0	0	0	0	0	0	0	0	0	0	0	0	0	0	0	0	0	0	0
OTU_1433	0	0	0	0	0	0	0	0	0	0	0	0	0	0	0	0	0	0	0	0	0	0	0	0	0	0	0	0	0	0	0	0	0	0	0	0	0	0	0	0	0	0	0	0	0	0	0	0	61
OTU_1439	0	0	0	14	0	0	0	0	0	0	0	0	0	0	0	0	0	0	0	0	0	0	0	0	0	0	0	0	0	0	0	0	0	0	0	0	2	0	0	0	0	0	0	0	0	0	0	0	0
OTU_1441	0	0	0	32	0	0	0	0	0	0	0	0	0	0	0	0	0	0	4	0	0	0	0	0	0	0	0	0	0	0	0	0	0	0	0	0	0	0	0	0	0	3	0	0	0	0	0	0	0
OTU_1466	0	0	0	0	0	0	0	0	0	0	0	0	0	18	0	0	0	0	0	0	0	0	0	0	0	0	0	0	0	0	0	0	0	0	0	0	0	0	0	0	0	0	0	0	0	0	0	0	0
OTU_1481	0	0	0	0	0	0	0	0	0	0	0	0	0	0	0	0	0	0	0	0	0	0	0	0	0	22	0	0	0	0	0	0	0	0	0	0	0	0	0	0	0	0	0	0	0	0	0	0	0
OTU_1503	0	0	0	0	0	0	0	0	0	0	0	0	0	0	0	0	0	0	0	0	0	0	0	0	0	0	0	0	0	0	0	0	0	0	0	0	0	0	0	0	15	0	0	0	0	0	0	0	0
OTU_1505	0	0	0	0	0	0	0	0	0	0	0	0	0	0	0	0	0	0	0	0	0	0	0	0	0	0	0	0	0	0	0	0	0	0	0	0	0	0	0	0	0	20	0	0	0	0	0	0	0
OTU_1512	0	0	0	0	0	0	0	0	0	0	0	0	0	0	0	0	0	0	0	0	0	0	3	0	0	0	0	0	0	0	0	0	0	0	0	0	0	0	0	0	0	0	18	0	0	0	0	0	0
OTU_1514	0	0	0	0	0	0	0	0	0	0	0	0	0	0	0	0	0	0	0	0	0	0	0	0	0	0	0	0	0	0	0	0	0	0	0	0	0	0	0	0	0	0	17	0	0	0	0	0	0
OTU_1549	0	0	0	0	0	0	0	0	0	0	0	0	0	0	0	0	0	0	0	0	0	0	0	0	0	0	0	0	0	0	0	0	0	0	0	0	0	0	0	0	0	0	0	0	0	0	0	0	0
OTU_1584	0	0	0	18	0	0	0	0	0	0	0	0	0	0	0	0	0	0	0	0	0	0	0	0	0	0	0	0	0	0	0	0	0	0	0	0	0	0	0	0	0	0	0	0	0	0	0	0	0
OTU_1586	0	0	0	0	19	0	0	0	0	0	0	0	0	0	0	0	0	0	0	0	0	0	0	0	0	0	0	0	0	0	0	0	0	0	0	0	0	0	0	0	0	0	0	0	0	0	0	0	0
OTU_1621	0	0	0	0	0	0	0	0	0	0	9	0	0	0	0	0	0	0	0	0	0	0	0	0	0	0	0	0	0	0	0	0	0	0	0	0	0	0	0	0	0	0	0	0	0	0	0	0	0
OTU_1629	0	0	0	0	0	0	0	0	0	0	0	0	19	0	0	0	0	0	0	0	0	0	0	0	0	0	0	0	0	0	0	0	0	0	0	0	0	0	0	0	0	0	0	0	0	0	0	0	0
OTU_1631	0	0	0	0	0	0	0	0	0	0	0	0	0	17	0	0	0	0	0	0	0	0	0	0	0	0	0	0	0	0	0	0	0	0	0	0	0	0	0	0	0	0	0	0	0	0	0	0	0
OTU_1641	0	0	0	0	0	0	0	0	0	0	0	0	0	0	0	0	0	7	0	0	0	0	0	0	0	0	0	0	0	0	0	0	0	0	0	0	0	0	0	0	0	0	0	0	0	0	0	0	0
OTU_165	0	5	0	0	0	0	183	321	63	0	0	0	0	0	0	0	0	6	0	0	0	1	1056	0	0	0	0	0	165	0	0	0	0	0	113	126	0	0	0	0	0	5	0	16	0	0	67	4	0
OTU_1651	0	0	0	0	0	0	0	0	0	0	0	0	0	0	0	0	0	0	0	14	0	0	0	0	0	0	0	0	0	0	0	0	0	0	0	0	0	0	0	0	0	0	0	0	0	0	0	0	0
OTU_1661	0	0	0	0	0	0	0	0	0	0	0	0	0	0	0	0	0	0	0	0	23	0	0	0	0	0	0	0	0	0	0	0	0	0	0	0	0	0	0	0	0	0	0	0	0	0	0	0	0
OTU_1710	0	0	0	0	0	0	0	0	0	0	0	0	0	0	0	0	0	0	0	0	0	0	0	0	0	0	0	0	0	0	17	0	0	0	0	0	0	0	0	0	0	0	8	0	0	0	0	0	0
OTU_1743	0	0	0	0	0	0	0	0	0	0	0	0	0	0	0	0	0	0	0	0	0	0	0	0	0	0	0	0	0	0	0	0	0	0	0	9	0	0	0	0	0	0	0	0	0	0	0	0	0
OTU_175	0	0	0	0	0	0	0	0	0	0	0	0	0	0	0	0	61	103	1	0	0	0	0	0	0	0	0	0	0	21	0	0	0	0	0	0	0	0	0	0	0	23	0	0	0	0	20	0	0
OTU_1758	0	0	0	0	0	0	0	0	0	0	0	0	0	0	0	0	0	0	0	0	0	0	0	0	0	0	0	0	0	0	0	0	0	0	0	0	0	0	4	0	0	0	0	0	0	0	0	0	0
OTU_1772	0	0	0	0	0	0	0	0	0	0	0	0	0	0	0	0	0	0	0	0	0	0	0	0	0	0	0	0	0	0	0	0	0	0	0	0	0	0	0	0	0	24	0	0	0	0	0	0	0
OTU_1773	0	0	0	0	0	0	0	0	0	0	0	0	0	0	0	0	0	0	0	0	0	0	0	0	0	0	0	0	0	0	0	0	0	0	0	0	0	0	0	0	0	12	0	0	0	0	0	0	0
OTU_1776	0	0	0	0	0	0	0	0	0	0	0	0	0	0	0	0	0	0	0	0	0	0	0	0	5	0	0	0	0	0	0	0	0	0	0	0	0	0	0	0	0	4	0	0	0	0	0	0	0
OTU_1784	0	0	0	0	0	0	0	0	0	0	0	0	0	0	0	0	0	0	0	0	0	0	0	0	0	0	0	0	0	0	0	0	0	0	0	0	0	0	0	0	0	6	0	0	0	0	0	0	0
OTU_1786	0	0	0	0	0	0	0	0	0	0	0	0	0	0	0	0	0	0	0	0	0	0	0	0	0	0	0	0	0	0	0	0	0	0	0	0	0	0	0	0	0	7	0	0	0	0	0	0	0
OTU_1788	0	0	0	0	0	0	0	0	0	0	0	0	0	0	0	0	0	0	0	0	0	0	0	0	0	0	0	0	0	0	0	0	0	0	0	0	0	0	0	0	0	7	0	0	0	0	0	0	0
OTU_1801	0	0	0	0	0	0	0	0	0	0	0	0	0	0	0	0	0	0	0	0	0	0	0	0	0	0	0	0	0	0	0	0	0	0	0	0	0	0	0	0	0	8	0	0	0	0	0	0	0
OTU_1806	0	0	0	0	0	0	0	0	0	0	0	0	0	0	0	0	0	0	0	0	0	0	0	0	0	0	0	0	0	0	0	0	0	0	0	0	0	0	0	0	0	0	14	0	0	0	0	0	0
OTU_1825	0	0	0	0	0	0	0	0	0	0	0	0	0	0	0	0	0	0	0	0	0	0	0	0	0	0	0	0	0	0	0	0	0	0	0	0	0	0	0	0	0	0	0	0	0	0	0	12	0
OTU_1833	0	0	0	0	0	0	0	0	0	0	0	0	0	0	0	0	0	0	0	0	0	0	0	0	0	0	0	0	0	0	0	0	0	0	0	0	0	0	0	0	0	0	0	0	0	0	0	0	0
OTU_1838	0	0	0	0	0	0	0	0	0	0	0	0	0	0	0	0	0	0	0	0	0	0	0	0	0	0	0	0	0	0	0	0	0	0	0	0	0	0	0	0	0	0	0	0	0	0	0	0	0
OTU_1839	0	0	0	0	0	0	0	0	0	0	0	0	0	0	0	0	0	0	0	0	0	0	0	0	0	0	0	0	0	0	0	0	0	0	0	0	0	0	0	0	0	0	0	0	0	0	0	0	0
OTU_1852	0	0	0	0	0	0	0	0	0	0	0	0	0	0	0	0	0	0	0	0	0	0	0	0	0	0	0	0	0	0	0	0	0	0	0	0	0	0	0	0	0	0	0	0	0	0	0	0	0
OTU_1853	0	0	0	0	0	0	0	0	0	0	0	0	0	0	0	0	0	0	0	0	0	0	0	0	0	0	0	0	0	0	0	0	0	0	0	0	0	0	0	0	0	0	0	0	0	0	0	0	0
OTU_1872	0	0	0	0	0	0	0	0	0	0	0	0	0	0	0	0	0	0	0	0	0	0	0	0	0	0	0	0	0	0	0	0	0	0	0	0	0	0	0	0	0	0	0	0	0	0	0	0	0
OTU_1875	0	0	0	0	0	0	0	0	0	0	0	0	0	0	0	0	0	0	0	0	0	0	0	0	0	0	0	0	0	0	0	0	0	0	0	0	0	0	0	0	0	0	0	0	0	0	0	0	0
OTU_1878	0	0	0	0	0	0	0	0	0	0	0	0	0	0	0	0	0	0	0	0	0	0	0	0	0	0	0	0	0	0	0	0	0	0	0	0	0	0	0	0	0	0	0	0	0	0	0	0	0
OTU_1880	0	0	0	0	0	0	0	0	0	0	0	0	0	0	0	0	0	0	0	0	0	0	0	0	0	0	0	1	0	0	0	0	0	0	0	0	0	0	0	0	0	0	0	0	0	0	0	0	0
OTU_1882	0	0	0	0	0	0	0	0	0	0	0	0	0	0	0	0	0	0	0	0	0	0	0	0	0	0	0	0	0	0	0	0	0	0	0	0	0	0	0	0	0	0	0	0	0	0	0	0	0
OTU_1887	0	0	0	0	0	0	0	0	0	0	0	0	0	0	0	0	0	0	0	0	0	0	0	0	0	0	0	0	0	0	0	0	0	0	0	0	0	0	0	0	0	0	0	0	0	0	0	0	0
OTU_1937	12	0	0	0	0	0	0	0	0	0	0	0	0	0	0	0	0	0	0	0	0	0	0	0	0	0	0	0	0	0	0	0	0	0	0	0	0	0	0	0	0	0	0	0	0	0	0	0	0
OTU_1941	9	4	0	0	0	0	0	0	0	0	0	0	0	0	0	0	0	0	0	0	0	0	0	0	0	0	4	0	0	0	0	0	0	0	0	0	0	0	0	0	0	0	0	0	0	0	0	0	0
OTU_1989	0	0	10	0	0	0	0	0	0	0	0	0	0	0	0	3	0	0	0	0	0	0	0	0	0	0	0	0	0	0	0	0	0	0	0	0	0	0	0	0	0	0	0	0	0	0	0	0	0
OTU_1993	0	0	0	0	0	1	0	0	0	0	0	0	0	0	0	0	0	0	0	0	0	0	0	0	0	0	2	0	0	0	0	0	0	0	0	0	0	0	0	0	0	0	0	0	0	0	0	0	0
OTU_2041	0	0	0	0	0	12	0	0	0	0	2	0	5	0	0	0	11	0	0	0	0	0	3	0	0	0	0	0	0	0	0	0	0	0	0	0	2	0	0	0	0	0	0	0	0	0	0	0	0
OTU_2098	0	0	0	0	0	0	7	0	0	0	0	0	0	0	0	0	0	0	0	0	0	0	0	0	0	0	0	0	0	0	0	0	0	0	0	0	0	0	0	0	0	0	0	0	0	0	0	0	0
OTU_210	0	0	0	0	0	0	382	542	0	0	0	0	0	0	0	0	28	1	0	0	0	0	1537	0	0	0	0	0	285	0	0	0	0	0	0	282	0	2	0	0	0	11	25	0	0	0	0	0	0
OTU_2110	0	0	0	0	0	0	0	30	0	0	0	0	0	0	0	0	0	0	0	0	0	0	0	0	0	0	0	0	0	0	0	0	0	0	0	0	0	0	0	0	0	0	0	0	0	0	0	0	0
OTU_2115	0	0	0	0	0	0	0	16	0	0	0	0	0	0	0	0	0	0	0	0	0	0	0	0	0	0	0	0	0	0	0	0	0	1	0	0	0	0	0	0	0	3	0	0	0	0	0	0	0
OTU_2168	0	0	0	0	0	0	0	0	0	7	0	0	0	0	0	0	0	0	0	0	0	0	0	0	0	0	0	0	0	0	0	0	0	0	0	0	0	0	0	0	0	0	0	0	0	0	0	0	0
OTU_2183	0	0	0	0	0	0	0	0	0	6	0	0	0	0	0	0	0	0	0	0	0	0	0	0	0	0	0	0	0	0	0	0	0	0	0	0	0	0	0	0	0	0	0	0	0	0	0	0	0
OTU_2241	0	0	0	0	0	0	0	0	0	0	0	6	0	0	0	0	0	0	0	0	0	0	0	0	0	0	0	0	0	0	0	0	0	0	0	0	0	0	0	0	0	0	0	0	0	0	0	0	0
OTU_2258	0	0	0	0	0	0	0	0	0	0	0	0	9	0	0	0	0	0	0	0	0	0	0	0	0	0	0	0	0	0	0	0	0	0	0	0	0	0	0	0	0	0	0	0	0	0	0	0	0
OTU_2268	0	0	0	0	0	0	0	0	0	0	0	0	10	0	0	0	0	0	0	0	0	0	0	0	0	0	0	0	0	0	0	0	0	0	0	0	0	0	0	0	0	0	0	0	0	0	0	0	0
OTU_2308	0	0	0	0	0	0	0	0	0	0	0	0	2	0	0	4	0	0	0	0	0	0	0	0	0	0	0	0	0	0	0	0	0	0	0	0	0	0	0	0	0	0	0	0	0	0	0	0	0
OTU_2314	0	0	0	0	0	0	0	0	0	0	0	0	0	0	0	3	0	0	0	0	0	0	0	0	0	0	0	0	0	0	0	0	0	0	0	0	0	0	0	0	0	0	0	0	0	0	0	0	0
OTU_2321	0	0	0	0	0	0	0	0	0	0	0	0	0	0	0	0	7	0	0	0	0	0	0	0	0	0	0	0	0	4	0	0	0	0	0	0	0	0	0	0	0	0	0	0	0	0	0	0	0
OTU_236	0	0	0	0	0	0	106	327	0	0	0	0	0	0	0	0	0	2	0	0	0	29	221	0	0	0	3	0	81	2	0	0	0	0	15	32	12	3	0	0	22	30	0	0	0	0	35	0	0
OTU_237	0	0	0	0	0	0	0	0	0	101	0	0	0	0	0	0	0	32	0	0	0	0	0	0	0	0	0	0	0	0	123	0	0	0	0	5	0	1	0	0	0	0	0	49	0	0	0	29	0
OTU_2442	0	0	0	0	0	0	0	0	0	0	0	0	0	0	0	0	0	0	0	0	0	0	7	0	0	0	0	0	0	0	0	0	0	0	0	0	0	0	0	0	0	0	0	12	0	0	0	0	0
OTU_2450	0	0	0	0	0	0	0	0	0	0	0	0	0	0	0	0	0	0	0	0	0	0	4	0	0	0	0	0	0	0	0	0	0	0	0	0	0	0	0	0	0	0	0	0	0	0	0	0	0
OTU_2467	0	0	0	0	0	0	0	0	0	0	0	0	0	0	0	0	0	0	0	0	0	0	0	14	0	0	0	0	0	0	0	0	0	0	0	0	0	0	0	0	0	0	0	0	0	0	0	0	0
OTU_2470	0	0	0	0	0	0	0	0	0	0	0	0	0	0	0	0	0	0	0	0	0	0	0	10	0	0	0	0	0	0	0	0	0	0	0	0	0	0	0	0	0	0	0	0	0	0	0	0	0
OTU_2509	0	0	0	0	0	0	0	0	0	0	0	0	0	0	0	0	0	0	0	0	0	0	0	0	0	0	5	0	0	0	0	0	0	0	0	0	0	0	0	0	0	0	0	0	0	0	0	0	0
OTU_2527	0	0	0	0	0	0	0	0	0	0	0	0	0	0	0	0	0	0	0	0	0	0	0	0	0	0	0	10	0	0	0	0	0	0	0	0	0	0	0	0	0	0	0	0	0	0	0	0	0
OTU_2529	0	0	0	0	0	0	0	0	0	0	0	0	0	0	0	0	0	0	0	0	0	0	0	0	0	0	0	6	0	0	0	0	0	0	10	0	0	0	0	0	0	0	0	0	0	0	0	0	0
OTU_2576	0	0	0	0	0	0	0	0	0	0	0	0	0	0	0	0	0	0	0	0	0	0	0	0	0	0	0	0	0	3	0	0	0	0	0	0	0	0	0	0	0	0	0	0	0	0	0	0	0
OTU_261	0	0	0	0	0	0	37	11	74	0	0	0	0	0	0	0	42	14	0	0	0	0	0	19	0	0	0	0	0	11	0	0	0	0	0	0	14	4	0	0	0	18	0	42	0	0	40	0	0
OTU_2612	0	0	0	0	0	0	0	0	0	0	0	0	0	0	0	0	0	0	0	0	0	0	0	0	0	0	0	0	0	0	0	4	0	0	0	0	0	0	0	0	0	0	0	0	0	0	0	0	0
OTU_2666	0	0	0	0	0	0	0	0	0	0	0	0	0	0	0	0	0	0	0	0	0	0	0	0	0	0	0	0	0	0	0	0	0	0	18	0	0	0	0	0	0	0	0	0	0	0	0	0	0
OTU_2712	0	0	0	0	0	0	0	0	0	0	0	0	0	0	0	0	0	0	0	0	0	0	0	0	0	0	0	0	0	0	0	0	0	0	0	0	0	5	0	0	0	0	0	0	0	0	0	0	0
OTU_2789	0	0	0	0	0	0	0	0	0	0	0	0	0	0	0	0	0	0	0	0	0	0	0	0	0	0	0	0	0	0	0	0	0	0	0	0	0	0	0	0	0	5	0	0	0	0	0	0	0
OTU_2792	0	0	0	0	0	0	0	0	0	0	0	0	0	0	0	0	0	0	0	0	0	0	0	0	0	0	0	0	0	0	0	0	0	0	0	0	0	0	0	0	0	9	0	0	0	0	0	0	0
OTU_2807	0	0	0	0	0	0	0	0	0	0	0	0	0	0	0	0	0	0	0	0	0	0	0	0	0	0	0	0	0	0	0	0	0	0	0	0	0	0	0	0	0	4	0	0	0	0	0	0	0
OTU_2827	0	0	0	0	0	0	0	0	0	0	0	0	0	0	0	0	0	0	0	0	0	0	0	0	0	0	0	0	0	0	0	0	0	0	0	0	0	0	0	0	0	3	0	0	0	0	0	0	0
OTU_2842	0	0	0	0	0	0	0	0	0	0	0	0	0	0	0	0	0	0	0	0	0	0	0	0	0	0	0	0	0	0	0	0	0	0	0	0	0	0	0	0	0	0	11	0	0	0	0	0	0
OTU_2881	0	0	0	0	0	0	0	0	0	0	0	0	0	0	0	0	0	0	0	0	0	0	0	0	0	0	0	0	0	0	0	0	0	0	0	0	0	0	0	0	0	0	0	0	0	0	18	0	0
OTU_2917	0	0	0	0	0	0	0	0	0	0	0	0	0	0	0	0	0	0	0	0	0	0	0	0	0	0	0	0	0	0	0	0	0	0	0	0	0	0	0	0	0	0	0	0	0	0	0	0	0
OTU_2933	0	0	0	0	0	0	0	0	0	0	0	0	0	0	0	0	0	0	0	0	0	0	0	0	0	0	0	0	0	0	0	0	0	0	0	0	0	0	0	0	0	0	0	0	0	0	0	0	0
OTU_2935	0	0	0	0	0	0	0	0	0	0	0	0	0	0	0	0	0	0	0	0	0	0	0	0	0	0	0	0	0	0	0	0	0	0	0	0	0	0	0	0	0	0	0	0	0	0	0	0	0
OTU_2943	0	0	0	0	0	0	0	0	0	0	0	0	0	0	0	0	0	0	0	0	0	0	0	0	0	0	0	0	0	0	0	0	0	0	0	0	0	0	0	0	0	0	0	0	0	0	0	0	0
OTU_2957	0	0	0	0	0	0	0	0	0	0	0	0	0	0	0	0	0	0	0	0	0	0	0	0	0	0	0	0	0	0	0	0	0	0	0	0	0	0	0	0	0	0	0	0	0	0	0	0	0
OTU_296	0	0	0	0	0	0	0	0	0	16	0	0	0	0	0	0	0	0	0	0	0	0	2	0	0	0	0	0	0	0	0	0	0	0	0	0	0	0	0	0	0	0	0	21	0	0	0	0	0
OTU_2979	0	0	0	0	0	0	0	0	0	0	0	0	0	0	0	0	0	0	0	0	0	0	0	0	0	0	0	0	0	0	0	0	0	0	0	0	0	0	0	0	0	0	0	0	0	0	0	0	0
OTU_2985	0	0	0	0	0	0	0	0	0	0	0	0	0	0	0	0	0	0	0	0	0	0	0	0	0	0	0	0	0	0	0	0	0	0	0	0	0	0	0	0	0	0	0	0	0	0	0	0	0
OTU_2987	0	0	0	0	0	0	0	0	0	0	0	0	0	0	0	0	0	0	0	0	0	0	0	0	0	0	0	0	0	0	0	0	0	0	0	0	0	0	0	0	0	0	0	0	0	0	0	0	0
OTU_3003	0	0	0	0	0	0	0	0	0	0	0	0	0	0	0	0	0	0	0	0	0	0	0	0	0	0	0	0	0	0	0	0	0	0	0	0	0	0	0	0	0	0	0	0	0	0	0	0	0
OTU_3017	0	0	0	0	0	0	0	0	0	0	0	0	0	0	0	0	0	0	0	0	0	0	0	0	0	0	0	0	0	0	0	0	0	0	0	0	0	0	0	0	0	0	0	0	0	0	0	0	0
OTU_3024	0	0	0	0	0	0	0	0	0	0	0	0	0	0	0	1	0	0	0	0	0	0	0	0	0	0	0	0	0	0	0	0	0	0	0	0	0	0	0	0	0	0	0	0	0	0	0	0	0
OTU_3043	0	0	0	0	0	0	0	0	0	0	0	0	0	0	0	0	0	0	0	0	0	0	0	0	0	0	0	0	0	0	0	0	0	0	0	0	0	0	0	0	0	0	0	0	0	0	0	0	0
OTU_3056	0	0	0	0	0	0	0	0	0	0	0	0	0	0	0	0	0	0	0	0	0	0	0	0	0	0	0	0	0	0	0	0	0	0	0	0	0	0	0	0	0	0	0	0	0	0	0	0	0
OTU_3070	0	0	0	0	0	0	0	0	0	0	0	0	0	0	0	0	0	0	0	0	0	0	0	0	0	0	0	0	0	0	0	0	0	0	0	0	0	0	0	0	0	0	0	0	0	0	0	0	0
OTU_3071	0	0	0	0	0	0	0	0	0	0	0	0	0	0	0	0	0	0	0	0	0	0	0	0	0	0	0	0	0	0	0	0	0	0	0	0	0	0	0	0	0	0	0	0	0	0	0	0	0
OTU_309	0	0	0	0	0	0	484	103	0	0	0	0	0	0	0	0	0	0	0	0	0	0	69	0	0	0	0	0	0	0	0	0	0	0	0	3	0	0	0	0	0	0	0	0	0	0	0	0	0
OTU_3150	0	0	0	0	0	0	0	0	0	0	0	0	0	0	0	0	0	0	0	0	0	0	0	0	0	0	0	0	0	0	0	0	0	0	0	0	0	0	0	0	0	6	0	0	0	0	0	0	0
OTU_3152	0	0	0	0	0	0	0	0	0	0	0	0	0	0	0	0	0	0	0	0	0	0	0	0	0	0	0	0	0	0	0	0	0	0	0	0	0	0	0	0	0	0	0	0	0	0	0	0	0
OTU_3166	0	0	0	0	0	0	0	0	0	0	0	0	0	0	0	0	0	0	0	0	0	0	0	0	0	0	0	0	0	0	0	0	0	0	0	0	0	0	0	0	0	0	0	0	0	0	0	0	0
OTU_3171	0	0	0	0	0	0	0	0	0	0	0	0	0	0	0	0	0	0	0	0	0	0	0	0	0	0	0	0	0	0	0	0	0	0	0	0	0	0	0	0	0	0	0	0	0	0	0	0	0
OTU_3222	3	0	0	0	0	0	0	0	0	0	0	0	0	0	0	0	0	0	0	0	0	0	0	0	0	0	0	0	0	0	0	0	0	0	0	0	0	0	0	0	0	0	0	0	0	0	0	0	0
OTU_323	0	0	0	0	0	0	0	0	2	0	0	0	0	0	0	0	10	5	0	0	0	0	0	0	0	0	0	0	0	4	0	0	0	0	0	0	1	0	0	0	0	0	0	0	0	0	0	0	0
OTU_324	0	0	0	0	0	0	4	0	0	0	0	0	0	0	0	0	44	0	0	0	0	0	0	0	0	0	0	0	0	15	0	0	0	0	0	0	5	0	0	0	0	0	0	0	0	0	0	0	0
OTU_3292	0	4	0	0	0	8	0	0	0	0	0	0	0	0	0	0	0	0	0	0	0	0	0	0	0	0	0	0	0	0	0	0	0	0	0	0	0	0	0	0	0	0	0	0	0	0	0	0	0
OTU_3322	0	0	2	0	0	0	0	0	0	0	0	0	0	0	0	0	0	0	0	0	0	0	0	0	0	0	0	0	0	0	0	0	0	0	0	0	0	0	0	0	0	0	0	0	0	0	0	0	0
OTU_3370	0	0	0	0	0	0	0	0	0	0	0	0	0	0	0	0	0	0	0	0	0	0	0	0	0	0	0	0	0	0	0	0	0	0	0	0	0	0	0	0	0	0	0	0	0	0	0	0	0
OTU_340	0	11	54	11	0	0	0	0	0	0	8	77	20	0	0	0	0	0	0	10	0	0	21	0	0	51	0	0	0	0	0	0	0	0	0	0	0	0	0	18	0	0	0	0	0	0	0	0	0
OTU_3472	0	0	0	0	0	3	0	0	0	0	0	0	0	0	0	0	0	0	0	0	0	0	0	0	0	0	0	0	0	0	0	0	0	0	0	0	0	0	0	0	0	0	0	0	0	0	0	0	0
OTU_3627	0	0	0	0	0	0	0	5	0	0	0	0	0	0	0	0	0	0	0	0	0	0	0	0	0	0	0	0	0	0	0	0	0	0	0	0	0	0	0	0	0	1	0	0	0	0	0	0	0
OTU_364	0	0	0	0	0	0	0	0	0	0	0	0	0	0	0	0	17	3	0	0	0	0	0	0	0	0	0	0	0	0	0	0	0	0	0	0	30	0	0	0	0	0	0	0	0	0	2	0	0
OTU_3643	0	0	0	0	0	0	0	0	0	0	0	0	0	0	0	0	0	0	0	0	0	0	0	0	0	0	0	0	0	0	0	0	0	0	0	0	0	0	0	0	0	0	0	0	0	0	0	0	0
OTU_376	0	0	0	0	0	1	0	0	0	0	0	0	0	0	0	0	0	0	0	0	0	61	0	0	0	0	0	0	35	0	82	0	0	0	0	0	10	0	0	0	0	0	0	0	9	0	0	0	0
OTU_3841	0	0	0	0	0	0	0	0	0	0	0	0	0	11	0	0	0	0	0	0	0	0	0	0	0	0	0	0	0	0	0	0	0	0	0	0	0	0	0	0	0	0	0	0	0	0	0	0	0
OTU_3913	0	0	0	0	0	0	0	0	0	0	0	0	0	0	0	0	0	0	0	0	0	0	0	0	0	0	0	0	0	0	2	0	0	0	0	0	0	0	0	0	0	0	0	0	0	0	0	0	0
OTU_3923	0	0	0	0	0	0	0	0	0	0	0	0	0	0	0	0	8	0	0	0	0	0	0	0	0	0	0	0	0	0	0	0	0	0	0	0	0	0	0	0	0	0	0	0	0	0	0	0	0
OTU_4040	0	0	0	0	0	0	0	0	0	0	0	0	0	0	0	0	0	0	0	4	0	0	0	0	0	0	0	0	0	0	0	0	0	0	0	0	0	0	0	0	0	0	0	0	0	0	0	0	0
OTU_4053	0	0	0	0	0	0	0	0	0	0	0	0	0	0	0	0	0	0	0	19	0	0	0	0	0	0	0	0	0	0	0	0	0	0	0	0	0	0	0	0	0	0	0	0	0	0	0	0	0
OTU_4152	0	0	0	0	0	0	0	0	0	0	0	0	0	0	0	0	0	0	0	0	0	0	2	0	0	0	0	0	0	0	0	0	0	0	0	0	0	0	0	0	0	0	0	0	0	0	0	0	0
OTU_4201	0	0	0	0	0	0	0	0	0	0	0	0	0	0	0	0	0	0	0	0	0	0	0	5	0	0	0	0	0	0	0	0	0	0	0	0	0	0	0	0	0	0	0	0	0	0	0	0	0
OTU_4217	0	0	0	0	0	0	0	0	0	0	0	0	0	0	0	0	0	0	0	0	0	0	0	0	14	0	0	0	0	0	0	0	0	0	0	0	0	0	0	0	0	0	0	0	0	0	0	0	0
OTU_4223	0	0	0	0	0	0	0	0	0	0	0	0	0	0	0	0	0	0	0	0	0	0	0	0	5	0	4	0	0	0	0	0	0	0	0	0	0	0	0	0	0	0	0	0	0	0	0	0	0
OTU_4260	0	0	0	0	0	0	0	0	0	0	0	0	0	0	0	0	0	0	0	0	0	0	0	0	0	0	0	0	0	0	0	0	0	0	0	0	0	0	0	0	0	0	0	0	0	0	0	0	0
OTU_4287	0	0	0	0	0	0	0	0	0	0	0	0	0	0	0	0	0	0	0	0	0	0	0	0	0	0	0	7	0	0	0	0	0	0	0	0	0	0	0	0	0	0	0	0	0	0	0	0	0
OTU_4295	0	0	0	0	0	0	0	0	0	0	0	0	0	0	0	0	0	0	0	0	0	0	0	0	0	0	0	4	0	0	0	0	0	0	0	0	0	0	0	0	0	0	0	0	0	0	0	0	0
OTU_4296	0	0	0	0	0	0	0	0	0	0	0	0	0	0	0	0	0	0	0	0	0	0	0	0	0	0	0	2	0	0	0	0	0	0	0	0	0	0	0	0	0	0	0	0	0	0	0	0	0
OTU_4300	0	0	0	0	0	0	0	0	0	0	0	0	0	0	0	0	0	0	0	0	0	0	0	0	0	0	0	2	0	0	0	0	0	0	0	0	0	0	0	0	0	0	0	0	0	0	0	0	0
OTU_4375	0	0	0	0	0	0	0	0	0	0	0	0	0	0	0	0	0	0	0	0	0	0	0	0	0	0	0	0	0	0	0	0	0	0	0	0	0	0	0	0	0	0	0	0	0	0	0	0	0
OTU_4386	0	0	0	0	0	0	0	0	0	0	0	0	0	0	0	0	0	0	0	0	0	0	0	0	0	0	0	0	0	5	0	0	0	0	0	0	0	0	0	0	0	0	0	0	0	0	0	0	0
OTU_4394	0	0	0	0	0	0	0	0	0	0	0	0	0	0	0	0	0	0	0	0	0	0	0	0	0	0	0	0	0	2	0	0	0	0	0	0	0	0	0	0	0	0	0	0	0	0	0	0	0
OTU_4405	0	0	0	0	0	0	0	0	0	0	0	0	0	0	0	17	0	4	0	0	0	0	0	0	0	0	0	0	0	0	3	0	0	0	0	0	0	0	0	0	0	0	0	0	0	0	0	0	0
OTU_4535	0	0	0	0	0	0	0	0	0	0	0	0	0	0	0	0	0	0	0	0	0	0	0	0	0	0	0	0	0	0	0	0	0	0	0	0	0	0	0	0	0	2	0	0	0	0	0	0	0
OTU_4567	0	0	0	0	0	0	0	0	0	0	0	0	0	0	0	0	0	0	0	0	0	0	0	0	0	0	0	0	0	0	0	0	0	4	0	0	0	0	0	0	0	0	0	0	0	0	0	0	0
OTU_4652	0	0	0	0	0	0	0	0	0	0	0	0	0	0	0	0	0	0	0	0	0	0	0	0	0	0	0	0	0	0	0	0	0	0	0	0	0	0	0	0	0	0	0	0	0	0	0	0	0
OTU_4692	0	0	0	0	0	0	0	0	0	0	0	0	0	0	0	0	0	0	0	0	0	0	0	0	0	0	0	0	0	0	0	0	0	0	0	0	2	0	0	0	0	0	0	0	0	0	0	0	0
OTU_4695	0	0	0	0	0	0	0	0	0	0	0	0	0	0	0	0	0	0	0	0	0	0	0	0	0	0	0	0	0	0	0	0	0	0	0	0	0	2	0	0	0	0	0	0	0	0	0	0	0
OTU_4702	0	0	0	0	0	0	0	0	0	0	0	0	0	0	0	0	0	0	0	0	0	0	0	0	0	0	0	0	0	0	0	0	0	0	0	0	0	5	0	0	0	0	0	0	0	0	0	0	0
OTU_4797	0	0	0	0	0	0	0	0	0	0	0	0	0	0	0	0	0	0	0	0	0	0	0	0	0	0	0	0	0	0	0	0	0	0	0	0	0	0	0	0	4	0	0	0	0	0	0	0	0
OTU_4801	0	0	0	0	0	0	0	0	0	0	0	0	0	0	0	0	0	0	0	0	0	0	0	0	0	0	0	0	0	0	0	0	0	0	0	0	0	0	0	0	0	0	0	0	0	0	0	0	0
OTU_4809	0	0	0	0	0	0	0	0	0	0	0	0	0	0	0	0	0	0	0	0	0	0	0	0	0	0	0	0	0	0	0	0	0	0	0	0	0	0	0	0	0	9	0	0	0	0	0	0	0
OTU_4834	0	0	0	0	0	0	0	0	0	0	0	0	0	0	0	0	0	0	0	0	0	0	0	0	0	0	0	0	0	0	0	0	0	0	0	0	0	0	0	0	0	5	0	0	0	0	0	0	0
OTU_4836	0	0	0	0	0	0	0	0	0	0	0	0	0	0	0	0	0	0	0	0	0	0	0	0	0	0	0	0	0	0	0	0	0	0	0	0	0	0	0	0	0	5	0	0	0	0	0	0	0
OTU_4838	0	0	0	0	0	0	0	0	0	0	0	0	0	0	0	0	0	0	0	0	0	0	0	0	0	0	0	0	0	0	0	0	0	0	0	0	0	0	0	0	0	5	0	0	0	0	0	0	0
OTU_4861	0	0	0	0	0	0	0	0	0	0	0	0	0	0	0	0	0	0	0	0	0	0	0	0	0	0	0	0	0	0	0	0	0	0	0	0	0	0	0	0	0	9	0	0	0	0	0	0	0
OTU_4903	0	0	0	0	0	0	0	0	0	0	0	0	0	0	0	0	0	0	0	0	0	0	0	0	0	0	0	0	0	0	0	0	0	0	0	0	0	0	0	0	0	3	0	0	0	0	0	0	0
OTU_4904	0	0	0	0	0	0	0	0	0	0	0	0	0	0	0	0	0	0	0	0	0	0	0	0	0	0	0	0	0	0	0	0	0	0	0	0	0	0	0	0	0	2	0	0	0	0	0	0	0
OTU_4911	0	0	0	0	0	0	0	0	0	0	0	0	0	0	0	0	0	0	0	0	0	0	0	0	0	0	0	0	0	0	0	0	0	0	0	0	0	0	0	0	0	2	0	0	0	0	0	0	0
OTU_4915	0	0	0	0	0	0	0	0	0	0	0	0	0	0	0	0	0	0	0	0	0	0	0	0	0	0	0	0	0	0	0	0	0	0	0	0	0	0	0	0	0	6	0	0	0	0	0	0	0
OTU_4948	0	0	0	0	0	0	0	0	0	0	0	0	0	0	0	0	0	0	0	0	0	0	0	0	0	0	0	0	0	0	0	0	0	0	0	0	0	0	0	0	0	0	0	0	0	0	0	0	0
OTU_4984	0	0	0	0	0	0	0	0	0	0	0	0	0	0	0	0	0	0	0	0	0	0	0	0	0	0	0	0	0	0	0	0	0	0	0	0	0	0	0	0	0	0	3	0	0	0	0	0	0
OTU_4995	0	0	0	0	0	0	0	0	0	0	0	0	0	0	0	0	0	0	0	0	0	0	0	0	0	0	0	0	0	0	0	0	0	0	0	0	0	0	0	0	0	0	4	0	0	0	0	0	0
OTU_503	0	0	0	0	0	0	0	6	0	0	0	3	0	0	0	0	0	0	0	0	0	0	0	0	0	0	0	0	0	0	0	0	0	354	0	0	0	0	1	0	1	0	0	0	0	0	0	0	1
OTU_5050	0	0	0	0	0	0	0	0	0	0	0	0	0	0	0	0	0	0	0	0	0	0	0	0	0	0	0	0	0	0	0	0	0	0	0	0	0	0	0	0	0	0	0	0	0	2	0	0	0
OTU_506	0	0	0	0	0	0	0	0	0	0	0	0	0	0	0	0	0	0	0	0	0	0	0	0	0	0	0	0	0	0	0	0	0	0	0	0	0	0	0	0	0	0	0	0	0	0	0	0	0
OTU_5088	0	0	0	0	0	0	0	0	0	0	0	0	0	0	0	0	0	0	0	0	0	0	0	0	0	0	0	0	0	0	0	0	0	0	0	0	0	0	0	0	0	0	0	0	0	0	0	5	0
OTU_5160	0	0	0	2	0	0	0	0	0	0	0	0	0	0	0	0	0	1	0	0	0	0	0	0	0	0	0	0	0	0	0	0	0	0	0	0	0	0	0	0	0	0	0	2	0	0	0	0	0
OTU_5164	0	5	0	6	0	0	0	0	0	0	0	0	0	0	0	0	0	4	0	0	0	0	0	0	0	0	0	0	0	0	0	0	0	0	0	0	0	0	0	0	0	0	0	0	0	0	0	0	0
OTU_5198	0	0	0	0	0	0	0	0	0	0	0	0	0	0	0	0	0	0	0	0	0	0	0	0	0	0	0	0	0	0	0	0	0	0	0	0	0	0	0	0	0	0	0	0	0	0	0	0	0
OTU_5216	0	6	0	27	0	0	0	0	0	0	1	0	0	0	0	0	0	4	0	0	0	0	0	0	0	0	0	0	0	0	0	0	0	0	0	0	0	0	6	0	0	0	0	6	0	0	0	0	0
OTU_5227	0	0	0	0	0	0	0	0	0	0	0	0	0	0	0	0	0	0	0	0	0	0	0	0	0	0	0	0	0	0	0	0	0	0	0	0	0	0	0	0	0	0	0	0	0	0	0	0	0
OTU_523	3	0	0	0	0	0	0	0	0	10	0	0	0	0	0	0	20	29	0	0	0	0	0	0	0	0	18	0	0	0	0	0	1	0	0	0	65	36	0	0	0	0	175	0	0	5	0	0	0
OTU_5230	0	0	0	0	0	0	0	0	0	0	0	0	0	0	0	0	0	0	0	0	0	0	0	0	0	0	0	0	0	0	0	0	0	0	0	0	0	0	0	0	0	0	0	0	0	0	0	0	0
OTU_5246	0	0	0	0	0	0	0	0	0	0	0	0	0	0	0	0	0	0	0	0	0	0	0	0	0	0	0	0	0	0	0	0	0	0	0	0	0	0	0	0	0	0	0	0	0	0	0	0	0
OTU_5290	0	0	0	0	0	0	0	0	0	0	0	0	0	0	0	0	0	0	0	0	0	0	0	0	0	0	0	0	0	0	0	0	0	0	0	0	0	0	0	0	0	0	0	0	0	0	0	0	0
OTU_5292	0	0	0	0	0	0	0	0	0	0	0	0	0	0	0	0	0	0	0	0	0	0	0	0	0	0	0	0	0	0	0	0	0	0	0	0	0	0	0	0	0	0	0	0	0	0	0	0	0
OTU_530	0	0	0	0	0	0	0	0	0	0	0	0	0	0	0	0	0	0	0	0	0	0	0	0	0	0	0	0	0	0	0	0	0	0	0	0	0	0	0	0	0	0	0	0	0	0	0	0	0
OTU_5374	0	0	0	0	0	0	0	0	0	0	0	0	0	0	0	0	0	0	0	0	0	0	0	0	0	0	0	0	0	0	0	0	0	0	0	0	0	0	0	0	0	0	0	0	0	0	0	0	0
OTU_5376	0	0	0	0	0	0	0	0	0	0	0	0	0	0	0	0	0	0	0	0	0	0	0	0	0	0	0	0	0	0	0	0	0	0	0	0	0	0	0	0	0	0	0	0	0	0	0	0	0
OTU_538	0	0	0	0	0	0	0	0	0	0	0	0	8	0	0	0	0	0	0	0	0	0	0	0	0	48	0	0	0	0	0	0	0	0	0	0	0	0	0	0	0	1	0	0	0	0	0	0	0
OTU_5386	0	0	0	0	0	0	0	0	0	0	0	0	0	0	0	0	0	0	0	0	0	0	0	0	0	0	0	0	0	0	0	0	0	0	0	0	0	0	0	0	0	0	0	0	0	0	0	0	0
OTU_5417	0	0	0	0	0	0	0	0	0	0	0	0	0	0	0	0	0	0	0	0	0	0	0	0	0	0	0	0	0	0	0	0	0	0	0	0	0	0	0	0	0	0	0	0	0	0	0	0	0
OTU_5423	0	0	0	0	0	0	0	0	0	0	0	0	0	0	0	0	0	0	0	0	0	0	0	0	0	0	0	0	0	0	0	0	0	0	0	0	0	0	0	0	0	0	0	0	0	0	0	0	0
OTU_543	0	0	0	0	0	0	0	0	0	0	0	0	0	0	0	0	1	0	0	0	0	0	0	0	0	0	0	0	0	0	0	0	0	0	0	0	0	0	0	0	0	0	0	0	0	0	25	0	0
OTU_5437	0	0	0	0	0	0	0	0	0	0	0	0	0	0	0	0	0	0	0	0	0	0	0	0	0	0	0	0	0	0	0	0	0	0	0	0	0	0	0	0	0	0	0	0	0	0	0	0	0
OTU_5462	0	0	0	0	0	0	0	0	0	0	0	0	0	0	0	0	0	0	0	0	0	0	0	0	0	0	0	0	0	0	0	0	0	0	0	0	0	0	0	0	0	0	0	0	0	0	0	0	0
OTU_5466	0	0	0	0	0	0	0	0	0	0	0	0	0	0	0	0	0	0	0	0	0	0	0	0	0	0	0	0	0	0	0	0	0	0	0	0	0	0	0	0	0	0	0	0	0	0	0	0	0
OTU_5491	0	0	0	0	0	0	0	0	0	0	0	0	0	0	0	0	0	0	0	0	0	0	0	0	0	0	0	0	0	0	0	0	0	0	0	0	0	0	0	0	0	0	0	0	0	0	0	0	0
OTU_5519	0	0	0	0	0	0	0	0	0	0	0	0	0	0	0	0	0	0	0	0	0	0	0	0	0	0	0	0	0	0	0	0	0	0	0	0	0	0	0	0	0	0	0	0	0	0	0	0	0
OTU_554	0	0	0	0	0	0	0	0	0	0	0	0	0	0	0	0	0	0	0	0	0	0	0	0	0	0	0	0	0	0	0	0	0	0	0	0	0	0	0	0	0	0	0	0	0	0	0	0	0
OTU_5546	0	0	0	0	0	0	0	0	0	0	0	0	0	0	0	0	0	0	0	0	0	0	0	0	0	0	0	0	0	0	0	0	0	0	0	0	0	0	0	0	0	0	0	0	0	0	0	0	0
OTU_5568	0	0	0	0	0	0	8	0	0	0	0	0	0	0	0	0	0	0	0	0	0	0	28	0	0	0	0	0	0	0	0	0	0	0	0	0	0	0	0	0	0	0	0	0	0	0	0	0	0
OTU_5586	0	0	0	0	0	0	0	0	0	0	0	0	0	0	0	0	0	0	0	0	0	0	0	0	0	0	0	0	0	0	0	0	0	0	0	0	0	0	0	0	0	0	0	0	0	0	0	0	0
OTU_5598	0	0	0	0	0	0	0	0	0	0	0	0	0	0	0	0	0	0	0	0	0	0	0	0	0	0	0	0	0	0	0	0	0	0	0	0	0	0	0	0	0	0	0	0	0	0	0	0	0
OTU_562	0	0	0	0	0	0	0	0	0	0	0	0	0	0	0	0	0	0	0	0	0	0	0	0	0	0	0	0	0	0	0	0	0	0	0	0	0	0	0	0	0	0	0	0	0	0	0	0	0
OTU_5650	0	0	0	0	0	0	0	0	0	0	0	0	0	0	0	0	0	0	0	0	0	0	0	0	0	0	0	0	0	0	0	0	0	0	0	0	0	0	0	0	0	0	0	0	0	0	0	0	0
OTU_5666	0	0	0	0	0	0	0	0	0	0	0	0	0	0	0	0	0	0	0	0	0	0	0	0	0	0	0	0	0	0	0	0	0	0	0	0	0	0	0	0	0	0	0	0	0	0	0	0	0
OTU_5668	0	0	0	0	0	0	0	0	0	0	0	0	0	0	0	0	0	0	0	0	0	0	0	0	0	0	0	0	0	0	0	0	0	0	0	0	0	0	0	0	0	0	0	0	0	0	0	0	0
OTU_5670	0	0	0	0	0	0	0	0	0	0	0	0	0	0	0	0	0	0	0	0	0	0	0	0	0	0	0	0	0	0	0	0	0	0	0	0	0	0	0	0	0	0	0	0	0	0	0	0	0
OTU_5671	0	0	0	0	0	0	0	0	0	0	0	0	0	0	0	0	0	0	0	0	0	0	0	0	0	0	0	0	0	0	0	0	0	0	0	0	0	0	0	0	0	0	0	0	0	0	0	0	0
OTU_571	0	0	0	0	0	0	8	10	0	0	0	0	0	0	0	0	0	0	0	0	0	0	59	0	0	0	0	0	0	0	0	0	0	0	0	0	0	0	0	0	0	0	0	0	0	0	0	0	0
OTU_5819	0	0	0	0	0	0	0	0	0	0	0	0	0	0	0	0	0	0	0	0	0	0	0	0	0	0	0	0	0	0	0	0	0	0	0	0	0	0	0	0	0	0	0	0	0	0	0	0	0
OTU_5860	0	0	0	0	0	0	0	0	0	0	0	0	0	0	0	0	0	0	0	0	0	0	0	0	0	0	0	0	0	0	0	0	0	0	0	0	0	0	0	0	0	0	0	0	0	0	0	0	0
OTU_5867	0	0	0	0	0	0	0	0	0	0	0	0	0	0	0	0	0	0	0	0	0	0	0	0	0	0	0	0	0	0	0	0	0	0	0	0	0	0	0	0	0	0	0	0	0	0	0	0	0
OTU_5924	0	0	0	0	0	0	0	0	0	0	0	0	0	0	0	0	0	0	0	0	0	0	0	0	0	0	0	0	0	0	0	0	0	0	0	0	0	0	0	0	0	0	0	0	0	0	0	0	0
OTU_5936	0	0	0	0	0	0	0	0	0	0	0	0	0	0	0	0	0	0	0	0	0	0	6	0	0	0	0	0	0	0	0	0	0	0	0	0	0	0	0	0	0	0	0	0	0	0	0	0	0
OTU_5937	0	0	0	0	0	0	0	0	0	0	0	0	0	0	0	0	0	0	0	0	0	0	0	0	0	0	0	0	0	0	0	0	0	0	0	0	0	0	0	0	0	0	0	0	0	0	0	0	0
OTU_594	0	0	0	0	0	0	0	0	0	0	0	0	0	0	0	0	0	0	0	0	0	0	0	0	0	0	0	0	0	0	0	0	0	0	0	0	0	0	0	0	0	0	0	1	0	0	0	0	0
OTU_5946	0	0	0	0	0	0	0	0	0	0	0	0	0	0	0	0	0	0	0	0	0	0	0	0	0	0	0	0	0	0	0	0	0	0	0	0	0	0	0	0	0	0	0	0	0	0	0	0	0
OTU_5949	0	0	0	0	0	0	0	0	0	0	0	0	0	0	0	0	0	0	0	0	0	0	0	0	0	0	0	0	0	0	0	0	0	0	0	0	0	0	0	0	0	0	0	0	0	0	0	0	0
OTU_596	0	0	27	0	0	0	0	0	0	0	0	0	0	0	0	0	0	2	0	0	0	0	0	0	0	0	0	0	20	0	0	0	0	0	0	0	0	0	0	0	0	0	0	0	0	0	0	0	0
OTU_630	0	0	0	0	59	0	0	0	58	0	0	0	0	0	0	0	0	0	0	0	0	0	0	0	0	0	0	0	0	0	0	0	0	0	0	0	0	0	0	0	0	0	0	0	0	0	0	0	0
OTU_670	0	0	0	0	0	0	32	50	0	0	0	0	0	0	0	0	0	0	0	0	0	0	7	0	0	0	0	0	41	0	0	0	0	0	18	9	0	0	0	0	0	0	0	0	0	0	0	0	0
OTU_671	0	0	0	0	0	0	0	0	0	0	0	0	0	0	0	0	0	0	0	0	0	0	0	0	0	0	0	0	0	0	0	0	0	0	0	0	0	0	0	0	0	0	0	0	0	0	0	0	0
OTU_675	0	3	0	0	0	0	0	0	51	0	0	0	25	0	0	4	0	0	0	0	0	0	0	0	0	0	0	0	0	0	0	0	0	0	0	8	0	0	0	0	0	0	0	0	0	0	0	0	0
OTU_729	6	0	0	0	0	0	0	0	0	0	0	0	0	38	0	0	0	0	0	0	0	0	22	0	0	0	32	0	27	0	0	0	4	0	0	7	0	1	9	0	0	127	0	0	0	14	0	0	0
OTU_748	0	0	0	0	0	0	0	0	0	0	0	0	0	0	0	0	0	0	0	0	0	0	0	0	0	0	0	0	0	0	0	0	0	0	0	0	0	0	0	0	0	0	0	0	0	0	0	0	0
OTU_758	0	0	0	0	0	0	0	0	0	0	0	0	0	0	0	0	0	0	0	0	0	0	0	0	0	0	0	0	0	0	0	0	0	0	0	0	0	0	0	0	0	0	0	0	0	0	0	0	0
OTU_766	0	0	0	2	0	0	0	0	0	0	0	0	0	0	0	0	0	0	0	7	0	0	0	0	0	0	0	0	0	0	0	0	0	0	0	0	0	0	0	0	0	0	0	0	0	0	0	0	0
OTU_805	0	0	0	0	0	0	0	0	0	0	0	0	0	0	0	0	0	0	0	0	0	0	0	0	0	0	0	0	0	0	8	0	0	0	0	0	0	0	0	0	0	0	0	0	0	0	0	0	0
OTU_814	0	0	0	0	0	0	0	0	0	0	0	0	14	0	0	0	0	0	0	0	0	0	0	0	0	0	0	0	0	0	0	0	0	0	0	0	0	0	0	0	0	0	0	0	0	0	0	0	0
OTU_828	0	0	0	0	0	0	0	0	0	0	0	0	0	0	0	0	0	0	0	0	0	0	0	0	0	0	0	0	0	0	0	0	0	0	0	0	0	0	0	0	0	0	0	0	0	16	0	0	0
OTU_833	0	0	0	0	0	0	0	0	0	11	0	0	0	0	0	0	10	0	0	0	0	0	0	0	0	0	0	0	0	0	0	0	0	0	0	0	0	0	0	0	0	0	0	0	0	0	0	0	0
OTU_834	0	0	0	0	0	0	0	0	0	0	0	0	0	0	0	0	0	0	0	0	0	0	0	0	0	0	0	0	0	0	0	0	0	0	0	0	0	0	0	0	0	0	0	0	0	0	21	0	0
OTU_839	0	0	44	0	0	0	0	0	0	0	0	0	0	0	0	0	0	0	0	0	9	0	0	0	1	0	0	0	0	0	0	0	0	0	0	0	0	0	0	0	0	0	1	0	0	0	0	0	0
OTU_843	0	0	0	0	0	0	0	0	0	0	9	0	0	0	0	0	0	0	0	0	0	0	0	0	0	0	0	0	0	0	0	21	0	0	0	0	0	0	10	0	0	0	0	0	15	0	0	0	0
OTU_852	0	3	0	0	0	0	0	0	0	0	0	0	0	0	0	0	0	0	0	0	0	0	0	0	0	0	0	0	0	0	0	0	0	0	0	0	0	0	0	0	0	0	0	0	0	0	0	0	0
OTU_88	0	0	0	0	0	230	1216	432	75	106	9	0	0	0	0	132	286	87	0	0	0	2728	118	45	0	0	1	0	163	94	0	6	0	9	40	339	102	1	0	0	0	79	0	0	0	27	212	0	0
OTU_914	0	0	0	0	0	0	0	0	0	0	0	0	0	0	0	0	0	0	0	0	0	0	0	0	0	0	0	0	0	0	0	0	0	0	0	0	0	0	0	0	0	0	0	0	0	0	0	0	0
OTU_916	8	0	0	0	0	0	0	0	0	0	0	0	0	0	34	0	0	0	0	0	0	0	0	0	0	0	0	0	46	2	0	0	0	0	0	0	0	0	0	0	0	0	0	0	0	0	0	0	0
OTU_938	0	0	0	0	0	0	0	0	0	0	0	0	0	0	0	0	0	0	0	0	0	0	0	0	0	0	0	0	0	0	0	0	0	0	0	0	0	0	0	0	0	0	0	0	0	0	0	0	0
OTU_940	0	0	0	0	0	0	0	0	0	1	0	0	0	0	0	0	0	0	0	0	0	0	0	0	0	0	0	0	0	0	17	0	0	0	0	0	0	0	0	0	0	0	0	0	0	0	0	0	0
OTU_949	0	0	0	0	0	0	0	0	0	0	0	0	22	0	0	0	0	0	0	0	0	0	0	0	0	0	0	0	0	0	0	0	0	0	0	0	0	0	0	0	0	0	0	0	0	0	0	0	0
OTU_954	0	0	0	0	0	0	0	0	0	0	0	0	0	0	0	0	0	0	0	0	0	0	0	0	0	0	0	0	0	0	0	0	0	0	0	0	0	0	0	0	0	0	0	1	0	0	0	49	0
OTU_970	0	0	0	0	0	0	0	0	0	0	0	0	0	0	74	0	0	0	0	0	0	0	0	0	0	0	0	0	0	0	0	0	0	0	0	0	0	0	0	0	0	0	0	0	0	0	0	0	0
OTU_975	0	0	0	0	0	0	0	0	0	0	0	0	0	0	0	0	0	0	0	0	0	0	0	0	4	0	0	0	0	0	0	0	0	0	0	0	0	0	0	0	0	0	0	0	0	0	0	0	0
OTU_990	0	0	0	0	0	0	0	0	0	0	0	0	80	0	0	0	0	0	0	0	0	0	0	0	0	0	0	0	0	0	0	0	0	0	0	0	0	0	0	0	0	0	0	0	0	0	0	0	0
OTU_1623	0	0	0	0	0	0	0	0	0	0	1	0	0	0	0	0	0	4	0	0	0	0	0	0	0	0	0	0	0	0	0	0	0	0	0	0	0	0	0	0	0	7	0	0	0	0	0	0	0
OTU_2698	0	0	0	0	0	0	0	0	0	0	0	0	0	0	0	0	0	0	0	0	0	0	0	0	0	0	0	0	0	0	0	0	0	0	0	0	5	0	0	0	0	0	0	0	0	0	0	0	0
OTU_3054	0	0	0	0	0	0	0	0	0	0	0	0	0	0	0	0	0	0	0	0	0	0	0	0	0	0	0	0	0	0	0	0	0	0	0	0	0	0	0	0	0	0	0	0	0	0	0	0	0
OTU_4817	0	0	0	0	0	0	0	0	0	0	0	0	0	0	0	0	0	0	0	0	0	0	0	0	0	0	0	0	0	0	0	0	0	0	0	0	0	0	0	0	0	5	0	0	0	0	0	0	0
OTU_1087	0	0	0	0	0	0	0	0	36	0	0	0	0	0	0	0	0	0	0	0	0	0	0	0	0	0	0	0	0	0	0	0	0	3	0	0	0	0	0	0	0	0	0	0	0	0	0	0	0
OTU_1703	0	0	0	0	0	0	0	0	0	0	0	0	0	0	0	0	0	0	0	0	0	0	0	0	0	0	0	0	12	0	0	0	0	0	0	0	0	0	0	0	0	0	0	0	0	0	0	0	0
OTU_1708	0	0	0	0	0	0	0	0	0	0	0	0	0	0	0	0	0	0	0	0	0	0	0	0	0	0	0	0	0	4	0	0	0	0	0	0	0	0	0	0	0	0	0	0	0	0	0	0	0
OTU_4379	0	0	0	0	0	0	0	0	0	0	0	0	0	0	0	0	0	0	0	0	0	0	0	0	0	0	0	0	0	6	0	0	0	0	0	0	0	0	0	0	0	0	0	0	0	0	0	0	0
OTU_4397	0	0	0	0	0	0	0	0	0	0	0	0	0	0	0	0	0	0	0	0	0	0	0	0	0	0	0	0	0	3	0	0	0	0	0	0	0	0	0	0	0	0	0	0	0	0	0	0	0
OTU_4854	0	0	0	0	0	0	0	0	0	0	0	0	0	0	0	0	0	0	0	0	0	0	0	0	0	0	0	0	0	0	0	0	0	0	0	0	0	0	0	0	0	3	0	0	0	0	0	0	0
OTU_5296	0	0	0	0	0	0	0	0	0	0	0	0	0	0	0	0	0	0	0	0	0	0	0	0	0	0	0	0	0	0	0	0	0	0	0	0	0	0	0	0	0	0	0	0	0	0	0	0	0
OTU_1197	0	0	0	0	0	0	0	0	0	0	0	0	0	0	0	0	0	0	0	0	0	0	0	0	0	0	0	0	0	1	0	0	0	24	0	0	0	0	0	0	0	0	0	0	0	0	0	0	0
OTU_1819	0	0	0	0	0	0	0	0	0	0	0	0	0	0	0	0	0	0	0	0	0	0	0	0	0	0	0	0	0	0	0	0	0	0	0	0	0	0	0	0	0	0	0	5	0	0	0	0	0
OTU_5536	0	0	0	0	0	0	0	0	0	0	0	0	0	0	0	0	0	0	0	0	0	0	0	0	0	0	0	0	0	0	0	0	0	0	0	0	0	0	0	0	0	0	0	0	0	0	0	0	0
OTU_1109	0	0	0	0	0	0	0	0	0	0	0	0	0	0	0	0	0	0	0	0	0	0	0	0	0	0	0	0	0	0	0	0	0	0	0	0	0	0	0	0	0	0	0	0	0	0	0	0	0
OTU_1689	0	0	0	0	0	0	0	0	0	0	1	0	0	0	0	0	0	0	0	0	0	0	0	0	0	20	0	0	0	0	0	0	0	0	0	0	0	0	0	0	0	0	0	0	0	0	0	0	0
OTU_3062	0	0	0	0	0	0	0	0	0	0	0	0	0	0	0	0	0	0	0	0	0	0	0	0	0	0	0	0	0	0	0	0	0	0	0	0	0	0	0	0	0	0	0	0	0	0	0	0	0
OTU_1017	0	0	0	0	24	0	0	0	0	0	0	0	0	34	0	0	0	0	0	0	0	0	0	0	0	0	0	0	0	0	0	0	0	0	0	0	0	0	0	0	0	0	20	0	0	0	0	0	0
OTU_1329	0	0	0	0	0	11	0	0	0	0	0	0	0	0	0	0	0	0	0	0	0	0	2	0	0	0	0	0	0	0	0	0	3	0	0	0	0	0	0	0	0	3	0	0	0	0	0	0	0
OTU_1898	0	0	0	0	0	0	0	14	0	0	0	0	0	0	0	0	0	0	0	0	0	0	6	0	0	0	0	0	0	0	0	4	0	0	0	0	0	0	0	0	0	0	0	0	0	0	0	0	0
OTU_4157	0	0	0	0	0	0	0	0	0	0	0	0	0	0	0	0	0	0	0	0	0	0	3	0	0	0	0	0	0	0	0	0	0	0	0	0	0	0	0	0	0	0	0	0	0	0	0	0	0
OTU_5940	0	0	0	0	0	0	0	0	0	0	0	0	0	0	0	0	0	0	0	0	0	0	0	0	0	0	0	0	0	0	0	0	0	0	0	0	0	0	0	0	0	0	0	0	0	0	0	0	0
OTU_1406	0	0	0	0	0	0	0	0	0	0	0	0	0	0	0	0	0	0	0	0	0	0	0	0	0	0	0	0	0	0	0	0	0	0	0	0	0	0	0	0	0	0	0	0	0	0	0	0	0
OTU_3175	0	0	0	0	0	0	0	0	0	0	0	0	0	0	0	0	0	0	0	0	0	0	0	0	0	0	0	0	0	0	0	0	0	0	0	0	0	0	0	0	0	0	0	0	0	0	0	0	0
OTU_3523	0	0	0	0	0	0	0	0	0	0	0	0	0	0	0	0	0	0	0	0	0	0	0	0	0	0	0	0	0	0	0	0	0	0	0	0	0	0	0	0	0	0	0	0	0	0	0	0	0
OTU_4538	0	0	0	0	0	0	0	0	0	0	0	0	0	0	0	0	0	0	0	0	0	0	0	0	0	0	0	0	0	0	0	0	0	0	0	0	0	0	0	0	0	0	0	0	0	0	0	0	0
OTU_4267	0	0	0	0	0	0	0	1	0	0	0	0	0	0	0	0	0	0	0	0	0	0	0	0	0	0	14	0	0	0	0	0	0	0	0	0	0	0	0	0	0	0	0	0	1	0	0	0	0
OTU_1790	0	0	0	0	0	0	0	0	0	0	0	0	0	0	0	0	0	0	0	0	0	0	0	0	0	0	0	0	0	0	0	0	0	0	0	0	0	0	0	0	0	4	0	0	0	0	0	0	0
OTU_1996	0	0	0	0	0	0	0	0	0	0	0	0	0	0	0	0	0	0	0	0	0	0	0	0	0	0	0	0	0	0	0	0	0	0	0	0	0	0	0	0	0	0	0	0	0	0	0	0	0
OTU_4855	0	0	0	0	0	0	0	0	0	0	0	0	0	0	0	0	0	0	0	0	0	0	0	0	0	0	0	0	0	0	0	0	0	0	0	0	0	0	0	0	0	4	0	0	0	0	0	0	0
OTU_1454	0	0	0	0	0	0	0	0	29	0	0	0	0	0	0	0	0	0	0	0	0	0	0	0	0	0	0	0	0	0	0	0	0	0	0	0	0	0	0	0	0	0	0	0	0	0	0	0	0
OTU_1886	0	0	0	0	0	0	0	0	0	0	0	0	0	0	0	0	0	0	0	0	0	0	0	0	0	0	0	0	0	0	0	0	0	0	0	0	0	0	0	0	0	0	0	0	0	0	0	0	0
OTU_5577	0	0	0	0	0	0	0	0	0	0	0	0	0	0	0	0	0	0	0	0	0	0	0	0	0	0	0	0	0	0	0	0	0	0	0	0	0	0	0	0	0	0	0	0	0	0	0	0	0
OTU_5755	0	0	0	0	0	0	0	0	0	0	0	0	0	0	0	0	0	0	0	0	0	0	0	0	0	0	0	0	0	0	0	0	0	0	0	0	0	0	0	0	0	0	0	0	0	0	0	0	0
OTU_790	0	0	0	0	0	0	0	109	0	0	0	0	0	0	0	0	0	0	0	0	0	0	0	0	0	0	0	0	0	0	0	0	0	0	0	0	0	0	0	0	0	0	0	0	0	0	0	0	0
OTU_966	0	0	0	0	0	0	0	13	0	0	0	0	0	0	22	0	0	0	0	0	0	0	0	0	0	0	0	0	0	0	0	0	0	0	0	0	0	0	0	0	0	0	0	0	0	0	0	0	0
OTU_1095	0	0	0	0	0	0	0	0	0	0	0	0	0	0	0	0	0	0	0	0	0	0	0	0	0	24	0	0	0	0	0	0	0	0	0	0	0	0	0	0	0	0	0	0	0	0	0	0	0
OTU_2643	0	0	0	0	0	0	0	0	0	0	0	0	0	0	0	0	0	0	0	0	0	0	0	0	0	0	0	0	0	0	0	0	0	20	0	0	0	0	0	0	0	0	0	0	0	0	0	0	0
OTU_4075	0	0	0	0	0	0	0	0	0	0	0	0	0	0	0	0	0	0	0	0	0	0	0	0	0	0	0	0	0	0	0	0	0	0	0	0	0	0	0	0	0	0	0	0	0	0	0	0	0
OTU_4117	0	0	0	0	0	0	0	0	0	0	0	0	0	0	0	0	0	0	0	0	0	6	0	0	0	0	0	0	0	0	0	0	0	0	0	0	0	0	0	0	0	0	0	0	0	0	0	0	0
OTU_4560	0	0	0	0	0	0	0	0	0	0	0	0	0	0	0	0	0	0	0	0	0	0	0	0	0	0	0	0	0	0	0	0	0	52	0	0	0	0	0	0	0	0	0	0	0	0	0	0	0
OTU_5370	0	0	0	0	0	0	0	0	0	0	0	0	0	0	0	0	0	0	0	0	0	0	0	0	0	0	0	0	0	0	0	0	0	0	0	0	0	0	0	0	0	0	0	0	0	0	0	0	0
OTU_5914	0	0	0	0	0	0	0	0	0	0	0	0	0	0	0	0	0	0	0	0	0	0	0	0	0	1	0	0	0	0	0	0	0	0	0	0	0	0	0	0	0	0	0	0	0	0	0	0	0
OTU_5942	0	0	0	0	0	0	0	0	0	0	0	0	0	0	0	0	0	0	0	0	0	0	0	0	0	0	0	0	0	0	0	0	0	0	0	0	0	0	0	0	0	0	0	0	0	0	0	0	0
OTU_755	0	0	0	0	0	0	0	0	0	0	0	0	0	0	0	0	0	0	0	0	0	0	0	0	0	0	0	0	0	0	0	0	0	83	0	0	0	0	0	0	0	0	0	0	0	0	0	0	0
OTU_2402	0	0	0	0	0	0	0	0	0	0	0	0	0	0	0	0	0	0	0	0	3	0	0	0	0	0	0	0	0	0	0	0	0	0	0	0	0	0	0	0	0	0	0	0	0	0	0	0	0
OTU_1354	0	0	0	0	0	0	0	0	0	0	0	0	0	0	4	0	0	0	0	0	0	13	0	0	0	0	0	0	0	0	0	0	0	0	0	0	0	0	0	0	0	0	0	0	0	0	0	0	0
OTU_2317	0	0	0	0	0	0	0	0	0	0	0	0	0	0	0	0	0	0	0	0	0	0	0	0	0	0	0	0	0	0	0	0	0	0	0	0	0	0	0	0	0	0	0	0	0	0	0	0	0
OTU_3283	0	2	0	0	0	0	0	0	0	0	0	0	0	0	0	0	0	0	0	0	0	0	0	0	0	0	0	0	0	0	0	0	0	0	0	0	0	0	0	0	0	0	0	0	0	0	0	0	0
OTU_4718	0	0	0	0	0	0	0	0	0	0	0	0	0	0	0	0	0	0	0	0	0	0	0	0	0	0	0	0	0	0	0	0	0	0	0	0	0	3	0	0	0	0	0	0	0	0	0	0	0
OTU_5917	0	0	0	0	0	0	0	0	0	0	0	0	0	0	0	0	0	0	0	0	0	0	0	0	0	0	0	0	0	0	0	0	0	0	0	0	0	0	0	0	0	0	0	0	0	0	0	0	0
OTU_1256	0	0	0	0	0	0	0	0	0	0	0	0	0	0	0	1	0	0	0	0	0	0	0	0	0	0	0	0	0	0	0	1	0	0	0	0	0	0	0	28	0	0	0	0	0	0	0	0	0
OTU_1425	0	0	0	0	29	0	0	0	0	0	0	0	0	0	0	0	0	0	0	0	0	0	0	0	0	0	0	0	0	0	0	0	0	0	0	0	0	0	0	0	0	0	0	0	0	0	0	0	0
OTU_1465	0	0	0	0	0	0	0	0	0	0	0	0	20	0	0	0	0	0	0	0	0	0	0	0	0	0	0	0	0	0	0	0	0	0	0	0	0	0	0	0	0	0	0	0	0	0	0	0	0
OTU_1650	0	0	0	0	0	0	0	0	0	0	0	0	0	0	0	0	0	0	0	16	0	0	0	0	0	0	0	0	0	0	0	0	0	0	0	0	0	0	0	0	0	0	0	0	0	0	0	0	0
OTU_1719	0	0	0	0	0	0	0	0	0	0	0	0	0	0	0	0	0	0	0	0	0	0	0	0	0	0	0	0	0	0	0	9	0	0	0	0	0	0	0	0	0	0	0	0	0	0	0	0	0
OTU_1779	0	0	0	0	0	0	0	0	0	0	0	0	0	0	0	0	0	0	1	0	0	0	0	0	0	0	0	0	0	0	0	0	0	0	0	0	0	0	0	0	0	10	0	0	0	0	0	0	0
OTU_2016	0	0	0	0	26	0	0	0	0	0	0	0	0	0	0	0	0	0	0	0	0	0	5	0	17	0	0	0	0	0	0	0	0	0	0	0	0	0	0	0	0	3	0	0	0	0	0	0	0
OTU_2373	0	0	0	0	0	0	0	0	0	0	0	0	0	0	0	0	0	0	6	0	0	0	0	0	0	0	0	0	0	0	0	0	0	0	0	0	0	0	0	0	0	0	0	0	0	0	0	0	0
OTU_2400	0	0	0	0	0	0	4	0	0	0	0	0	0	0	0	0	0	0	0	0	15	0	0	0	0	0	0	0	0	0	0	0	0	0	0	0	0	0	0	0	0	0	0	0	0	0	0	0	0
OTU_2573	0	0	0	0	0	0	0	0	0	0	0	0	0	0	0	0	0	0	0	0	0	0	0	0	0	0	0	0	0	3	0	0	0	0	0	0	0	0	0	0	0	0	0	0	0	0	0	0	0
OTU_2646	0	0	0	0	0	0	0	0	0	0	0	0	0	0	0	0	0	0	0	0	0	0	0	0	0	0	0	0	0	0	0	0	0	9	0	0	0	0	0	0	0	0	0	0	0	0	0	0	0
OTU_3224	2	0	0	0	0	0	0	0	0	0	0	0	0	0	0	0	0	0	0	0	0	0	0	0	0	0	0	0	0	0	0	0	0	0	0	0	0	0	0	0	0	0	0	0	0	0	0	0	0
OTU_3573	0	0	0	0	0	0	3	0	0	0	0	0	0	0	0	0	0	0	0	0	0	0	0	0	0	0	0	0	0	0	0	0	0	0	0	0	0	0	0	0	0	2	0	0	0	0	0	0	0
OTU_5385	0	0	0	0	0	0	0	0	0	0	0	0	0	0	0	0	0	0	0	0	0	0	0	0	0	0	0	0	0	0	0	0	0	0	0	0	0	0	0	0	0	0	0	0	0	0	0	0	0
OTU_5657	0	0	0	0	0	0	0	0	0	0	0	0	0	0	0	0	0	0	0	0	0	0	0	0	0	0	0	0	0	0	0	0	0	0	0	0	0	0	0	0	0	0	0	0	0	0	0	0	0
OTU_5890	0	0	0	0	0	0	0	0	0	0	0	0	0	0	0	1	0	0	0	0	0	0	0	0	0	0	0	0	0	0	0	0	0	0	1	0	0	0	0	0	0	0	0	0	0	0	0	0	0
OTU_5921	0	0	0	0	0	0	4	0	0	0	0	0	0	0	0	0	0	0	0	0	0	0	0	0	0	0	0	0	0	0	0	0	0	0	0	0	0	0	0	0	0	2	0	0	0	0	0	9	0
OTU_5933	0	0	0	0	0	0	0	0	0	0	0	0	0	0	0	0	0	0	0	0	0	0	0	0	0	0	0	0	0	0	0	0	0	0	0	0	0	0	0	0	0	0	0	0	0	0	0	0	0
OTU_761	0	0	0	0	0	0	0	0	0	0	0	0	0	0	0	0	0	0	0	0	0	0	0	0	0	0	0	0	0	0	0	0	0	0	0	0	0	0	0	0	0	0	0	0	0	0	0	0	0
OTU_5919	0	0	0	0	0	0	0	0	0	0	0	0	0	0	0	0	0	0	0	0	0	0	0	0	0	0	0	0	0	0	0	0	0	0	0	0	0	0	0	0	0	0	0	0	0	0	0	0	0
OTU_3167	0	0	0	0	0	0	0	0	0	0	0	0	0	0	0	0	0	0	0	0	0	0	0	0	0	0	0	0	0	0	0	0	0	0	0	0	0	0	0	0	0	0	0	0	0	0	0	0	0
OTU_1089	0	0	0	0	0	0	0	0	0	0	0	22	0	0	0	0	0	0	0	0	0	0	0	0	0	0	0	0	0	0	0	0	0	0	0	0	0	0	0	0	0	0	0	0	0	0	0	0	0
OTU_1150	0	0	0	0	0	0	4	0	0	0	0	0	0	0	0	0	0	0	0	0	0	0	0	0	0	0	0	0	0	0	0	0	0	0	0	0	0	0	0	0	0	0	0	0	0	0	0	0	0
OTU_1207	0	0	0	0	0	0	0	0	0	0	0	0	0	0	0	0	0	0	0	0	0	0	0	0	0	0	0	0	0	0	0	0	0	0	0	0	0	0	0	0	0	0	0	0	0	0	20	0	0
OTU_1273	0	0	0	0	0	0	0	0	0	0	0	0	0	0	0	0	0	0	0	0	0	0	0	0	0	0	0	0	0	0	0	1	0	15	0	0	0	0	0	0	0	16	0	0	0	0	0	0	0
OTU_1306	0	0	0	0	0	0	0	0	0	0	0	0	0	0	0	0	0	0	0	0	0	0	0	0	0	0	0	0	0	0	0	0	0	0	0	0	0	0	0	0	0	0	0	0	0	0	0	0	0
OTU_1624	0	0	0	0	0	0	0	0	0	0	0	13	0	0	0	0	0	0	0	0	0	0	0	0	0	0	0	0	0	0	0	0	0	0	0	0	0	0	0	0	0	0	0	0	0	0	0	0	0
OTU_1630	0	0	0	0	0	0	0	0	0	0	0	0	0	13	0	0	0	0	0	0	0	0	0	0	0	0	0	0	0	0	0	0	0	0	0	0	0	0	0	0	0	0	0	0	0	0	0	0	0
OTU_1727	0	0	0	0	0	0	0	0	0	0	0	0	0	0	0	0	0	0	0	0	0	0	0	0	0	0	0	0	0	0	0	0	4	0	0	0	0	0	0	0	0	0	0	0	0	0	0	0	0
OTU_2776	0	0	0	0	0	0	0	0	0	0	0	0	0	0	0	0	0	0	0	0	0	0	0	0	0	0	0	0	0	0	0	0	0	0	0	0	0	0	0	0	0	8	0	0	0	0	0	0	0
OTU_2797	0	0	0	0	0	0	0	0	0	0	0	0	0	0	0	0	0	0	0	0	0	0	0	0	0	0	0	0	0	0	0	0	0	0	0	0	0	0	0	0	0	9	0	0	0	0	0	0	0
OTU_2802	0	0	0	0	0	0	0	0	0	0	0	0	0	0	0	0	0	0	0	0	0	0	0	0	0	0	0	0	0	0	0	0	0	0	0	0	0	0	0	0	0	5	0	0	0	0	0	0	0
OTU_2853	0	0	0	0	0	0	0	0	0	0	0	0	0	0	0	0	0	0	0	0	0	0	0	0	0	0	0	0	0	0	0	0	0	0	0	0	0	0	0	0	0	0	7	0	0	0	0	0	0
OTU_3602	0	0	0	0	0	0	0	10	0	0	0	0	0	0	0	0	0	0	0	0	0	0	0	0	0	0	0	0	0	0	0	0	0	0	0	0	0	0	0	0	0	0	0	0	0	0	0	0	0
OTU_3614	0	0	0	0	0	0	0	15	0	0	0	0	0	0	0	0	0	0	0	0	0	0	0	0	0	0	0	0	0	0	0	0	0	0	0	0	0	0	0	0	0	0	0	0	0	0	0	0	0
OTU_3654	0	0	0	0	0	0	0	0	0	0	0	0	0	0	0	0	0	0	0	0	0	0	0	0	0	0	0	0	0	0	0	0	0	0	0	0	0	0	0	0	0	0	0	0	0	0	0	0	0
OTU_3861	0	0	0	0	0	0	0	0	0	0	0	0	0	0	2	0	0	0	0	0	0	0	0	0	0	0	0	0	0	0	0	0	0	0	0	0	0	0	0	0	0	0	0	0	0	0	0	0	0
OTU_4166	0	0	0	0	0	0	0	0	0	0	0	0	0	0	0	0	0	0	0	0	0	0	10	0	0	0	0	0	0	0	0	0	0	0	0	0	0	0	0	0	0	0	0	0	0	0	0	0	0
OTU_4169	0	0	0	0	0	0	0	0	0	0	0	0	0	0	0	0	0	0	0	0	0	0	3	0	0	0	0	0	0	0	0	0	0	0	0	0	0	0	0	0	0	0	0	0	0	0	0	0	0
OTU_4698	0	0	0	0	0	0	0	0	0	0	0	0	0	0	0	0	0	0	0	0	0	0	0	0	0	0	0	0	0	0	0	0	0	0	0	0	0	4	0	0	0	0	0	0	0	0	0	0	0
OTU_4715	0	0	0	0	0	0	0	0	0	0	0	0	0	0	0	0	0	0	0	0	0	0	0	0	0	0	0	0	0	0	0	0	0	0	0	0	0	4	0	0	0	0	0	0	0	0	0	0	0
OTU_4891	0	0	0	0	0	0	0	0	0	0	0	0	0	0	0	0	0	0	0	0	0	0	0	0	0	0	0	0	0	0	0	0	0	0	0	0	0	0	0	0	0	16	0	0	0	0	0	0	0
OTU_5530	0	0	0	0	0	0	0	0	0	0	0	0	0	0	0	0	0	0	0	0	0	0	0	0	0	0	0	0	0	0	0	0	0	0	0	0	0	0	0	0	0	0	0	0	0	0	0	0	0
OTU_5623	0	0	0	0	0	0	0	0	0	0	0	0	0	0	0	0	0	0	0	0	0	0	0	0	0	0	0	0	0	0	0	0	0	0	0	0	0	0	0	0	0	0	0	0	0	0	0	0	0
OTU_5932	0	0	0	0	0	0	0	0	0	0	0	0	0	0	0	0	0	0	0	0	0	0	0	0	0	0	0	0	0	0	0	0	0	0	0	0	0	0	0	0	0	0	0	0	0	0	0	0	0
OTU_1028	0	0	0	0	0	0	4	0	0	0	0	0	0	0	0	0	0	0	0	0	8	0	0	0	0	0	0	14	0	0	0	0	0	32	0	0	0	0	0	0	0	1	0	0	0	0	0	0	0
OTU_1045	0	7	0	0	0	4	0	0	0	0	0	0	0	0	0	0	0	0	0	0	11	0	0	0	0	0	0	0	0	0	0	0	0	0	0	0	0	0	0	0	0	0	0	0	0	0	0	0	0
OTU_1098	0	0	0	0	0	0	0	0	0	0	0	0	0	0	0	0	0	0	0	0	0	0	0	0	0	0	0	0	0	0	0	0	0	0	0	0	0	0	0	0	0	20	0	0	0	0	0	0	0
OTU_1127	0	0	0	0	0	0	0	0	48	0	0	0	0	0	0	0	0	0	0	0	0	0	0	0	0	0	0	0	0	0	0	0	0	0	0	0	0	0	0	0	0	0	0	0	0	0	0	0	0
OTU_1147	0	0	0	0	0	0	0	0	0	0	0	0	0	0	0	0	0	0	0	0	0	0	0	0	0	0	0	0	0	0	0	0	0	0	0	0	0	0	0	0	0	0	0	0	0	0	0	25	0
OTU_1172	0	0	27	0	0	0	0	0	0	0	0	0	0	0	0	0	0	0	0	0	0	0	0	0	0	0	0	0	0	0	0	0	0	0	0	0	0	0	0	0	0	0	0	0	0	0	0	0	0
OTU_1220	0	0	0	0	0	0	0	0	0	0	0	0	0	0	0	0	0	0	0	0	0	0	0	0	0	0	0	0	0	0	0	0	0	0	0	0	0	0	0	0	0	0	0	0	0	0	0	0	0
OTU_1247	0	0	0	0	0	0	14	0	0	0	0	0	0	0	0	0	0	0	0	0	0	0	0	0	3	0	0	0	0	0	0	0	0	0	0	0	0	0	0	0	0	0	0	0	0	0	0	0	0
OTU_1249	0	0	0	0	0	0	0	20	0	0	0	0	0	0	0	0	0	0	0	0	0	0	0	0	0	0	0	0	0	0	0	0	0	0	0	0	0	0	0	0	0	0	0	0	0	0	0	0	0
OTU_1255	0	0	0	0	0	0	0	0	0	0	0	0	0	0	50	0	0	0	0	0	0	0	0	0	0	0	0	0	0	0	0	0	0	0	0	0	0	0	0	0	0	0	0	0	0	0	0	0	0
OTU_1268	0	0	0	0	0	0	0	0	0	0	0	0	0	0	0	0	0	0	0	0	0	0	0	0	0	0	0	0	26	0	0	0	0	0	0	0	0	0	0	0	0	0	0	0	0	0	0	0	0
OTU_1277	0	0	0	0	0	0	0	0	0	0	0	0	0	0	0	0	0	0	0	0	0	0	0	0	0	0	0	0	0	0	0	0	0	0	0	15	0	0	0	0	0	0	0	0	0	0	0	0	0
OTU_1356	0	0	0	0	0	0	0	0	0	0	1	0	0	0	0	4	0	0	0	0	0	0	2	0	23	0	0	0	0	0	0	0	0	0	0	0	0	0	0	0	0	0	0	0	0	0	0	0	0
OTU_1484	0	0	0	0	0	0	0	0	0	0	0	0	0	0	0	0	0	0	0	0	0	0	0	0	0	0	0	0	0	0	17	0	0	0	0	0	0	0	0	0	0	0	0	0	0	0	0	0	0
OTU_1520	0	0	0	0	0	0	0	0	0	0	0	0	0	0	0	0	0	0	0	0	0	0	5	0	0	0	0	0	0	0	0	0	0	0	0	0	0	0	0	0	0	0	0	0	0	0	23	0	0
OTU_1657	0	0	0	0	0	0	0	0	0	0	0	0	0	0	0	0	0	0	0	0	11	0	0	0	0	0	0	0	0	0	0	0	0	0	0	0	0	0	0	0	0	7	0	0	0	0	0	0	0
OTU_1749	0	0	0	0	0	0	0	0	0	0	0	0	0	0	0	0	0	0	0	0	0	0	0	0	0	0	0	0	0	0	0	0	0	0	0	0	0	0	0	0	0	0	0	0	0	0	0	0	0
OTU_1850	0	0	0	0	0	0	0	0	0	0	0	0	0	0	0	0	0	0	0	0	0	0	0	0	0	0	0	0	0	0	0	0	0	0	0	0	0	0	0	0	0	0	0	0	0	0	0	0	0
OTU_1899	0	0	0	0	0	0	0	0	0	0	0	0	0	0	0	0	0	0	0	0	0	0	0	0	0	0	0	0	0	0	0	0	0	0	0	0	0	0	0	0	0	0	0	0	0	0	0	0	0
OTU_1904	0	0	0	0	0	0	0	0	0	0	0	0	0	0	0	0	0	0	0	0	0	0	0	0	0	0	0	0	0	0	0	0	0	0	0	0	0	0	0	0	0	0	0	0	0	0	0	0	0
OTU_2093	0	0	0	0	0	0	4	0	0	0	0	0	0	0	0	0	0	0	0	0	0	0	0	0	0	0	0	0	0	0	0	0	0	0	0	0	0	0	0	0	0	0	0	0	0	0	0	0	0
OTU_2116	0	0	0	0	0	0	0	10	0	0	0	0	0	0	0	0	0	0	0	0	0	0	0	0	0	0	0	0	0	0	0	0	0	0	0	0	0	0	0	0	0	0	0	0	0	0	0	0	0
OTU_2123	0	0	0	0	0	0	0	11	0	0	0	0	0	0	0	0	0	0	0	0	0	0	0	0	0	0	0	0	0	0	0	0	0	0	0	0	0	0	0	0	0	0	0	0	0	0	0	0	0
OTU_2388	0	0	0	0	0	0	0	0	0	0	0	0	0	0	0	0	0	0	0	10	0	0	0	0	0	0	0	0	0	0	0	0	0	0	0	0	0	0	0	0	0	0	0	0	0	0	0	0	0
OTU_2768	0	0	0	0	0	0	0	0	0	0	0	0	0	0	0	0	0	0	0	0	0	0	0	0	0	0	0	0	0	0	0	0	0	0	0	0	0	0	0	0	0	5	0	0	0	0	0	0	0
OTU_2876	0	0	0	0	0	0	0	0	0	0	0	0	0	0	0	0	0	0	0	0	0	0	0	0	0	0	0	0	0	0	0	0	0	0	0	0	0	0	0	0	0	0	0	0	0	11	0	0	0
OTU_3045	0	0	0	0	0	0	0	0	0	0	0	0	0	0	0	0	0	0	0	0	0	0	0	0	0	0	0	0	0	0	0	0	0	0	0	0	0	0	0	0	0	0	0	0	0	0	0	0	0
OTU_3068	0	0	0	0	0	0	0	0	0	0	0	0	0	0	0	0	0	0	0	0	0	0	0	0	0	0	0	0	0	0	0	0	0	0	0	0	3	0	0	0	0	0	0	0	0	0	0	0	0
OTU_3178	1	0	0	0	0	0	0	0	0	0	0	0	0	0	0	0	0	0	0	0	0	0	0	0	0	0	0	0	0	0	0	0	0	0	0	0	0	0	0	0	0	0	0	0	0	0	0	0	0
OTU_3360	0	0	0	0	0	0	0	0	0	0	0	0	0	0	0	0	0	0	0	0	0	0	0	0	0	0	0	0	0	0	0	0	0	0	0	0	0	0	0	0	0	0	0	2	0	0	0	0	0
OTU_3458	0	0	0	0	0	5	0	0	0	0	0	0	0	0	0	0	0	0	0	0	0	0	0	0	0	0	0	0	0	0	0	0	0	0	0	0	0	0	0	0	0	0	0	0	0	0	0	0	0
OTU_361	0	0	0	0	0	10	4	9	0	0	0	0	0	0	0	10	0	0	0	0	0	15	12	0	0	0	0	0	0	0	0	0	0	0	0	42	0	0	0	0	0	0	0	0	0	8	454	0	0
OTU_3717	0	0	0	0	0	0	0	0	0	0	4	0	0	0	0	0	0	0	0	0	0	0	0	0	0	0	0	0	0	0	0	0	0	0	0	0	0	0	0	0	0	0	0	0	0	0	0	0	0
OTU_3809	0	0	0	0	0	0	0	0	0	0	0	0	0	0	0	0	0	0	0	0	0	0	0	0	0	0	0	0	0	0	0	0	0	0	0	0	0	0	0	0	0	5	0	0	0	0	0	0	0
OTU_4001	0	0	0	0	0	0	0	0	0	0	0	0	0	0	0	0	0	0	6	0	0	0	0	0	0	0	0	0	0	0	0	0	0	0	0	0	0	0	0	0	0	0	0	0	0	0	0	0	0
OTU_403	0	0	0	0	0	0	0	0	0	0	19	1	0	0	0	0	0	0	0	21	43	60	12	0	0	0	0	0	0	0	0	3	0	0	0	20	0	5	2	0	0	11	0	0	0	0	0	0	0
OTU_413	0	0	0	0	0	15	3	0	0	0	0	0	0	0	0	41	0	7	0	0	0	121	0	0	0	0	0	0	0	0	0	0	0	22	1	0	0	0	0	0	0	10	0	0	0	0	0	0	0
OTU_4385	0	0	0	0	0	0	0	0	0	0	0	0	0	0	0	0	0	0	0	0	0	0	0	0	0	0	0	0	0	4	0	0	0	0	0	0	0	0	0	0	0	0	0	0	0	0	0	0	0
OTU_4611	0	0	0	0	0	0	0	0	0	0	0	0	0	0	0	0	0	0	0	0	0	0	0	0	0	0	0	0	0	0	0	0	0	0	0	3	0	0	0	0	0	0	0	0	0	0	0	0	0
OTU_4632	0	0	0	0	0	0	0	0	0	0	0	0	0	0	0	0	0	0	0	0	0	0	0	0	0	0	0	0	0	0	0	0	0	0	0	10	0	0	0	0	0	7	0	0	0	0	0	0	0
OTU_4938	0	0	0	0	0	0	0	0	0	0	0	0	0	0	0	0	0	0	0	0	0	0	0	0	0	0	0	0	0	0	0	0	0	0	0	0	0	0	0	0	0	2	0	0	0	0	0	0	0
OTU_5344	0	0	0	0	0	0	0	0	0	0	0	0	0	0	0	0	0	0	0	0	0	0	0	0	0	0	0	0	0	0	0	0	0	0	0	0	0	0	0	0	0	0	0	0	0	0	0	0	0
OTU_5451	0	0	0	0	0	0	0	0	0	0	0	0	0	0	0	0	0	0	0	0	0	0	0	0	0	0	0	0	0	0	0	0	0	0	0	0	0	0	0	0	0	0	0	0	0	0	0	0	0
OTU_5621	0	0	0	0	0	0	0	0	0	0	0	0	0	0	0	0	0	0	0	0	0	0	0	0	0	0	0	0	0	0	0	0	0	0	0	0	0	0	0	0	0	0	0	0	0	0	0	0	0
OTU_5673	0	0	0	0	0	0	0	0	0	0	0	0	0	0	0	0	0	0	0	0	0	0	0	0	0	0	0	0	0	0	0	0	0	0	0	0	0	0	0	0	0	0	0	0	0	0	0	0	0
OTU_5738	0	0	0	0	0	0	0	0	0	0	0	0	0	0	0	0	0	0	0	0	0	0	0	0	0	0	0	0	0	0	0	0	0	0	0	0	0	0	0	0	0	0	0	0	0	0	0	0	0
OTU_5877	0	0	0	0	0	0	0	0	0	0	0	0	0	0	0	0	0	0	0	0	0	0	0	0	0	0	0	0	0	0	0	0	0	0	0	0	0	0	0	0	0	0	0	0	0	0	0	0	0
OTU_5947	0	0	0	0	0	0	0	0	0	0	0	0	0	0	0	0	0	0	0	0	0	0	0	0	0	0	0	0	0	0	0	0	0	0	0	0	0	0	0	0	0	0	0	0	0	0	0	0	0
OTU_667	0	0	0	0	0	0	0	0	0	0	0	11	0	0	0	0	0	0	0	0	0	0	77	0	0	0	0	0	0	0	0	7	0	0	0	0	0	0	0	0	0	62	0	2	0	0	0	0	0
OTU_810	0	0	0	0	0	0	0	44	0	0	9	0	0	0	0	0	0	0	0	0	0	0	0	0	0	0	0	0	0	0	0	0	0	0	0	0	0	0	0	0	0	0	0	0	0	0	0	0	0
OTU_876	0	0	0	0	0	0	0	0	41	0	0	0	0	0	0	0	0	0	0	0	0	0	0	0	0	0	0	0	0	0	0	0	0	0	0	0	0	0	0	0	0	0	0	0	0	0	0	0	0
OTU_918	0	0	0	0	0	0	0	0	0	0	0	0	0	0	0	0	0	0	0	0	0	0	0	0	0	0	0	0	0	0	0	0	0	0	0	0	0	0	0	0	0	0	20	0	0	0	0	0	0
OTU_969	0	0	0	0	0	0	0	0	0	0	0	0	0	0	21	0	0	0	0	0	0	0	0	0	0	0	0	0	0	0	0	3	0	0	0	0	0	0	0	0	0	0	0	0	0	0	0	0	0
OTU_987	0	0	0	0	0	0	0	11	0	0	0	0	0	0	0	0	0	0	0	19	0	0	0	0	0	0	0	0	0	0	0	0	0	0	0	0	0	0	0	0	0	3	0	0	0	0	0	0	0
OTU_997	0	0	0	0	0	0	0	12	0	0	0	0	0	0	0	0	0	0	0	0	0	0	0	0	0	0	0	0	0	0	0	0	0	0	0	0	0	0	0	0	0	8	0	0	0	0	0	0	0
OTU_2125	0	0	0	0	0	0	0	7	0	0	0	0	0	0	0	0	0	0	0	0	0	0	0	0	0	0	0	0	0	0	0	0	0	0	0	0	0	0	0	0	0	0	0	0	0	0	0	0	0
OTU_2127	0	0	0	0	0	0	0	32	0	0	0	0	0	0	0	0	0	0	0	0	0	0	0	0	0	0	0	0	0	0	0	0	0	0	0	0	0	0	0	0	1	2	0	0	0	0	0	0	0
OTU_841	0	5	0	0	0	8	6	23	63	0	0	0	0	0	0	0	0	1	0	0	0	0	0	0	0	0	0	0	0	0	0	0	0	5	0	0	0	0	0	0	0	12	0	0	0	0	0	0	45
OTU_5951	0	0	0	0	0	0	0	0	0	0	0	0	0	0	0	0	0	0	0	0	0	0	0	0	0	0	0	0	0	0	0	0	0	0	0	0	0	0	0	0	0	0	0	0	0	0	0	0	0
OTU_1008	0	5	0	0	0	0	0	0	0	0	0	0	0	0	0	0	7	0	0	0	0	0	6	0	0	0	0	0	0	0	0	0	0	2	0	1	0	0	0	0	0	0	0	0	0	0	0	0	0
OTU_1011	0	0	0	0	0	0	0	0	0	0	0	0	0	0	26	0	0	2	0	0	0	2	2	0	0	0	0	0	0	0	0	0	0	0	9	0	0	15	0	0	0	17	0	0	0	2	0	0	48
OTU_1019	0	0	0	0	0	0	0	49	0	0	0	0	0	0	0	0	0	3	0	0	0	0	0	0	0	0	0	0	0	0	0	0	0	0	0	0	1	0	0	0	0	0	1	0	0	10	0	0	0
OTU_1029	0	0	0	0	0	0	0	0	0	0	0	0	0	0	0	0	0	0	0	0	0	0	0	0	0	0	0	0	0	0	0	0	0	0	0	0	0	0	0	46	0	0	0	0	0	0	0	0	0
OTU_1058	0	0	0	0	0	0	0	0	0	5	0	0	0	0	0	0	0	0	33	2	0	0	0	45	5	0	0	0	0	0	19	0	0	24	0	0	0	0	1	0	0	0	16	0	0	0	0	0	0
OTU_1282	0	0	0	0	0	0	0	0	0	0	0	0	0	0	0	0	0	0	0	0	0	0	0	0	0	0	0	0	0	0	0	0	0	0	0	0	0	0	0	0	0	0	14	0	0	0	0	0	0
OTU_1489	0	0	0	0	0	0	0	0	0	0	0	0	0	0	0	0	0	0	0	0	0	0	2	0	0	0	0	0	0	0	0	0	0	0	24	0	0	0	0	0	0	0	0	0	0	0	0	0	0
OTU_1513	0	0	0	0	0	0	0	0	0	0	0	0	0	0	0	0	0	0	0	0	0	0	0	0	0	0	0	0	0	0	0	0	0	0	0	0	0	0	0	0	0	0	10	0	0	0	0	0	0
OTU_1619	19	7	0	1	0	0	0	0	7	0	54	0	0	0	0	0	0	0	49	0	0	0	0	0	64	0	0	0	0	1	0	118	16	0	0	0	6	0	88	0	0	0	0	0	62	0	0	0	0
OTU_1712	0	0	0	0	0	0	0	0	0	0	0	0	0	0	0	0	0	0	0	0	0	0	0	0	0	0	0	0	0	2	39	0	0	0	0	0	0	0	0	0	0	0	5	0	0	0	0	0	0
OTU_1741	0	1	0	0	0	0	0	0	0	0	0	0	0	0	0	0	0	0	0	0	0	0	0	0	0	0	0	0	0	0	0	0	0	0	11	0	0	0	0	0	0	1	0	0	0	0	0	0	0
OTU_1848	0	0	0	0	0	0	0	0	0	0	0	0	0	0	0	0	0	23	0	0	0	0	0	0	0	0	0	0	0	0	0	0	5	0	0	0	0	0	0	0	0	0	0	0	0	0	0	0	0
OTU_1859	0	0	0	0	0	0	0	0	0	0	0	0	0	0	0	0	0	0	0	0	0	0	0	0	0	0	0	0	0	0	0	0	0	0	0	0	0	0	0	0	0	0	0	0	0	0	0	0	0
OTU_1994	0	0	0	0	0	0	0	0	0	0	0	0	0	0	4	0	0	0	0	0	0	0	0	0	0	0	0	0	0	0	0	0	0	0	0	0	0	0	0	0	0	0	1	0	0	0	0	0	0
OTU_2085	0	0	0	0	0	0	6	10	0	0	0	0	0	0	0	0	0	0	0	0	0	0	0	0	0	0	0	0	0	0	0	0	0	0	0	0	0	0	0	0	0	0	0	0	0	0	0	0	0
OTU_2184	0	0	0	0	0	0	0	0	0	30	0	0	0	0	0	0	0	0	0	0	0	0	0	0	0	0	0	0	0	0	0	0	0	0	0	0	0	0	0	0	0	0	0	0	0	0	0	0	0
OTU_2339	0	0	0	0	0	0	0	0	0	0	0	0	0	0	0	0	0	7	0	0	0	0	0	0	0	0	0	0	0	0	0	0	0	0	0	0	0	0	0	0	0	0	0	0	0	0	0	0	0
OTU_2398	0	0	0	0	0	0	0	0	0	0	0	2	0	1	0	0	0	0	0	0	4	0	0	0	0	0	0	0	0	0	0	0	0	0	0	0	4	0	0	0	0	0	4	0	0	0	0	0	0
OTU_2460	0	0	0	0	0	0	0	0	0	0	0	0	0	0	0	0	0	0	0	0	0	0	3	0	0	0	0	0	0	0	0	0	0	0	0	0	0	0	0	0	0	0	0	0	0	0	0	0	0
OTU_2505	0	1	0	0	0	0	0	0	0	0	0	0	0	0	0	0	0	0	0	0	0	0	0	0	0	0	0	0	0	0	0	0	0	0	0	2	2	0	0	0	0	0	0	0	0	0	0	0	0
OTU_2518	0	0	0	0	0	0	0	0	0	0	1	0	0	0	0	0	0	0	0	0	0	0	0	0	0	0	4	0	0	0	0	0	0	0	0	0	0	0	0	0	0	0	0	0	0	0	0	0	0
OTU_2556	0	0	0	0	0	0	0	0	0	0	0	0	0	0	0	0	0	0	0	0	0	0	0	0	0	0	0	0	0	0	0	0	0	0	0	0	0	0	0	0	0	0	0	0	0	0	0	0	0
OTU_2585	0	0	17	0	0	0	0	0	0	0	0	0	0	0	0	0	0	0	0	0	0	0	0	0	2	0	0	0	0	4	48	0	0	0	0	0	0	1	0	0	0	0	0	0	0	0	0	0	0
OTU_2606	1	0	0	0	0	0	0	0	2	0	3	0	0	0	0	0	0	0	0	0	0	0	0	0	3	0	0	0	0	0	0	13	0	0	0	0	2	0	1	0	0	0	0	0	2	0	0	0	0
OTU_2644	0	0	0	0	0	0	0	0	0	0	0	0	0	0	0	0	0	0	0	0	0	0	0	0	0	0	0	0	0	0	0	0	0	7	0	0	0	0	0	0	0	0	0	0	0	0	0	0	0
OTU_2672	0	2	0	0	0	0	0	0	0	0	0	0	0	0	0	0	0	0	0	0	0	0	0	0	0	0	0	0	0	0	0	0	0	0	0	0	0	0	0	0	0	0	0	0	0	0	0	0	0
OTU_2742	0	0	5	2	0	0	0	0	0	0	0	0	5	0	0	0	0	5	0	0	0	0	4	0	0	1	0	0	0	0	0	0	1	0	0	5	3	0	0	2	0	3	4	0	0	0	0	0	0
OTU_2794	0	0	0	0	0	0	0	0	0	0	0	0	0	0	26	0	0	0	0	0	0	0	0	0	0	0	3	0	0	4	1	0	0	0	0	0	5	0	0	0	0	67	32	0	0	0	22	0	0
OTU_2795	0	0	0	0	0	0	0	0	0	0	0	0	0	0	0	0	0	0	0	0	0	0	0	0	0	0	0	0	0	0	0	0	0	0	0	0	0	0	0	0	0	4	0	0	0	0	0	0	0
OTU_3028	0	0	0	0	0	0	0	0	0	0	0	0	0	0	0	0	0	0	0	0	0	0	0	0	0	0	0	0	0	0	0	0	0	0	0	0	0	0	0	0	0	0	0	0	0	0	0	0	0
OTU_3036	0	0	0	0	0	0	0	0	0	0	0	0	0	0	0	11	0	0	0	0	0	0	5	0	0	0	0	0	0	0	0	0	0	0	0	0	0	0	0	0	0	6	0	0	0	0	0	0	0
OTU_3196	0	0	0	0	0	0	0	0	0	0	0	0	0	0	0	0	0	0	0	0	0	0	2	0	0	0	0	0	0	0	0	0	0	0	0	0	0	0	0	0	0	0	0	0	0	0	0	0	0
OTU_3204	4	0	0	0	0	0	0	0	0	0	1	0	0	0	0	0	0	0	0	0	0	0	0	0	0	0	0	0	0	0	0	0	0	0	0	0	0	0	1	0	0	0	0	0	0	0	0	0	0
OTU_3240	2	0	0	0	0	0	0	0	0	0	0	0	0	0	0	0	0	0	0	0	0	0	0	0	0	0	0	0	0	0	0	0	0	0	0	0	0	0	0	0	0	0	0	0	0	0	0	0	0
OTU_3264	2	0	0	0	0	0	0	0	0	0	0	0	0	0	0	0	0	0	0	0	0	0	0	0	0	0	0	0	0	0	0	0	0	0	0	0	0	0	0	0	0	0	0	0	0	0	0	0	0
OTU_3373	0	0	0	2	0	0	0	0	0	0	0	0	0	0	0	0	0	0	0	0	0	0	0	0	0	0	0	0	0	0	0	0	0	0	0	0	0	0	0	0	0	0	0	0	0	0	0	0	0
OTU_3379	0	0	0	9	0	0	0	0	0	0	0	0	0	0	0	0	0	0	0	0	0	0	0	0	0	0	0	0	0	0	0	0	0	0	0	0	0	0	0	0	0	0	0	0	0	0	0	0	0
OTU_3394	0	0	0	0	0	0	0	0	0	0	0	0	0	0	0	0	0	0	0	0	0	0	0	0	0	0	0	0	0	0	0	0	0	0	0	0	0	0	0	0	0	0	0	0	0	0	0	0	0
OTU_3509	0	0	0	0	0	0	0	0	0	0	0	0	0	0	0	0	0	0	0	0	0	0	0	0	0	0	0	0	0	0	0	0	0	0	0	0	0	0	0	0	0	0	0	0	0	0	0	0	0
OTU_3510	0	1	0	0	0	0	1	0	0	0	0	0	0	0	0	0	0	0	0	0	0	0	0	0	0	0	0	0	0	0	0	0	0	0	0	0	0	0	0	0	0	6	0	0	0	0	0	0	0
OTU_3531	0	0	0	0	0	0	0	0	0	0	0	0	0	0	0	0	0	3	0	0	0	0	0	0	0	0	0	0	0	0	0	0	0	0	0	0	0	0	1	0	0	1	0	0	0	0	0	0	0
OTU_3535	0	0	0	0	0	0	0	0	0	0	0	0	0	0	0	0	0	0	0	0	0	0	0	0	0	0	0	0	0	0	0	0	0	0	0	0	0	0	0	0	0	0	0	0	0	0	0	0	0
OTU_3589	0	0	0	0	0	0	3	0	0	0	0	0	0	0	0	0	0	0	0	0	0	0	0	0	0	0	0	0	0	0	0	0	0	0	0	0	0	0	0	0	0	0	0	0	0	0	0	0	0
OTU_3718	0	0	0	0	0	0	0	0	0	0	5	0	0	0	0	0	0	0	0	0	0	0	0	0	0	0	0	0	0	0	0	0	0	0	0	0	0	0	0	0	0	0	0	0	0	0	0	0	0
OTU_3751	0	0	0	0	0	0	0	0	0	0	2	0	0	0	0	0	0	0	0	0	0	0	0	0	0	0	0	0	0	0	0	0	0	0	0	0	0	0	0	0	0	0	0	0	0	0	0	0	0
OTU_3821	0	0	0	0	0	0	0	0	0	0	0	0	0	2	0	0	0	0	0	0	0	0	0	0	0	0	0	0	0	0	0	0	0	0	0	0	0	0	0	0	0	0	0	0	0	0	0	0	0
OTU_398	0	0	0	0	0	16	0	0	0	0	0	11	0	0	0	0	0	0	0	0	0	15	71	0	0	0	0	27	77	0	0	0	0	72	0	1	0	0	0	0	0	25	0	0	0	0	0	6	0
OTU_4004	0	0	0	0	0	0	0	0	0	0	0	0	0	0	0	0	0	0	10	0	0	0	0	0	0	0	0	0	0	0	0	0	0	0	0	0	0	0	0	0	0	0	0	0	0	0	0	0	0
OTU_4007	0	0	0	0	0	0	0	0	0	0	0	0	0	0	0	0	0	0	2	0	0	0	0	0	0	0	0	0	0	0	0	1	0	0	0	0	0	0	3	0	0	0	0	0	2	0	0	0	0
OTU_4140	0	0	0	0	0	0	0	0	0	0	0	0	0	0	0	0	0	0	0	0	0	0	3	0	0	0	0	0	0	0	0	0	0	0	0	0	0	0	0	0	0	18	0	0	0	0	0	0	0
OTU_4179	0	0	0	0	0	0	0	0	0	0	0	0	0	0	0	0	0	0	0	0	0	0	3	0	0	0	0	0	0	0	0	0	0	0	0	0	0	0	0	0	0	0	0	0	0	0	0	0	0
OTU_4212	1	0	0	0	0	0	0	0	0	0	4	0	0	0	0	0	0	0	0	0	0	0	0	0	1	0	0	0	0	0	0	3	0	0	0	0	0	0	3	0	0	0	0	0	0	0	0	0	0
OTU_4353	0	0	0	0	0	0	0	0	0	0	0	0	0	0	0	0	0	0	0	0	0	0	0	0	0	0	0	0	2	0	0	0	0	0	0	0	0	0	0	0	0	0	0	0	0	0	0	0	0
OTU_44	429	513	101	150	148	495	264	324	334	54	307	104	139	44	0	927	269	161	102	91	24	9834	81	44	108	191	26	100	205	55	236	99	2	129	79	105	160	37	421	991	0	276	264	58	383	61	113	267	0
OTU_4451	0	0	0	0	0	0	0	0	0	0	0	0	0	0	0	0	0	0	0	0	0	0	0	0	0	0	0	0	0	0	2	0	0	0	0	0	0	0	0	0	0	0	0	0	0	0	0	0	0
OTU_4452	0	0	0	0	0	0	0	0	0	0	0	0	0	0	0	0	0	0	0	0	0	0	0	0	0	0	0	0	0	0	0	3	0	0	0	0	0	0	0	0	0	0	0	0	0	0	0	0	0
OTU_4469	2	0	0	0	0	0	0	0	0	0	3	0	0	0	0	0	0	0	5	0	0	0	0	0	2	0	0	0	0	0	0	8	0	0	0	0	0	0	7	0	0	0	0	0	2	0	0	0	0
OTU_4475	0	0	0	0	0	0	0	0	0	0	0	0	0	0	0	0	0	0	0	0	0	0	0	0	1	0	0	0	0	0	0	2	0	0	0	0	0	0	1	0	0	0	0	0	2	0	0	0	0
OTU_4591	0	0	0	0	0	0	0	0	0	0	0	0	0	0	0	0	0	0	0	0	0	0	0	0	0	0	0	0	0	0	0	0	0	0	0	0	0	0	0	0	0	0	0	0	0	0	0	0	0
OTU_4649	0	0	0	0	0	0	0	0	0	0	0	0	0	0	0	0	0	0	0	0	0	0	0	0	0	0	0	0	0	0	0	0	0	0	0	3	0	0	0	0	0	0	0	0	0	0	0	0	0
OTU_4665	0	0	0	0	0	1	0	1	0	0	0	1	0	2	0	0	0	0	0	0	0	1	5	0	0	4	0	0	0	0	0	0	0	0	0	0	20	0	0	0	0	0	6	0	0	0	0	0	0
OTU_4699	0	0	0	0	0	0	0	0	0	0	0	0	0	0	0	0	0	0	0	0	0	0	0	0	0	0	0	0	0	0	0	0	0	0	0	0	0	8	0	0	0	0	0	0	0	0	0	0	0
OTU_4735	1	0	0	0	0	0	0	0	0	0	0	0	0	0	0	0	0	0	0	0	0	0	0	0	0	0	0	0	0	0	0	0	0	0	0	0	0	0	2	0	0	0	0	0	0	0	0	0	0
OTU_4757	0	0	0	0	1	0	0	1	0	0	0	1	0	3	0	0	0	0	0	0	4	0	0	0	0	0	0	0	0	0	0	0	0	0	0	0	9	0	0	6	0	5	9	0	0	0	0	0	0
OTU_4806	0	0	0	0	0	0	0	0	0	0	0	0	0	0	0	0	0	0	0	0	0	0	0	0	0	0	0	0	0	0	0	0	0	0	0	0	0	0	0	0	0	3	0	0	0	0	0	0	0
OTU_4900	0	0	0	0	0	0	0	0	0	0	0	0	0	0	5	0	0	0	0	0	0	0	0	0	0	0	0	0	0	0	0	0	0	0	0	0	0	0	0	0	0	7	0	0	0	0	0	0	0
OTU_4946	0	0	0	0	0	0	0	0	0	0	0	0	0	0	0	0	0	0	0	0	0	0	0	0	0	0	0	0	0	0	0	0	0	0	0	0	0	0	0	0	0	0	0	0	0	0	0	0	0
OTU_5030	0	0	0	0	0	0	0	0	0	0	0	0	0	0	0	0	0	0	0	0	0	0	0	0	0	0	0	0	0	0	0	0	0	0	0	0	0	0	0	0	0	0	0	0	2	0	0	0	0
OTU_5063	0	0	0	2	0	0	0	0	0	0	0	0	0	0	0	0	0	0	0	0	0	0	0	0	0	0	0	0	0	0	0	0	0	0	0	0	0	0	0	0	0	0	0	0	0	0	2	0	0
OTU_5087	0	0	0	0	0	0	0	0	0	0	0	0	0	0	0	0	0	0	0	0	0	0	0	0	0	0	0	0	0	0	0	0	0	0	0	0	0	0	0	0	0	0	0	0	0	0	0	7	0
OTU_5200	0	0	0	0	0	0	0	0	0	0	0	0	0	0	0	0	0	0	0	0	0	0	0	0	0	0	0	0	0	0	0	0	0	0	0	0	0	0	0	0	0	0	0	0	0	0	0	0	0
OTU_5377	0	0	0	0	0	0	0	0	0	0	0	0	0	0	0	0	0	0	0	0	0	0	0	0	0	0	0	0	0	0	0	0	0	0	0	0	0	0	0	0	0	0	0	0	0	0	0	0	0
OTU_5445	0	0	0	0	0	0	0	4	0	0	0	0	0	0	0	0	0	0	0	0	0	0	1	0	0	0	0	0	0	0	0	0	0	0	0	0	0	0	0	0	0	0	0	0	0	0	0	0	0
OTU_5446	0	0	2	1	36	3	2	19	0	0	0	23	4	32	0	11	0	0	3	0	35	9	8	0	0	17	0	0	0	0	0	0	0	0	0	1	98	2	0	26	0	36	128	0	0	0	0	0	0
OTU_5474	0	0	0	0	0	0	0	0	0	0	0	0	0	0	0	0	0	0	0	0	0	0	0	0	0	0	0	0	0	0	0	0	0	0	0	0	0	0	0	0	0	0	0	0	0	0	0	0	0
OTU_5492	0	0	0	0	0	0	0	0	0	0	0	0	0	0	0	0	0	0	0	0	0	0	0	0	0	0	0	0	0	0	0	0	0	0	0	0	0	0	0	0	0	0	0	0	0	0	0	0	0
OTU_5520	0	0	0	0	0	0	0	0	0	0	0	0	0	0	0	0	0	0	0	0	0	0	0	0	0	0	0	0	0	0	0	0	0	0	0	0	0	0	0	0	0	0	0	0	0	0	0	0	0
OTU_5584	0	0	0	0	0	0	0	0	0	0	0	0	0	0	0	0	0	0	0	0	0	0	0	0	0	0	0	0	0	0	0	0	0	0	0	0	0	0	0	0	0	0	0	0	0	0	0	0	0
OTU_5626	0	0	0	0	1	0	0	0	0	0	0	0	0	2	0	0	0	0	0	0	0	0	0	0	0	0	0	0	0	0	0	0	0	0	0	0	0	0	0	0	0	0	1	0	0	0	0	0	0
OTU_5630	0	0	0	0	0	0	0	0	0	0	0	0	0	0	0	0	0	0	0	0	0	0	0	0	0	0	0	0	0	0	0	0	0	0	0	0	0	0	0	0	0	0	0	0	0	0	0	0	0
OTU_5640	0	0	0	0	0	1	0	0	0	0	0	0	0	0	0	0	0	0	0	0	0	0	0	0	0	0	0	0	0	0	0	0	0	0	0	0	2	0	0	0	0	0	2	0	0	0	0	0	0
OTU_5653	0	0	0	0	4	0	0	0	0	0	0	3	0	2	0	0	0	0	0	0	0	0	2	0	0	2	1	0	0	0	0	0	0	0	0	0	0	0	0	1	0	2	3	0	0	0	0	0	0
OTU_5665	0	0	0	0	0	0	0	0	0	0	0	0	0	0	0	0	0	0	0	0	0	0	0	0	0	0	0	0	0	0	0	0	0	0	0	0	0	0	0	0	0	0	0	0	0	0	0	0	0
OTU_5945	0	0	0	0	0	0	0	0	0	0	0	0	0	0	0	0	0	0	0	0	0	0	0	0	0	0	0	0	0	0	0	0	0	0	0	0	0	0	0	0	0	0	0	0	0	0	0	0	0
OTU_698	0	0	0	0	11	0	3	0	0	0	4	0	11	0	0	6	0	0	0	51	0	0	0	0	6	11	0	0	0	0	0	0	1	0	6	0	0	0	0	0	0	0	0	5	0	21	0	0	0
OTU_736	0	0	0	0	0	0	0	0	0	0	0	0	10	0	0	0	0	0	0	38	0	0	0	0	0	0	0	0	0	0	0	1	0	0	0	0	0	0	0	0	0	0	0	0	0	0	0	0	48
OTU_829	0	0	0	0	0	0	0	0	0	0	0	0	19	0	0	0	0	0	6	0	11	5	0	0	0	0	0	0	0	0	0	0	0	0	0	0	0	0	0	0	0	0	8	0	0	0	0	23	0
OTU_1144	0	0	0	0	0	0	0	0	0	0	0	0	0	0	0	0	0	0	0	0	0	0	21	0	0	0	0	0	0	0	0	0	0	0	0	9	0	0	0	0	0	15	0	0	0	0	0	0	0
OTU_1456	0	0	0	0	0	0	0	0	0	25	0	0	0	0	0	0	0	3	0	0	0	0	0	0	0	0	0	0	0	0	0	0	0	0	0	0	0	0	0	0	0	0	0	0	0	0	0	0	0
OTU_1977	0	0	61	0	0	0	0	0	0	0	0	0	0	0	0	0	0	0	0	0	0	0	3	0	0	26	0	0	0	0	0	0	0	0	0	0	0	0	0	77	0	0	0	0	0	0	0	0	0
OTU_2463	0	0	0	5	0	0	61	48	0	0	0	0	16	0	0	0	0	32	0	0	0	0	41	0	0	0	0	0	0	0	0	0	0	0	24	612	0	0	0	0	0	0	0	0	0	0	327	0	0
OTU_2684	0	0	0	0	0	0	0	0	0	0	0	0	0	0	0	0	0	0	0	0	0	0	0	0	0	0	0	0	0	0	0	0	0	0	0	6	0	0	0	0	0	0	0	0	0	0	0	0	0
OTU_2822	0	0	0	0	0	0	0	0	0	0	0	0	0	0	0	0	0	0	5	0	0	0	7	0	0	0	0	2	0	0	0	0	0	0	0	0	6	0	0	0	0	11	0	0	0	0	0	0	0
OTU_2884	0	0	0	0	0	0	0	0	0	0	0	0	0	0	0	0	0	0	0	0	0	0	0	0	0	0	0	0	0	0	0	0	0	0	0	5	0	0	0	0	0	0	0	0	0	0	8	0	0
OTU_3857	0	2	0	0	0	0	0	0	0	0	0	0	0	0	10	0	2	0	0	0	0	0	6	0	0	0	0	3	0	0	8	0	0	0	0	0	4	1	0	0	0	0	0	0	0	0	0	0	0
OTU_4372	0	0	0	6	0	0	2	3	0	0	0	8	68	0	0	0	0	6	0	0	0	0	2	0	0	0	0	0	0	0	0	0	0	0	0	35	0	0	0	0	0	0	0	0	0	0	15	0	0
OTU_4546	0	0	0	0	0	0	0	0	0	0	0	0	0	0	0	0	0	0	0	0	0	0	0	0	0	0	0	0	0	0	0	0	0	0	0	0	0	0	0	0	0	0	0	0	0	0	0	0	0
OTU_478	0	0	0	31	0	0	0	0	0	0	0	0	0	0	0	0	0	0	5	0	0	0	70	0	0	0	0	0	0	0	0	6	0	5	0	0	0	1	0	0	0	83	0	0	0	0	0	0	0
OTU_221	297	63	0	0	0	0	230	50	0	11	345	8	28	0	0	0	5	38	299	0	0	0	10	0	111	0	8	0	0	1	0	539	0	0	0	0	0	0	418	0	0	25	0	0	589	0	0	0	0
OTU_178	0	0	0	0	294	0	1	0	0	3	0	20	0	0	0	0	23	13	0	0	0	0	0	0	0	0	0	0	0	0	0	0	0	0	0	0	0	0	0	0	0	19	0	0	0	7	0	22	0
OTU_1946	4	0	0	0	0	4	0	0	0	0	0	21	0	0	0	2	0	0	0	0	0	0	35	0	0	0	7	0	3	0	0	1	0	0	0	0	5	0	0	21	0	104	0	10	0	0	0	0	0
OTU_220	45	269	0	79	24	439	60	210	222	59	13	54	52	24	45	573	174	123	25	1	43	118	702	18	1	0	40	134	548	12	120	15	8	280	11	440	45	55	2	21	194	942	149	27	27	19	98	335	0
OTU_2318	0	4	0	0	0	4	1	0	0	0	0	1	0	0	0	16	0	0	0	0	0	0	14	0	0	0	2	0	0	0	0	0	0	0	0	0	0	0	0	0	0	25	0	0	0	0	0	0	0
OTU_2525	0	0	0	0	0	0	0	0	0	0	0	0	0	0	0	0	0	0	0	0	0	0	0	0	0	0	0	7	0	0	0	0	0	0	0	0	0	0	0	0	0	0	0	0	0	0	0	0	0
OTU_334	0	0	129	0	0	0	0	0	0	0	0	0	0	0	0	4	0	3	0	0	0	0	0	0	0	0	0	0	0	0	0	0	0	0	0	0	0	0	0	0	0	0	0	0	0	0	0	0	0
OTU_3701	0	0	0	0	0	0	0	0	0	3	0	0	0	0	0	0	0	0	0	0	0	0	0	0	0	0	0	0	0	0	0	0	0	0	0	0	0	0	0	0	0	0	0	0	0	0	0	0	0
OTU_3795	0	0	0	0	0	0	0	0	0	8	0	0	12	0	0	0	0	3	0	0	0	0	0	0	0	0	0	0	0	0	0	0	0	0	0	0	0	3	0	2	0	15	0	0	0	0	0	36	0
OTU_495	9	0	0	0	0	0	5	0	166	0	25	0	0	0	0	0	0	0	8	0	0	0	0	0	0	0	0	0	0	2	0	3	0	0	0	0	52	0	5	0	0	0	0	0	12	0	0	0	0
OTU_5215	0	0	1	0	0	0	0	0	0	0	0	0	3	0	0	0	0	0	0	0	0	0	0	0	0	0	0	0	0	0	0	0	0	0	0	0	0	0	0	3	0	2	0	0	0	0	0	10	0
OTU_565	0	0	92	0	0	0	0	0	0	0	0	0	0	0	0	0	0	3	0	0	0	32	0	0	0	0	3	0	0	0	0	0	0	0	0	0	0	0	0	37	0	2	0	0	0	0	0	0	0
OTU_600	0	36	0	0	0	0	0	0	0	4	0	0	0	0	0	0	0	6	0	0	0	0	41	0	0	0	5	0	0	0	0	0	0	13	0	4	0	3	1	0	0	17	0	0	0	4	0	0	0
OTU_89	0	4	62	0	212	0	27	30	1	450	0	35	52	0	0	73	0	370	0	51	0	15	1378	0	0	9	6	14	46	0	30	0	2	59	29	93	2	244	0	60	0	1342	49	33	0	3	26	292	0
OTU_114	0	0	0	0	0	10	639	550	63	0	0	52	0	0	0	205	82	71	0	0	0	1828	115	0	1	0	0	0	221	40	0	1	0	0	69	136	60	0	0	0	150	61	0	0	0	0	114	0	0
OTU_4120	0	0	0	0	0	0	0	0	0	0	0	0	0	0	0	0	0	0	0	0	0	5	0	0	0	0	0	0	0	0	0	0	0	0	0	0	0	0	0	0	2	0	0	0	0	0	0	0	0
OTU_188	0	0	120	32	0	0	1069	170	0	52	0	5	192	0	0	0	39	24	0	0	0	0	42	0	0	0	0	1	0	8	0	0	0	0	0	75	72	0	0	0	0	200	0	0	0	0	0	0	0
OTU_2599	0	0	0	0	0	0	0	0	0	0	0	0	0	0	0	0	0	0	0	0	0	0	0	0	0	0	0	0	0	0	0	3	0	0	0	0	0	0	0	0	0	0	0	0	0	0	0	0	0
OTU_3794	0	0	0	0	0	0	22	0	0	0	0	0	24	0	0	2	0	6	0	0	0	0	0	0	0	0	0	11	0	0	55	0	0	0	0	0	0	0	0	0	0	11	0	0	0	0	0	0	0
OTU_4000	0	0	0	0	0	0	0	0	0	0	0	0	0	0	0	0	0	0	5	0	0	0	0	0	0	0	0	0	0	0	0	2	0	0	0	0	0	0	1	0	0	0	0	0	1	0	0	0	0
OTU_46	3545	144	61	97	0	27	4	45	1	0	8702	1	71	0	1	67	2	6	8055	0	0	18	1	0	5856	0	2	5	1	0	9	13019	0	0	0	24	0	5	15339	0	2	12	12	1	8412	0	0	0	0
OTU_547	6	0	0	0	0	0	0	0	101	33	5	0	12	0	0	0	0	30	4	54	21	8	11	14	0	18	0	0	0	0	0	0	0	0	0	6	0	2	0	44	0	42	0	0	0	0	0	82	0
OTU_809	0	0	0	0	0	0	0	0	0	10	0	0	0	0	0	0	0	0	0	0	0	0	0	0	0	0	0	0	0	0	0	0	0	0	18	0	21	0	0	0	0	0	0	18	0	12	0	0	0
OTU_2586	0	0	0	0	0	0	0	0	0	0	0	0	0	0	0	0	0	0	0	0	0	0	0	0	0	0	0	0	0	5	14	0	0	0	0	0	0	0	0	0	0	13	0	0	7	0	0	0	0
OTU_5591	0	0	0	0	0	0	0	0	0	0	0	0	0	0	0	0	0	0	0	0	0	0	0	0	0	0	0	0	0	0	0	0	0	0	0	0	0	0	0	0	0	0	0	0	0	0	0	0	0
OTU_777	9	0	0	0	0	12	5	0	0	0	0	0	0	0	0	0	10	21	12	16	0	0	0	0	0	11	0	0	0	2	0	0	0	16	34	0	0	0	0	0	0	0	16	2	13	0	0	0	0
OTU_1635	0	0	0	0	0	0	0	0	0	27	2	0	0	0	0	0	0	22	0	2	0	0	0	0	0	0	0	0	0	0	0	1	0	0	0	0	0	0	0	0	0	32	0	0	0	0	0	0	0
OTU_2204	0	0	0	0	0	0	0	0	0	0	4	0	0	0	0	0	0	0	5	0	0	0	0	0	0	0	0	0	0	0	0	2	0	0	1	0	0	0	1	0	0	0	0	0	0	0	0	0	0
OTU_2215	0	0	0	0	0	0	0	0	0	0	6	0	0	0	0	0	0	0	2	0	0	0	0	0	0	0	0	0	0	0	0	0	0	0	0	0	0	0	5	0	0	0	0	0	1	0	0	0	0
OTU_2292	0	0	0	0	0	0	0	0	0	0	0	0	0	0	4	0	0	0	0	0	0	0	0	0	0	0	0	0	0	0	0	0	0	0	0	0	0	0	0	0	0	0	0	0	0	0	0	0	0
OTU_2375	0	1	0	0	0	0	0	0	0	0	0	0	0	0	0	0	0	0	3	0	0	0	0	0	0	0	0	0	0	0	0	2	0	0	0	0	0	0	0	0	0	0	0	0	4	0	0	0	0
OTU_2622	0	0	0	0	0	0	0	0	0	0	0	0	0	0	0	0	0	0	0	0	0	0	0	0	0	0	0	0	0	0	0	0	0	0	0	0	0	0	0	0	0	0	0	0	0	0	0	0	0
OTU_2628	0	1	0	0	0	0	1	0	0	0	0	0	0	0	0	0	0	0	0	0	0	0	0	0	0	2	0	1	0	0	0	0	0	0	0	0	0	0	0	0	0	0	0	0	0	0	0	0	0
OTU_2630	0	8	0	0	0	0	0	3	0	0	0	0	0	0	0	0	0	0	0	0	0	0	0	0	0	0	0	3	0	0	0	0	0	0	0	1	0	0	0	0	0	0	0	0	0	0	0	0	0
OTU_2690	0	0	0	0	0	0	0	0	0	0	0	0	0	0	0	0	0	0	0	0	0	0	0	0	0	0	0	0	0	0	0	0	0	0	0	0	0	0	0	0	0	0	0	0	0	0	0	0	0
OTU_2723	0	0	0	0	0	0	0	0	0	0	0	0	0	0	0	0	0	0	0	0	0	0	0	0	0	0	0	0	0	0	0	0	0	0	0	0	0	0	3	0	0	0	0	0	0	0	0	0	0
OTU_2772	0	0	0	0	0	0	0	0	0	0	0	0	0	0	0	0	0	0	0	0	0	0	0	0	0	0	0	0	0	0	0	0	0	0	0	0	0	0	0	0	0	4	0	0	0	0	0	0	0
OTU_2778	0	0	0	0	0	0	0	0	0	0	0	0	0	0	0	0	0	0	0	0	0	0	0	0	0	0	0	0	0	0	0	0	0	0	0	0	0	0	0	0	0	3	0	0	0	0	0	0	0
OTU_2873	0	0	0	0	0	0	0	0	0	0	0	0	0	0	0	0	0	0	0	0	0	0	0	0	0	0	0	0	0	0	0	0	0	0	0	0	0	0	0	0	0	0	0	0	3	0	0	0	0
OTU_2874	0	0	0	0	0	0	0	0	0	0	0	0	0	0	0	0	0	0	0	0	0	0	0	0	0	0	0	0	0	0	0	0	0	0	0	0	0	0	0	0	0	0	0	0	3	0	0	0	0
OTU_2879	0	4	0	0	1	0	0	1	0	0	0	0	0	0	0	0	0	0	0	0	0	1	0	0	1	0	0	0	0	0	0	0	0	0	0	0	0	0	0	0	0	5	0	0	0	0	1	0	0
OTU_3215	3	0	0	0	0	0	0	0	0	0	0	0	0	0	0	0	0	0	0	0	0	0	0	0	0	0	0	0	0	0	0	0	0	0	0	0	0	0	0	0	0	0	0	0	0	0	0	0	0
OTU_3225	2	0	0	0	0	0	0	0	0	0	0	0	0	0	0	0	0	0	0	0	0	0	0	0	0	0	0	0	0	0	0	1	0	0	0	0	0	0	0	0	0	0	0	0	2	0	0	0	0
OTU_3361	0	0	0	0	0	0	0	0	0	0	0	0	0	0	3	0	0	0	0	0	0	0	0	0	0	0	0	0	0	0	0	0	0	0	0	0	0	0	0	0	0	0	0	0	0	0	3	0	0
OTU_3527	0	0	0	0	0	0	0	0	0	0	0	0	0	0	0	0	0	1	0	0	0	0	0	0	0	0	0	0	0	0	0	0	0	0	0	0	0	0	0	0	0	3	0	0	0	0	0	0	0
OTU_3532	0	0	0	0	0	0	0	0	0	0	0	0	0	0	0	0	0	0	0	0	0	0	0	0	0	0	0	0	0	0	0	0	0	0	0	0	0	0	0	0	0	0	0	0	0	0	0	0	0
OTU_3550	0	0	0	0	0	0	0	0	0	0	0	0	0	0	0	0	0	0	0	0	0	0	0	0	0	0	0	0	0	0	0	0	0	0	0	0	0	0	0	0	0	0	0	0	0	0	0	0	0
OTU_3745	0	0	0	0	0	0	0	0	0	0	2	0	0	0	0	0	0	0	0	0	0	2	0	0	0	0	0	0	0	0	0	0	0	0	0	0	0	0	2	0	0	0	0	0	0	0	0	0	0
OTU_3920	0	0	0	0	0	0	0	0	0	0	0	0	0	0	0	0	2	0	0	0	0	0	0	0	0	0	0	0	0	0	0	0	0	0	0	0	0	0	0	0	0	0	0	0	0	0	0	0	0
OTU_3999	0	0	0	0	0	0	0	0	0	0	2	0	0	0	0	0	0	0	2	0	0	0	0	0	1	0	0	0	0	0	0	4	0	0	0	3	0	0	4	0	0	0	0	0	2	0	0	0	0
OTU_4005	0	0	0	0	0	0	0	2	0	0	0	0	0	0	0	0	0	0	2	0	0	0	0	0	0	0	0	0	0	0	0	1	0	0	0	0	0	0	0	0	0	0	0	0	0	0	0	0	0
OTU_4213	0	0	0	0	0	0	0	0	0	0	0	0	0	0	0	0	0	0	0	0	0	0	0	0	2	0	0	0	0	0	0	0	0	0	0	0	0	0	0	0	0	0	0	0	0	0	0	0	0
OTU_4225	0	0	0	0	0	0	0	0	0	0	0	0	0	0	0	0	0	0	0	0	0	0	0	0	2	0	0	0	0	0	0	0	0	0	0	0	0	0	0	0	0	0	0	0	2	0	0	0	0
OTU_4338	0	0	0	0	0	0	0	0	0	0	0	0	0	0	0	0	0	0	0	0	0	0	0	0	0	0	0	0	2	0	0	0	0	0	0	0	0	0	0	0	0	0	0	0	0	0	0	0	0
OTU_4360	0	0	0	0	0	0	0	0	0	0	0	0	0	0	0	0	0	0	0	0	0	0	0	0	0	0	0	0	0	0	0	0	0	0	0	0	0	0	0	0	0	0	0	0	0	0	0	0	0
OTU_4414	0	0	0	0	0	0	0	0	0	0	0	0	0	0	0	0	0	3	0	0	0	0	0	0	2	0	0	0	0	0	3	0	0	0	0	0	0	0	0	0	0	0	0	0	0	0	0	0	0
OTU_4457	0	0	0	0	0	0	0	0	0	0	0	0	0	0	0	0	0	0	0	0	0	0	0	0	0	0	0	0	0	0	0	2	0	0	0	0	0	0	0	0	0	0	0	0	0	0	0	0	0
OTU_4477	0	0	0	0	0	0	0	0	0	0	0	0	0	0	0	0	0	0	0	0	0	0	0	0	0	0	0	0	0	0	0	2	0	0	0	0	0	0	0	0	0	0	0	0	0	0	0	0	0
OTU_4483	0	0	0	0	0	0	0	0	0	0	0	0	0	0	0	0	0	0	0	0	0	0	0	0	0	0	0	0	0	0	0	2	0	0	0	0	0	0	0	0	0	0	0	0	0	0	0	0	0
OTU_4498	0	0	0	0	0	0	0	0	0	0	0	0	0	0	0	0	0	0	0	0	0	0	0	0	0	0	0	0	0	0	0	0	0	0	0	0	0	0	0	0	0	0	0	0	0	0	0	0	0
OTU_4525	0	0	0	0	0	0	0	0	0	0	0	0	0	0	0	0	0	0	0	0	0	0	0	0	0	0	0	0	0	0	0	0	0	0	0	0	0	0	0	0	0	0	0	0	0	0	0	0	0
OTU_4527	0	0	0	0	0	0	0	0	0	0	0	0	0	0	0	0	0	0	0	0	0	0	0	0	0	0	0	0	0	0	0	0	0	0	0	0	0	0	0	0	0	0	0	0	0	0	0	0	0
OTU_4732	0	0	0	0	0	2	0	0	0	0	0	0	0	0	0	0	0	0	2	0	0	0	0	0	2	0	0	0	0	0	0	3	0	0	0	0	0	0	3	0	0	0	0	0	4	0	0	0	0
OTU_4733	0	0	0	0	0	0	0	0	0	0	0	0	0	0	0	0	0	0	0	0	0	0	0	0	0	0	0	0	0	0	0	3	0	0	0	0	0	0	6	0	0	0	0	0	1	0	0	0	0
OTU_4934	0	0	0	0	0	0	0	0	0	0	0	0	0	0	0	0	0	0	0	0	0	0	0	0	0	0	0	0	0	0	0	0	0	0	0	0	0	0	0	0	0	2	0	0	0	0	0	0	0
OTU_5054	0	0	0	0	0	0	0	0	0	0	0	0	0	0	0	0	0	0	0	0	0	0	0	0	0	0	0	0	0	0	0	0	0	0	0	0	0	0	0	0	0	0	0	0	0	0	0	0	0
OTU_5228	0	0	0	0	0	0	0	0	0	0	0	0	0	0	0	0	0	0	1	0	0	0	0	0	0	0	0	0	0	0	0	0	0	0	0	0	0	0	1	0	0	0	0	0	1	0	0	0	0
OTU_1092	0	0	0	0	0	0	0	0	0	0	0	0	0	0	0	0	0	0	0	0	22	0	0	0	0	0	0	0	0	0	0	0	0	0	0	0	0	0	0	0	0	0	0	0	0	0	0	0	0
OTU_1128	5	0	0	0	36	4	15	2	41	0	8	0	0	2	0	0	18	1	0	0	0	0	0	0	5	5	2	1	6	2	2	11	1	31	0	0	4	0	18	4	0	64	1	0	9	3	1	53	0
OTU_115	13	241	21	11	78	0	0	0	105	0	1	255	114	0	0	0	0	2	1	0	1	0	8	0	18	0	0	0	21	0	0	4	1	0	0	18	0	0	0	289	0	22	50	0	17	0	36	0	0
OTU_1340	0	0	0	0	0	0	0	0	0	17	0	0	0	0	0	0	0	11	0	0	0	0	0	0	0	0	0	6	0	0	67	0	0	0	0	0	0	67	0	0	0	0	0	21	0	0	0	0	0
OTU_1460	0	0	0	0	0	0	0	0	0	0	0	0	0	0	0	0	0	0	0	0	0	0	0	0	0	0	0	0	0	0	0	0	0	0	0	0	0	0	0	0	0	0	0	0	0	0	0	0	0
OTU_1472	0	0	0	0	0	0	0	0	0	0	1	0	0	0	0	0	0	0	5	0	0	0	0	0	0	0	0	0	0	0	0	3	0	0	0	0	0	0	2	0	0	3	0	0	1	1	0	0	0
OTU_1572	27	0	0	0	0	8	0	0	2	2	45	0	0	0	0	0	0	0	29	0	0	6	0	0	57	0	0	0	0	0	0	53	0	0	2	0	0	0	38	0	0	0	6	0	66	0	0	0	0
OTU_168	12	6	3038	7	33	627	316	116	57	65	9	8	377	0	0	319	0	46	3	49	9	2294	47	0	0	60	11	0	215	6	26	7	1	5	127	191	8	0	7	62	0	34	32	0	14	16	21	0	0
OTU_1685	0	0	0	0	0	0	0	0	0	0	1	0	0	0	0	0	0	0	1	0	0	0	0	0	5	0	0	0	0	0	0	0	0	0	0	0	0	0	2	0	0	0	0	0	0	0	0	0	0
OTU_1720	40	0	0	0	0	7	2	3	1	0	45	0	0	0	0	0	0	0	31	1	0	5	0	0	47	0	0	0	1	0	0	75	0	0	0	1	0	0	75	0	0	0	2	0	55	0	0	0	0
OTU_1722	14	0	0	0	0	0	0	0	5	0	22	0	0	0	0	3	0	0	21	0	0	1	0	0	32	0	0	0	0	0	0	46	0	0	0	2	2	0	35	0	0	0	5	0	44	0	0	0	0
OTU_1725	0	1	0	0	0	0	0	0	0	0	0	0	0	0	0	0	0	0	0	0	0	0	0	0	0	0	0	0	0	0	0	0	0	0	0	0	0	0	0	0	0	0	0	0	0	0	0	0	0
OTU_1759	144	0	0	0	0	2	22	1	17	3	144	0	0	0	0	5	0	1	121	0	0	12	0	0	252	0	0	0	1	0	0	286	0	0	7	1	3	3	267	0	0	2	13	0	246	0	0	3	0
OTU_1762	0	1	0	0	0	0	0	0	0	0	0	0	0	0	0	0	0	0	0	0	0	0	0	0	0	0	0	0	0	0	0	0	0	0	0	0	0	0	0	0	0	0	0	0	0	0	0	0	0
OTU_1824	0	5	2	0	2	0	1	0	0	0	0	0	0	0	0	0	0	0	0	0	0	0	0	0	0	0	0	0	0	0	0	0	0	0	0	0	0	0	0	0	0	0	0	0	0	0	0	0	0
OTU_1918	8	0	0	0	0	1	3	0	0	0	9	0	0	0	0	2	0	0	22	0	0	0	0	0	17	0	0	0	0	0	0	34	0	0	3	0	0	0	23	0	0	0	0	0	26	0	0	0	0
OTU_1927	8	0	1	0	0	0	0	0	0	0	2	0	0	0	0	0	0	0	0	0	0	0	0	0	2	0	0	0	0	0	0	8	0	0	0	0	0	0	6	0	0	6	0	0	6	1	0	0	0
OTU_1929	6	0	0	0	0	0	0	0	0	0	2	0	0	0	0	0	0	0	2	0	0	0	0	0	3	0	0	0	0	0	0	1	0	0	0	0	0	0	3	0	0	0	0	0	3	0	0	0	0
OTU_1944	7	0	0	0	0	0	0	0	0	0	7	0	0	0	0	0	0	0	6	0	0	0	0	0	8	0	0	0	0	0	0	19	0	0	0	0	0	0	14	0	0	1	0	0	4	0	0	0	0
OTU_1952	34	0	0	0	0	0	5	0	10	1	29	0	0	0	0	4	3	0	36	0	0	5	0	0	59	0	0	0	0	0	0	63	0	0	2	0	0	0	48	0	0	0	7	0	72	0	0	0	0
OTU_1955	22	0	0	0	0	2	4	1	3	0	33	0	0	0	0	0	1	0	24	0	0	5	0	0	37	0	0	0	0	0	0	46	0	0	0	0	0	0	51	0	0	0	4	0	61	0	0	0	0
OTU_1956	6	0	2	0	0	0	0	0	0	0	15	0	0	0	0	0	0	1	8	0	0	0	1	1	6	0	0	0	0	1	0	12	0	1	0	0	0	0	14	0	0	9	0	0	11	1	1	0	0
OTU_1957	0	12	0	0	0	0	0	0	0	0	0	0	0	0	0	0	0	0	0	0	0	0	0	0	0	0	0	1	0	0	0	0	0	0	0	0	2	0	0	0	0	0	0	0	0	0	0	0	0
OTU_1959	0	3	0	0	0	0	0	0	0	0	0	0	0	0	0	0	0	0	0	0	0	0	0	0	0	0	0	0	0	0	0	0	0	0	0	0	0	0	0	0	0	0	0	0	0	0	0	0	0
OTU_1960	0	5	0	0	0	0	0	0	0	0	0	0	0	0	0	0	0	0	0	0	0	0	0	0	0	0	0	0	0	0	0	0	0	0	0	0	0	0	0	0	0	0	0	0	0	0	0	0	0
OTU_1967	0	6	0	0	0	0	0	5	0	0	0	0	0	0	0	0	0	0	0	0	0	0	2	0	0	0	0	0	0	0	0	0	0	0	3	0	0	0	0	0	0	0	0	1	0	0	1	0	0
OTU_1968	0	3	0	0	0	0	0	0	0	0	0	0	0	0	0	0	0	0	0	0	0	0	0	0	0	0	0	0	0	0	0	0	0	0	0	0	0	0	0	0	0	0	0	0	0	0	0	0	0
OTU_20	4550	858	316	294	542	3884	1104	152	1	137	12806	508	464	124	145	2106	76	122	13033	24	62	2388	38	2	10212	134	42	243	674	23	42	20071	48	89	234	242	30	63	19289	217	60	300	55	3	15567	294	105	20	2
OTU_2020	7	0	0	25	41	3	0	2	50	4	5	0	0	0	0	8	3	3	3	0	0	14	1	0	18	22	1	46	61	8	13	13	0	0	1	0	38	0	6	0	0	7	7	15	2	14	0	51	0
OTU_2046	0	0	0	0	0	4	0	0	0	0	1	0	0	0	0	1	0	0	3	0	0	1	0	0	2	0	0	0	0	0	0	0	0	0	0	0	0	0	4	0	0	0	0	0	1	0	0	0	0
OTU_2071	0	0	0	0	0	0	0	0	0	0	0	0	0	0	0	0	0	0	0	0	0	1	0	0	0	0	0	0	0	6	0	0	0	9	15	116	0	0	2	0	33	16	0	0	0	0	0	0	0
OTU_2072	0	7	0	0	0	0	0	0	0	0	0	0	0	0	0	0	0	0	0	0	0	0	0	0	0	0	0	2	3	0	0	0	0	0	1	0	0	0	0	0	0	3	0	0	0	0	0	0	0
OTU_2074	0	8	0	0	0	0	0	0	0	0	0	0	0	0	0	0	0	0	0	0	0	0	0	0	0	0	1	0	0	0	0	0	0	0	1	2	0	0	0	2	0	0	0	0	0	0	0	0	0
OTU_2075	0	1	0	0	1	0	0	0	0	0	0	0	0	0	0	0	0	0	0	0	0	0	0	0	0	0	1	2	0	0	0	0	0	0	0	0	0	0	0	0	0	0	0	0	0	0	0	0	0
OTU_2077	0	37	0	3	4	1	3	3	0	0	0	2	0	0	0	0	0	0	0	0	4	1	5	3	0	0	0	3	2	0	0	0	2	0	1	3	0	0	0	4	1	5	0	0	0	0	1	0	0
OTU_2078	0	3	0	0	0	0	0	0	0	0	0	0	0	0	0	0	0	0	0	0	0	0	0	0	0	0	0	0	0	0	0	0	0	0	0	0	0	0	0	0	0	0	0	0	0	0	0	0	0
OTU_2079	0	2	0	0	0	0	0	0	0	0	0	0	0	0	0	0	0	0	0	0	0	0	0	0	0	0	0	0	0	0	0	0	0	0	0	0	0	0	0	1	0	1	0	0	0	0	0	0	0
OTU_2080	0	1	0	0	0	0	0	0	0	0	0	0	0	0	0	0	0	0	0	1	0	0	0	0	0	0	0	0	0	0	0	0	0	0	0	0	0	0	0	0	0	1	2	0	0	0	1	0	0
OTU_2081	0	4	0	0	0	0	1	0	0	0	0	2	0	0	0	0	0	0	0	0	1	0	0	0	0	0	0	0	0	0	0	0	0	0	0	2	0	0	0	0	0	2	0	0	0	0	0	0	0
OTU_2133	0	15	0	0	0	2	2	25	0	0	0	0	0	0	0	3	0	0	0	0	0	0	0	0	0	0	0	0	0	0	0	0	0	0	0	0	0	0	0	2	0	0	0	0	0	0	3	0	0
OTU_2138	0	4	1	0	1	0	0	3	0	0	0	1	1	0	0	0	0	0	0	0	0	0	0	0	0	0	0	0	0	0	0	0	0	0	0	0	0	0	0	0	0	3	0	0	0	0	0	0	0
OTU_2174	0	0	0	0	0	0	0	0	0	4	0	0	0	0	0	0	0	0	0	0	0	0	0	0	0	0	0	0	0	0	0	0	0	0	0	0	0	0	0	0	0	0	0	0	0	0	0	0	0
OTU_2194	2	0	0	0	0	0	0	0	0	0	3	0	0	0	0	0	0	0	0	0	0	0	0	0	0	0	0	0	0	0	0	0	0	0	0	0	0	0	0	0	0	0	0	0	0	0	0	0	0
OTU_2217	72	0	0	0	0	3	9	0	2	0	69	0	0	0	0	2	0	0	53	0	0	5	2	0	88	0	0	0	2	0	0	150	0	0	0	3	2	0	113	0	0	2	5	0	147	0	11	3	0
OTU_2218	86	0	0	0	0	1	8	1	22	0	119	0	0	0	0	10	1	0	74	0	0	13	0	0	107	0	0	0	1	0	0	189	0	0	4	0	9	0	187	0	0	0	14	0	194	0	0	0	0
OTU_2224	1	0	0	0	0	0	0	0	0	0	8	0	0	0	0	0	0	0	7	0	0	0	0	0	4	0	0	0	0	0	0	10	0	0	0	0	0	0	12	0	0	6	0	0	4	2	0	0	0
OTU_2225	96	0	0	0	0	9	14	4	10	0	99	0	0	0	0	9	3	0	78	0	0	8	0	0	162	0	0	0	4	0	0	179	0	0	6	0	1	0	152	0	0	1	7	0	188	0	0	1	0
OTU_2226	12	0	3	0	0	0	1	0	0	0	20	0	0	0	0	0	0	0	17	0	0	0	0	0	12	0	0	1	0	0	0	42	0	0	0	0	0	0	29	0	0	18	0	0	21	3	1	0	0
OTU_2228	0	0	0	0	0	0	0	0	0	0	3	0	0	0	0	0	0	0	0	0	0	0	0	0	0	0	0	0	0	0	0	1	0	0	0	0	0	0	0	0	0	0	0	0	1	0	0	0	0
OTU_2232	0	0	0	0	0	0	0	5	0	0	0	0	0	0	0	0	0	0	0	0	0	0	2	0	0	0	0	1	0	0	0	0	0	0	0	0	0	0	0	0	0	0	0	0	0	0	0	0	0
OTU_2233	0	0	0	0	0	0	0	0	0	0	0	0	0	0	0	0	0	0	0	0	0	0	0	0	0	0	0	0	0	0	0	0	0	0	0	0	0	0	0	0	0	0	0	0	0	0	0	0	0
OTU_2240	0	6	0	0	0	0	0	0	0	0	0	3	0	0	0	0	0	0	0	0	0	0	0	0	0	0	0	0	0	0	0	0	0	0	0	0	0	0	0	0	0	0	0	0	0	0	0	0	0
OTU_2287	0	0	0	0	0	0	0	0	0	0	0	0	0	0	0	0	0	0	0	0	0	0	0	0	0	0	0	0	0	0	0	0	0	0	0	0	0	0	0	0	0	0	0	0	0	0	0	0	0
OTU_2312	26	0	0	0	0	1	3	0	3	0	22	0	0	0	0	3	1	0	29	0	0	6	0	0	27	0	0	0	2	0	0	52	0	0	0	0	0	0	26	0	0	0	4	0	32	0	0	0	0
OTU_2315	0	5	0	0	0	0	0	0	0	0	0	0	0	0	0	0	0	0	0	0	0	0	2	0	0	0	0	2	0	0	0	0	0	0	0	0	0	0	0	0	0	0	0	0	0	0	2	0	0
OTU_2359	1	0	0	0	0	0	0	0	0	0	0	0	0	0	0	0	0	5	3	0	0	0	0	0	0	0	0	0	0	0	0	0	0	0	0	0	0	0	1	0	0	4	0	0	0	0	0	0	0
OTU_2377	35	0	0	0	0	1	3	1	10	0	38	0	0	0	0	1	1	0	45	0	0	3	0	0	62	0	0	1	0	0	0	97	0	0	3	1	1	0	87	0	0	0	1	0	57	0	0	0	0
OTU_2379	3	0	0	0	0	0	0	0	0	0	4	0	0	0	0	1	0	0	8	0	0	0	0	0	3	0	0	2	0	0	0	10	0	0	0	0	0	0	2	0	0	3	0	0	5	0	0	0	0
OTU_2386	2	0	0	0	0	0	0	0	0	0	6	0	0	0	0	0	0	0	3	0	0	0	0	0	0	0	0	0	0	0	0	0	0	0	0	0	0	0	2	0	0	0	0	0	6	0	0	0	0
OTU_2428	0	8	0	0	5	0	0	0	0	0	0	0	0	0	0	0	0	0	0	0	0	0	1	0	0	0	0	0	0	0	0	0	0	0	0	1	0	0	0	0	0	0	0	0	0	0	0	0	0
OTU_2483	0	0	0	0	0	0	0	0	0	0	0	0	0	0	0	0	0	0	0	0	0	0	0	0	3	0	0	0	0	0	0	0	0	0	0	0	0	0	0	0	0	0	0	0	0	0	0	0	0
OTU_2491	55	0	0	0	0	14	13	4	4	0	64	0	0	0	0	3	0	0	39	0	0	4	0	0	97	0	0	0	2	0	0	89	0	0	0	5	2	0	116	0	0	0	5	0	99	0	0	0	0
OTU_2492	0	1	0	0	0	0	0	0	0	0	0	0	0	0	0	0	0	0	0	0	0	0	0	0	0	0	0	0	0	0	0	0	0	0	0	1	0	0	0	0	0	0	0	0	0	0	0	0	0
OTU_2522	0	33	1	1	4	0	8	9	0	0	1	0	1	1	0	0	0	0	0	0	1	0	3	0	0	1	0	15	4	1	0	2	1	3	0	2	0	0	0	1	0	7	2	0	0	2	1	0	0
OTU_2539	0	0	0	0	0	0	0	0	0	0	0	0	0	0	0	0	0	0	0	0	0	0	0	0	0	0	0	0	4	0	0	0	0	0	0	0	0	0	0	0	0	0	0	0	0	0	0	0	0
OTU_2553	0	8	2	0	0	0	0	1	0	0	0	0	0	0	0	0	0	0	0	0	0	0	0	0	0	0	0	0	0	0	0	0	0	0	0	0	0	0	0	0	0	0	0	0	0	0	0	0	0
OTU_2598	846	1	0	0	0	62	140	39	53	5	849	0	0	0	0	49	9	10	757	0	0	65	0	0	1293	0	0	0	18	2	0	1700	0	0	22	14	20	4	1479	0	0	6	89	8	1476	0	4	10	0
OTU_2602	17	0	0	0	0	1	4	0	1	0	21	0	0	0	0	0	0	0	21	0	0	0	0	0	34	0	0	0	0	0	0	37	0	0	1	0	0	0	51	0	0	0	2	0	56	0	0	0	0
OTU_2607	3	0	0	0	1	0	0	0	2	0	11	0	0	0	0	0	0	0	7	0	0	0	0	0	2	0	0	0	0	0	0	6	0	0	0	0	0	0	0	0	0	1	0	0	3	0	0	0	0
OTU_2608	33	0	0	0	0	3	2	2	4	0	54	0	0	0	0	6	2	0	25	0	0	3	0	0	60	0	0	0	1	0	0	65	0	0	0	0	5	0	50	0	0	0	4	0	62	0	3	1	0
OTU_2609	39	0	5	0	0	1	0	0	0	0	65	0	0	0	0	0	0	0	45	0	5	0	0	0	48	0	0	5	0	0	0	119	0	0	0	2	0	3	65	3	0	18	1	0	55	3	0	0	0
OTU_2610	1	0	0	0	0	0	0	0	0	0	4	0	0	0	0	0	0	0	0	0	0	0	0	0	0	0	0	0	0	0	0	10	0	0	0	0	0	0	0	0	0	6	0	0	3	0	0	0	0
OTU_2611	0	0	2	0	0	0	0	0	0	0	6	0	0	0	0	0	0	0	6	0	0	0	0	0	2	0	0	0	0	0	0	9	0	0	0	0	0	0	6	0	0	3	0	0	6	0	0	0	0
OTU_2613	0	0	0	0	0	0	0	0	0	0	0	0	0	0	0	0	0	0	0	0	0	0	0	0	0	0	0	0	0	0	0	0	0	0	0	0	0	0	0	0	0	0	0	0	0	0	0	0	0
OTU_2614	0	0	0	0	0	0	0	0	0	0	0	0	0	0	0	0	0	0	0	0	0	0	0	0	0	0	0	0	0	0	0	0	0	0	0	0	0	0	0	0	0	0	0	0	0	0	0	0	0
OTU_2615	0	0	0	0	0	0	0	0	0	0	0	0	0	0	0	0	0	0	0	0	0	0	0	0	0	0	0	0	0	0	0	0	0	0	0	0	0	0	0	0	0	0	0	0	0	0	0	0	0
OTU_2616	0	0	0	0	2	0	0	0	0	0	0	0	0	0	0	0	0	0	0	0	0	0	0	0	0	0	0	0	0	0	0	0	0	0	0	0	0	0	0	1	0	0	0	0	0	0	0	0	0
OTU_2618	0	0	0	0	0	0	0	0	0	0	0	0	0	0	0	0	0	0	0	0	0	0	0	0	0	0	0	0	0	0	0	0	0	0	0	0	0	0	0	0	0	0	0	0	0	0	0	0	0
OTU_2619	0	0	0	0	0	0	0	0	0	0	0	0	0	0	0	0	0	0	0	0	0	0	0	0	0	0	0	2	0	0	0	0	0	0	0	0	0	0	0	0	0	0	3	0	0	0	0	0	0
OTU_2620	0	3	0	0	0	0	1	0	0	0	0	0	0	0	0	0	0	0	0	0	0	0	0	0	0	0	0	0	0	0	0	0	0	0	0	1	0	0	0	0	0	4	0	0	0	0	0	0	0
OTU_2621	0	16	0	0	4	0	0	1	0	0	0	0	0	0	0	0	0	2	0	0	0	0	2	0	0	0	0	0	3	0	0	0	0	0	0	1	0	0	0	0	0	1	3	0	2	0	0	0	0
OTU_2623	0	2	0	0	1	0	0	0	0	0	0	0	0	0	0	0	0	0	0	0	0	0	3	0	0	0	0	0	0	0	0	0	0	0	0	0	0	0	0	0	0	2	0	0	0	0	1	0	0
OTU_2624	0	12	0	1	4	0	5	3	3	0	0	0	0	0	0	0	1	1	0	0	3	0	1	0	0	3	0	0	3	0	0	0	0	2	0	3	0	0	0	0	2	4	0	0	0	0	2	0	0
OTU_2625	0	3	0	0	0	0	0	0	0	0	0	0	0	0	0	0	0	0	0	0	0	0	0	0	0	0	0	0	0	0	0	0	0	2	0	0	0	0	0	0	0	0	0	0	0	0	1	0	0
OTU_2626	0	9	0	0	0	0	0	3	0	0	0	0	0	0	0	0	0	0	0	0	0	0	0	0	0	0	0	0	0	0	0	0	0	0	0	0	0	0	0	0	0	1	0	0	0	0	0	0	0
OTU_2627	0	11	0	0	0	0	0	6	0	0	0	0	0	0	0	0	0	0	0	0	0	0	1	0	0	0	0	0	1	0	0	0	0	5	0	0	0	0	0	0	0	5	0	0	0	0	0	0	0
OTU_2629	0	1	0	0	0	0	0	0	0	0	0	0	0	0	0	0	0	0	0	0	0	0	0	0	0	0	0	0	0	0	0	0	0	0	0	6	0	0	0	0	0	2	0	0	0	0	0	0	0
OTU_2719	7	5	0	0	0	0	0	0	0	0	9	0	0	0	0	0	0	0	12	0	0	0	0	0	12	0	0	0	0	0	0	18	0	0	0	0	0	0	14	0	0	0	0	0	14	0	0	0	0
OTU_2721	154	0	0	1	0	14	23	0	15	2	152	0	0	0	0	4	1	0	113	0	0	29	2	0	243	0	1	0	5	0	0	325	0	1	10	0	4	0	250	0	0	3	9	0	273	0	0	1	0
OTU_2752	0	1	1	0	0	0	0	0	0	0	0	0	0	0	0	0	0	0	0	0	0	0	0	0	0	0	0	0	0	0	0	0	0	0	0	0	0	0	0	0	0	0	0	0	0	0	0	0	0
OTU_2755	0	0	0	0	0	0	0	0	0	0	0	0	0	0	0	0	0	0	0	0	0	0	0	0	0	0	0	0	0	0	0	0	0	0	0	0	0	0	0	0	0	0	0	0	0	0	0	0	0
OTU_2765	2	0	0	0	0	0	0	0	0	0	3	0	0	0	0	0	0	0	6	0	0	0	0	0	4	0	0	0	0	0	0	14	0	0	0	0	0	0	10	0	0	6	0	0	6	0	0	0	0
OTU_277	1	0	5	0	252	0	0	0	0	0	21	0	50	0	0	0	0	13	8	66	0	0	223	15	2	60	0	8	0	0	4	20	0	0	0	7	45	4	21	31	0	257	23	0	6	16	33	0	31
OTU_2770	0	0	0	0	0	0	0	0	0	0	0	0	0	0	0	0	0	0	0	0	0	0	0	0	0	0	0	0	0	0	0	0	0	0	0	0	0	0	0	0	0	3	0	0	0	0	0	0	0
OTU_2812	0	6	0	0	0	0	0	0	0	0	0	0	0	0	0	0	1	0	0	0	0	0	0	0	0	0	0	0	0	0	0	0	0	0	0	0	0	0	0	1	0	3	0	0	0	0	0	0	0
OTU_2825	0	0	0	0	0	0	0	0	5	0	0	0	0	0	0	0	0	0	0	0	0	0	1	0	0	0	0	0	0	0	0	0	0	0	0	0	0	0	0	0	0	4	0	0	2	0	0	0	0
OTU_2834	0	0	0	0	0	0	0	0	0	0	0	0	0	0	0	0	0	0	0	0	0	0	0	0	0	0	0	0	0	0	0	0	0	0	0	0	0	0	0	0	0	0	0	0	0	0	0	0	0
OTU_2877	0	0	0	0	0	0	0	0	0	0	0	0	0	0	0	0	0	0	0	0	0	0	0	0	0	0	0	0	0	0	0	0	0	0	0	0	0	0	0	0	0	0	0	0	0	0	0	0	0
OTU_2878	0	0	0	0	0	0	0	0	0	0	0	0	0	0	0	0	0	0	0	0	0	1	0	0	0	0	0	0	0	0	0	0	0	0	2	0	0	0	0	1	0	0	0	0	0	0	0	0	0
OTU_2898	0	0	0	0	0	0	0	0	0	0	0	0	0	0	0	0	0	0	0	0	0	0	0	0	0	0	0	0	0	0	0	0	0	0	0	0	0	0	0	0	0	0	0	0	0	0	0	20	0
OTU_2961	0	0	0	0	0	0	0	0	0	0	6	0	0	0	0	0	0	0	2	0	0	0	0	0	0	0	0	0	0	0	0	7	0	0	0	0	0	0	3	0	0	0	0	0	6	0	0	0	0
OTU_300	0	2	0	27	0	0	0	0	78	18	0	18	0	0	0	0	0	12	0	0	0	0	42	0	0	0	12	0	0	0	0	0	0	0	0	14	0	5	0	0	0	96	6	0	0	0	0	0	0
OTU_305	188	0	40	45	44	40	18	1	33	87	304	15	0	0	96	8	14	35	284	6	27	0	13	0	258	26	0	7	36	0	0	706	2	66	52	39	35	13	595	10	14	170	23	9	569	35	19	55	0
OTU_3210	2	0	0	0	0	3	1	0	0	0	0	0	0	0	0	0	0	0	1	0	0	0	0	0	2	0	0	0	0	0	0	1	0	0	0	0	0	0	3	0	0	0	0	0	4	0	0	0	0
OTU_3212	2	0	0	0	0	0	0	0	0	0	0	0	0	0	0	0	0	0	0	0	0	0	0	0	0	0	0	0	0	0	0	0	0	0	0	0	0	0	0	0	0	0	0	0	0	0	0	0	0
OTU_3214	2	0	0	0	0	0	0	0	0	0	0	0	0	0	0	0	0	0	0	0	0	0	0	0	0	0	0	0	0	0	0	0	0	0	0	0	0	0	0	0	0	0	0	0	0	0	0	0	0
OTU_3220	34	0	0	0	0	4	4	0	1	0	37	0	0	0	0	1	0	0	33	0	0	0	0	0	44	0	0	0	0	0	0	68	0	0	0	0	0	0	61	0	0	0	3	1	43	0	0	2	0
OTU_3223	4	0	0	0	0	0	0	0	0	0	6	0	0	0	0	0	0	0	1	0	0	0	0	0	5	0	0	0	0	0	0	15	0	0	0	0	0	0	1	0	0	0	1	0	5	0	0	0	0
OTU_3234	2	0	0	0	0	0	0	0	0	0	0	0	0	0	0	0	0	0	0	0	0	0	0	0	0	0	0	0	0	0	0	0	0	0	0	0	0	0	0	0	0	0	0	0	0	0	0	0	0
OTU_3239	226	0	0	0	0	23	19	4	25	4	179	0	0	0	0	6	2	0	172	0	0	12	2	0	299	0	0	0	4	2	0	389	0	0	3	4	3	0	337	0	0	0	26	0	346	0	0	4	0
OTU_3245	2	0	0	0	0	0	0	0	0	0	2	0	0	0	0	0	0	0	0	0	0	0	0	0	1	0	0	0	0	0	0	0	0	0	0	0	0	0	0	0	0	0	0	0	1	0	0	0	0
OTU_3249	53	0	0	0	0	2	9	0	4	0	26	0	0	0	0	0	0	0	21	0	0	5	0	0	27	0	0	0	0	0	0	56	0	0	0	0	0	0	60	0	0	0	4	0	57	0	0	0	0
OTU_3251	9	0	0	0	0	0	0	0	0	0	19	0	0	0	0	0	0	0	13	0	0	0	0	0	24	0	0	0	0	0	0	29	0	0	0	2	0	0	26	1	0	7	3	0	12	1	0	0	0
OTU_3252	5	0	0	0	0	0	0	0	0	0	2	0	0	0	0	0	0	0	0	0	0	0	0	0	0	0	0	0	0	0	0	4	0	0	0	0	0	0	2	0	0	4	0	0	0	0	0	0	0
OTU_3259	4	0	0	0	0	0	0	0	0	0	2	0	0	0	0	0	0	0	3	0	0	0	0	0	5	0	0	0	0	0	0	7	0	0	0	0	0	0	2	0	0	0	2	0	4	0	0	0	0
OTU_3263	55	0	0	0	0	11	5	2	7	3	54	0	0	0	0	6	0	0	41	0	0	13	2	0	102	0	0	1	0	2	1	140	0	0	0	0	5	0	129	0	0	0	1	0	105	0	0	0	0
OTU_3269	0	0	0	0	0	0	0	0	0	0	0	0	0	0	0	0	0	0	0	0	0	0	0	0	0	0	0	0	0	0	0	0	0	0	0	0	0	0	0	0	0	0	0	0	0	0	0	0	0
OTU_3270	0	3	0	0	0	0	0	0	0	0	0	0	0	0	0	0	0	0	0	0	0	0	2	0	0	0	0	0	0	0	0	0	0	0	0	0	0	0	0	0	0	0	0	0	0	0	1	0	0
OTU_3272	0	0	0	0	0	0	0	0	0	0	0	0	0	0	0	0	0	0	0	0	0	0	0	0	0	0	0	0	0	0	0	0	0	0	0	0	0	0	0	0	0	0	0	0	0	0	0	0	0
OTU_3273	0	4	0	0	0	0	0	0	1	0	0	0	0	0	0	0	0	0	0	0	0	0	0	0	0	0	0	0	0	0	0	0	0	0	0	0	0	0	0	0	0	1	0	0	0	0	0	0	0
OTU_3274	0	3	0	0	0	0	0	1	0	0	0	0	0	0	0	0	0	0	0	0	0	0	0	0	0	0	0	1	0	0	0	0	0	0	0	0	0	0	0	0	0	1	0	0	0	0	1	0	0
OTU_3281	0	3	0	0	4	0	0	0	0	0	0	0	0	0	0	0	0	0	0	0	0	0	0	0	0	0	0	0	0	0	0	0	0	0	0	0	0	0	0	0	0	0	0	0	0	0	0	0	0
OTU_3284	0	6	0	0	0	0	0	0	0	0	0	0	0	0	0	0	0	0	0	0	0	0	0	0	0	0	0	0	0	0	0	0	0	0	0	0	0	0	0	0	0	0	1	0	0	0	0	0	0
OTU_3285	0	2	0	0	0	0	0	0	0	0	0	0	0	0	0	0	0	0	0	0	0	0	0	0	0	0	0	0	0	0	0	0	0	0	0	0	0	0	0	0	0	0	0	0	0	0	0	0	0
OTU_3286	0	2	0	0	0	0	0	0	0	0	0	0	0	0	0	0	0	0	0	0	0	0	0	0	0	0	0	0	0	0	0	0	0	0	0	0	0	0	0	0	0	0	0	0	0	0	0	0	0
OTU_3287	0	12	0	0	7	0	0	0	0	0	0	0	0	0	0	0	0	0	0	0	0	0	0	1	0	0	1	0	2	0	0	0	0	0	1	2	0	0	0	0	1	5	0	0	0	0	0	0	0
OTU_3288	13	364	41	8	27	7	24	42	6	1	0	21	1	0	0	1	5	1	0	3	8	2	67	4	1	6	1	23	22	1	0	0	3	19	7	51	7	0	1	19	6	35	1	0	0	0	70	0	0
OTU_3293	0	2	0	0	0	0	0	0	0	0	0	0	0	0	0	0	0	0	0	0	0	0	0	0	0	0	0	0	0	0	0	0	0	0	0	0	0	0	0	0	0	0	0	0	0	0	0	0	0
OTU_3294	0	4	0	0	0	0	4	1	0	0	0	0	0	0	0	0	0	0	0	0	0	0	0	0	0	0	0	2	0	0	0	0	0	0	0	0	0	0	0	1	0	0	0	0	0	0	0	0	0
OTU_3296	1	20	0	0	0	0	0	0	0	0	0	0	0	0	0	0	0	0	0	0	0	0	0	0	0	0	0	0	2	0	0	0	0	1	0	0	0	0	0	0	0	0	0	0	0	0	0	0	0
OTU_3300	0	6	0	0	1	0	0	0	0	0	0	0	0	0	0	0	0	0	0	0	0	0	0	0	0	0	0	0	0	0	0	0	0	0	0	0	0	0	0	1	0	0	0	0	0	0	0	0	0
OTU_3305	0	5	0	0	0	0	0	2	0	0	0	0	0	0	0	0	0	0	0	0	0	0	0	0	0	0	0	0	0	0	0	0	0	0	0	0	0	0	0	0	0	0	0	0	0	0	0	0	0
OTU_3307	0	4	0	0	0	0	0	0	0	0	0	0	0	0	0	0	0	0	0	0	0	0	0	0	0	0	0	0	0	0	0	0	0	0	0	0	0	0	0	0	0	0	0	0	0	0	0	0	0
OTU_3309	0	10	0	0	0	0	0	0	0	0	0	3	0	0	0	0	0	0	0	0	0	0	3	0	0	0	0	1	1	0	0	0	0	1	0	4	0	0	0	1	0	0	0	0	0	0	0	0	0
OTU_3313	0	2	0	0	0	0	0	0	0	0	0	0	0	0	0	0	0	0	0	0	0	0	0	0	0	0	0	0	0	0	0	0	0	0	0	0	0	0	0	0	0	0	0	0	0	0	0	0	0
OTU_3316	0	2	0	0	0	0	0	2	0	0	0	0	0	0	0	0	0	0	0	0	0	0	0	0	0	0	0	0	0	0	0	0	0	0	0	0	0	0	0	0	0	0	0	0	0	0	0	0	0
OTU_3317	0	5	0	0	0	0	0	0	0	0	0	0	0	0	0	0	0	0	0	0	0	0	0	0	0	0	0	0	0	0	0	0	0	0	0	0	0	0	0	0	0	0	0	0	0	0	0	0	0
OTU_3340	0	0	44	0	0	0	0	0	0	0	0	0	0	0	0	0	0	0	0	0	0	0	5	0	0	0	0	0	0	0	0	2	0	0	0	0	0	0	0	0	0	0	0	0	1	0	0	0	0
OTU_3346	3	0	3	0	0	0	0	0	0	0	7	0	0	0	0	0	0	0	3	0	0	0	0	0	7	0	0	0	0	0	0	3	0	0	0	0	0	0	6	0	0	1	0	0	0	0	0	0	0
OTU_3348	4	0	2	0	0	0	0	0	0	0	4	0	0	0	0	0	0	0	1	0	0	0	0	0	7	0	0	0	0	0	0	13	0	0	0	0	0	0	6	0	0	4	0	0	9	1	3	0	0
OTU_3384	0	0	0	2	0	0	0	0	0	0	0	0	0	0	0	0	0	0	0	0	0	0	0	0	0	0	0	0	0	0	0	0	0	0	0	0	0	0	0	0	0	0	0	0	0	0	0	0	0
OTU_3424	0	0	0	0	2	0	0	0	0	0	0	0	0	0	0	0	0	0	0	1	0	0	0	0	0	0	0	0	0	0	0	0	0	0	0	0	0	0	0	0	0	0	0	0	0	0	0	0	0
OTU_3435	0	0	0	0	0	0	0	0	0	0	0	0	0	0	0	0	0	0	0	0	0	0	0	0	0	0	0	0	0	0	0	0	0	0	0	0	0	0	0	0	0	0	0	0	0	0	0	0	0
OTU_344	0	0	0	0	0	0	0	0	712	52	0	0	0	0	0	0	32	18	0	0	0	4	0	0	0	0	183	15	0	25	64	0	0	0	0	1	136	14	0	53	0	18	2	0	0	0	0	0	0
OTU_3453	0	0	0	0	0	5	0	0	0	0	0	0	0	0	0	0	0	0	0	0	0	0	0	0	0	0	0	0	0	0	0	0	0	0	0	0	0	0	0	0	0	0	0	0	0	0	0	0	0
OTU_3511	0	12	0	0	1	0	0	0	0	0	0	0	2	0	0	0	0	0	0	0	0	0	0	0	0	0	0	0	0	0	0	0	0	0	0	1	0	0	0	0	2	0	0	0	0	0	4	0	0
OTU_3512	6	1024	14	8	116	3	41	157	13	2	0	36	11	0	2	9	13	12	4	5	20	3	156	30	2	25	6	52	48	3	1	1	0	22	13	110	5	0	1	92	17	122	13	1	2	2	57	11	0
OTU_3513	20	1354	33	12	164	11	82	195	9	6	0	67	2	2	19	8	17	13	4	11	32	4	189	13	2	21	14	78	78	3	0	0	8	42	44	166	2	0	0	91	21	172	26	0	1	6	82	4	0
OTU_3516	0	22	0	0	1	0	1	0	0	0	0	0	0	0	0	2	0	0	0	0	0	0	3	1	0	0	0	0	1	0	0	0	0	3	0	1	0	0	0	1	1	2	0	0	0	0	0	0	0
OTU_3517	0	3	0	0	0	0	0	0	0	0	0	1	0	0	0	0	0	0	0	0	0	0	2	0	0	0	0	1	0	0	0	0	0	0	0	0	0	0	0	0	0	0	0	0	0	0	0	0	0
OTU_3520	0	0	0	0	0	0	0	0	0	0	0	0	0	0	0	0	0	0	0	0	0	0	0	0	0	0	0	0	0	0	0	0	0	0	0	0	0	0	0	0	0	0	0	0	0	0	0	0	0
OTU_3521	0	1	0	0	1	0	0	4	0	0	0	0	0	0	0	0	0	0	0	0	0	0	0	0	0	0	0	0	0	0	0	0	0	0	0	0	0	0	0	0	0	0	0	0	0	0	0	0	0
OTU_3522	0	7	0	0	0	0	0	2	0	0	0	0	0	0	0	0	0	0	0	0	0	0	0	0	0	0	0	0	0	0	0	0	0	0	0	0	0	0	0	0	0	0	0	0	0	0	0	0	0
OTU_3524	0	2	0	0	0	0	1	0	0	0	0	0	0	0	0	0	0	0	0	0	0	0	0	0	0	0	0	0	0	0	0	0	0	0	0	3	0	0	0	0	0	0	0	0	0	0	0	0	0
OTU_3525	0	3	0	0	0	0	0	2	0	0	0	0	0	0	0	0	0	0	0	0	0	0	0	0	0	0	0	0	0	0	0	0	0	0	0	1	0	0	0	0	0	0	0	0	0	0	0	0	0
OTU_3526	0	0	0	0	0	0	0	0	0	0	0	0	0	0	0	0	0	0	0	0	0	0	0	0	0	0	0	0	0	0	0	0	0	0	0	0	0	0	0	0	0	0	0	0	0	0	0	0	0
OTU_3528	0	0	0	0	0	0	0	0	0	0	0	0	0	0	0	0	0	0	0	0	0	0	0	0	0	0	0	0	0	0	0	0	0	0	0	0	0	0	0	0	0	0	0	0	0	0	0	0	0
OTU_3533	0	1	0	0	0	0	0	1	0	0	0	0	0	0	0	0	0	0	0	0	0	0	0	0	0	0	0	0	0	0	0	0	0	0	0	0	0	0	0	0	0	0	0	0	0	0	0	0	0
OTU_3534	0	0	0	0	0	0	0	0	0	0	0	0	0	0	0	0	0	0	0	0	0	0	0	0	0	0	0	0	0	0	0	0	0	0	0	0	0	0	0	0	0	0	0	0	0	0	0	0	0
OTU_3536	0	39	2	0	4	0	1	4	0	0	0	7	0	0	0	0	0	0	0	0	6	0	4	0	0	1	0	1	4	0	0	0	0	0	0	11	0	0	0	1	0	4	0	0	0	0	0	3	0
OTU_3538	0	0	0	0	0	0	0	0	1	0	0	0	0	0	0	0	0	0	0	0	0	0	2	0	0	2	0	0	0	0	0	0	0	0	0	1	0	0	0	1	0	0	0	0	0	0	0	0	0
OTU_3539	0	6	1	0	0	0	0	0	0	0	0	1	0	0	0	0	0	0	0	0	0	0	0	0	0	0	0	1	0	0	0	0	0	0	0	2	0	0	0	0	0	0	0	0	0	0	0	0	0
OTU_3540	1	53	0	0	7	0	3	4	0	0	0	3	0	0	0	0	0	5	2	0	2	0	5	0	0	1	0	3	3	0	0	0	0	0	0	6	0	0	0	3	1	9	2	0	0	0	1	0	0
OTU_3541	0	3	0	0	3	0	2	0	0	0	0	0	0	0	0	0	0	0	0	0	0	0	0	0	0	0	0	0	0	0	0	0	0	0	0	1	0	0	0	0	0	0	0	0	0	0	0	0	0
OTU_3542	0	0	0	0	0	0	0	0	0	0	0	0	0	0	0	0	0	0	0	0	0	0	0	0	0	0	0	0	0	0	0	0	0	0	0	0	0	0	0	0	0	0	0	0	0	0	0	0	0
OTU_3543	0	4	0	0	0	0	0	0	0	0	0	0	0	0	0	0	0	0	0	0	0	0	0	0	0	0	0	0	0	0	0	0	0	0	0	0	0	0	0	0	0	0	0	0	0	0	2	0	0
OTU_3544	0	0	0	0	0	0	0	0	0	0	0	0	0	0	0	0	0	0	0	0	0	0	0	0	0	0	0	0	0	0	0	0	0	0	0	0	0	0	0	0	0	0	0	0	0	0	0	0	0
OTU_3545	0	12	0	0	1	0	3	0	0	0	0	0	0	0	0	0	0	0	0	0	0	0	0	0	0	0	0	0	1	0	0	0	0	0	0	4	0	0	0	0	0	0	2	0	0	0	0	0	0
OTU_3546	0	11	0	0	0	0	0	0	0	0	0	0	0	0	0	0	0	0	0	0	0	0	2	0	0	0	0	0	0	0	0	0	0	0	0	0	0	0	0	0	0	0	0	0	0	0	0	0	0
OTU_3547	0	0	0	0	0	0	0	0	0	0	0	0	0	0	0	0	0	0	0	0	0	0	0	0	0	0	0	0	0	0	0	0	0	0	0	0	0	0	0	0	0	0	0	0	0	0	0	0	0
OTU_3548	0	0	0	0	0	0	0	0	0	0	0	0	0	0	0	0	1	0	0	0	0	0	0	0	1	0	0	0	0	0	0	4	0	0	0	0	0	0	1	0	0	0	0	0	2	0	0	0	0
OTU_3549	0	6	0	0	0	0	0	0	0	0	0	1	0	0	0	0	0	0	0	0	0	0	0	2	0	0	0	0	0	0	0	0	0	0	0	1	0	0	0	0	0	4	0	0	0	0	0	0	0
OTU_3551	0	3	0	0	0	0	0	4	0	0	0	0	0	0	0	0	0	0	0	0	0	0	0	0	0	0	0	0	0	0	0	0	0	0	0	0	0	0	0	0	0	0	0	0	0	3	0	1	0
OTU_3552	0	2	0	0	0	0	0	0	0	0	0	3	0	0	0	0	0	0	0	0	0	0	0	0	0	0	0	0	0	0	0	0	0	0	0	0	0	0	0	0	0	0	0	0	0	0	0	0	0
OTU_3579	0	0	0	0	0	0	2	0	0	0	0	0	0	0	0	0	1	0	0	0	0	0	0	0	0	0	0	0	0	0	0	0	0	0	0	4	0	0	0	0	0	2	0	0	3	3	0	0	0
OTU_3616	0	4	1	0	1	0	0	3	0	0	0	0	0	0	0	0	0	0	0	0	0	0	0	0	0	0	0	0	2	0	0	0	0	0	0	2	0	0	0	0	0	0	0	0	0	0	3	0	0
OTU_3619	0	1	0	0	0	0	0	2	0	0	0	0	0	0	0	0	0	0	0	0	0	0	0	0	0	0	0	0	2	0	0	0	0	0	0	0	0	0	0	0	0	0	0	0	0	0	0	0	0
OTU_3630	0	0	0	0	0	0	0	2	0	0	0	0	0	0	0	0	0	0	0	0	0	0	0	0	0	0	0	0	0	0	0	0	0	0	0	0	0	0	0	0	0	0	0	0	0	0	0	0	0
OTU_3631	0	0	0	0	3	0	0	2	0	0	0	0	0	0	0	1	0	0	0	0	0	0	0	0	0	0	0	0	0	0	0	0	0	0	0	0	0	0	0	0	0	0	0	0	0	0	0	0	0
OTU_3642	0	19	1	1	2	0	0	4	0	0	0	1	0	0	0	0	0	0	0	0	0	0	6	0	0	2	0	0	0	0	0	0	0	4	3	2	0	0	0	0	0	3	0	0	0	0	4	0	0
OTU_3653	0	0	0	0	0	0	0	0	0	0	0	0	0	0	0	0	0	0	0	0	0	0	0	0	0	0	0	0	0	0	0	0	0	0	0	0	0	0	0	0	0	0	0	0	0	0	0	0	0
OTU_3657	12	0	0	0	0	2	2	1	7	0	20	0	0	0	0	0	1	0	15	0	0	5	0	0	36	0	0	0	1	0	0	45	0	0	0	0	0	0	27	0	0	0	2	0	39	0	0	0	0
OTU_3670	0	0	0	0	0	0	0	0	5	0	0	0	0	0	0	0	0	0	0	0	0	0	0	0	0	0	0	0	0	0	0	0	0	0	0	0	0	0	0	0	0	0	0	0	0	0	0	0	0
OTU_3684	10	0	0	0	0	0	8	0	4	0	23	0	0	0	0	1	0	0	5	0	0	0	0	0	6	0	0	0	0	0	0	20	0	0	0	0	2	0	19	0	0	3	0	0	26	0	0	0	0
OTU_3698	0	0	0	0	0	0	0	0	0	2	0	0	0	0	0	0	0	0	0	0	0	0	0	0	0	0	0	0	0	0	0	0	0	0	0	0	0	0	0	0	0	0	0	0	0	0	0	0	0
OTU_3724	2	0	0	0	0	0	0	0	0	0	7	0	0	0	0	0	1	0	7	0	0	0	0	0	8	0	0	0	0	0	0	8	0	0	0	0	0	0	4	0	0	5	0	0	5	0	0	0	0
OTU_3726	0	0	0	0	0	0	0	0	0	0	2	0	0	0	0	0	0	0	0	0	0	0	0	0	0	0	0	0	0	0	0	0	0	0	0	0	0	0	0	0	0	0	0	0	0	0	0	0	0
OTU_3727	4	2	0	0	0	4	0	0	0	0	6	0	0	0	0	2	0	0	10	0	0	0	0	0	12	0	0	0	0	0	0	18	0	0	1	0	0	0	27	0	0	0	1	0	7	0	0	0	0
OTU_3732	3	0	1	0	0	0	0	0	0	0	4	0	0	0	0	0	0	0	1	0	0	0	0	0	4	0	0	0	0	0	0	5	0	0	0	0	0	0	1	0	0	3	0	0	7	0	0	0	0
OTU_3736	11	0	4	0	0	0	0	0	0	0	33	0	0	0	0	0	0	0	33	0	0	0	0	0	25	0	6	0	0	0	0	35	0	0	0	1	0	0	30	0	0	6	0	0	25	8	0	0	0
OTU_3744	6	0	0	0	0	0	2	0	0	0	5	0	0	0	0	0	0	0	7	0	0	0	0	0	3	0	0	0	0	0	0	6	0	0	0	0	0	0	19	0	0	0	0	0	5	0	0	0	0
OTU_3759	0	5	2	0	0	0	0	1	0	0	0	0	0	0	0	0	0	0	0	1	0	0	4	0	0	0	0	0	0	0	0	0	0	0	0	0	0	0	0	0	0	3	0	0	0	0	0	0	0
OTU_3782	0	0	0	0	0	0	0	0	0	0	0	2	0	0	0	0	0	0	0	0	1	0	0	0	0	0	0	0	0	0	0	0	0	0	0	0	0	0	0	1	0	0	0	0	0	0	0	0	0
OTU_3807	0	0	1	0	0	0	0	0	0	0	0	0	0	0	0	0	0	0	0	0	0	0	0	0	0	0	0	4	2	0	0	1	0	0	0	0	0	0	0	0	0	0	0	0	0	0	0	0	0
OTU_3910	0	0	0	0	0	0	0	0	0	0	0	0	0	0	0	0	0	0	0	0	2	0	0	0	0	0	0	0	0	0	0	0	0	0	0	0	0	0	0	0	0	0	0	0	0	0	0	0	0
OTU_3911	0	4	0	0	0	0	0	0	0	0	0	0	0	0	0	0	0	0	0	0	0	0	0	0	0	0	0	0	0	0	0	0	0	0	0	0	0	0	0	0	0	0	0	0	0	0	0	0	0
OTU_3912	0	13	0	0	0	0	3	1	0	0	0	1	0	0	0	0	0	0	0	0	0	0	3	0	0	1	0	0	0	0	0	0	0	0	0	2	0	0	0	0	0	1	0	0	0	1	2	0	0
OTU_3915	0	0	0	0	0	0	0	0	0	0	0	0	0	0	0	0	0	0	0	0	0	0	0	0	0	0	0	0	0	0	0	0	0	0	0	0	0	0	0	0	0	0	0	0	0	0	0	0	0
OTU_3954	0	0	0	0	0	0	0	0	3	0	0	0	0	0	0	0	0	2	0	0	0	0	0	0	1	0	0	0	0	0	0	1	0	8	0	0	0	0	1	0	0	1	0	0	0	0	0	0	0
OTU_4	38653	28893	9533	6380	3502	6463	8289	6102	6992	1886	33538	1506	1676	1491	270	4912	1530	804	19814	315	959	580	5464	220	33559	700	880	3305	2237	941	349	28945	966	1062	633	4061	3224	379	28453	1649	493	39604	2498	280	27361	1432	1777	430	0
OTU_4002	7	0	3	0	0	0	0	0	0	0	7	0	0	0	0	0	0	0	12	0	0	0	0	0	5	0	0	0	0	0	0	8	0	0	0	0	0	0	2	0	0	0	0	0	10	0	0	0	0
OTU_4014	5	0	0	0	0	0	0	0	0	0	1	0	0	0	0	0	0	1	5	0	0	0	0	0	2	0	0	0	0	0	0	1	0	0	0	0	0	0	1	0	0	0	0	0	3	0	0	0	0
OTU_4016	0	0	0	0	0	0	0	0	0	0	1	0	0	0	0	0	0	0	4	0	0	0	0	0	1	0	0	0	0	0	0	3	0	0	0	0	0	0	1	0	0	4	0	0	0	0	0	0	0
OTU_4018	2	0	0	0	0	0	0	0	0	0	2	0	0	0	0	0	0	0	9	0	0	0	0	0	0	0	0	0	0	0	0	8	0	0	0	0	0	0	0	0	0	1	0	0	3	0	0	0	0
OTU_4026	10	0	0	0	0	0	0	0	0	0	17	0	0	0	0	0	0	0	9	0	0	0	0	0	3	0	0	0	0	0	0	8	0	0	0	0	0	0	18	0	0	3	0	0	1	0	0	0	0
OTU_4029	0	1	0	0	0	0	0	0	0	0	0	0	0	0	0	0	0	0	3	0	0	0	0	0	0	0	0	0	0	0	0	5	0	0	0	0	0	0	0	0	0	0	0	0	0	0	0	0	0
OTU_4034	1	0	0	0	0	0	0	0	0	0	1	0	0	0	0	0	0	0	4	0	0	0	0	0	3	0	0	0	0	0	0	0	0	0	0	0	0	0	1	0	0	2	0	0	0	0	0	0	0
OTU_4036	0	6	0	0	0	0	0	0	0	0	0	0	0	0	0	0	1	0	0	0	0	0	0	2	0	1	0	1	0	0	0	0	0	0	0	0	0	0	0	0	0	2	0	0	0	0	0	0	0
OTU_4037	0	0	0	0	0	0	0	0	0	0	0	0	0	0	0	0	0	0	0	0	0	0	0	0	0	0	2	0	0	0	0	0	0	0	0	0	0	0	0	0	0	0	0	0	0	0	0	0	0
OTU_4060	24	1	35	22	7	0	2	0	0	11	67	0	0	2	0	0	0	0	44	0	0	0	0	0	37	0	0	9	0	0	0	59	6	0	0	3	0	3	45	0	0	17	0	0	21	23	1	17	0
OTU_4096	0	1	0	0	0	0	0	0	0	0	0	0	0	0	0	0	0	0	0	0	0	9	0	0	0	0	0	3	0	0	0	0	0	0	0	0	0	0	0	0	0	0	0	0	0	0	0	0	0
OTU_4125	0	0	0	0	0	0	1	0	0	0	0	0	0	0	0	0	0	0	0	0	0	0	0	0	0	0	0	0	0	0	0	0	0	0	0	1	0	0	0	0	0	0	0	0	0	0	0	0	0
OTU_4126	0	0	0	0	0	0	0	2	0	0	0	0	0	0	0	0	0	0	0	0	0	0	0	0	0	0	0	0	0	0	0	0	0	0	0	0	0	0	0	0	0	0	0	0	0	0	0	0	0
OTU_4133	0	2	1	0	0	0	0	0	0	0	0	0	0	0	0	0	0	0	0	0	0	0	2	0	0	0	0	0	0	0	0	0	0	0	0	2	1	0	0	0	0	0	0	0	0	0	0	0	0
OTU_4144	0	0	0	0	0	0	0	0	0	0	0	0	0	4	0	0	0	0	0	2	0	0	6	0	0	0	0	0	0	0	0	0	0	0	2	0	2	0	0	0	0	0	0	0	0	0	0	0	0
OTU_4215	0	0	0	0	0	0	1	0	0	0	0	0	0	0	0	0	0	0	0	0	0	0	0	0	2	0	0	0	0	0	0	3	0	0	0	0	0	0	2	0	0	0	0	0	0	0	0	0	0
OTU_4218	0	0	0	0	0	0	0	0	0	0	0	0	0	0	0	0	0	0	0	0	0	0	0	0	4	0	0	1	0	0	0	4	0	0	0	2	0	0	1	0	0	2	0	0	0	0	0	0	0
OTU_4220	1	0	0	0	0	1	0	0	0	0	3	0	0	0	0	0	0	0	7	0	0	0	0	0	5	0	0	0	0	0	0	1	0	0	0	0	0	0	0	0	0	1	0	0	1	0	0	0	0
OTU_4224	0	0	0	0	0	0	0	0	0	0	0	0	0	0	0	0	0	0	0	0	0	0	0	0	2	0	0	0	0	0	0	0	0	0	0	0	0	0	0	0	0	0	0	0	0	0	0	0	0
OTU_4228	0	0	0	0	0	0	0	0	0	0	0	0	0	0	0	0	0	0	0	0	0	0	0	0	2	0	0	0	0	0	0	5	0	0	0	0	0	0	7	0	0	0	0	0	1	0	0	0	0
OTU_4229	0	0	0	0	0	2	0	0	0	0	3	0	0	0	0	0	0	0	2	0	0	0	0	0	2	0	0	0	0	0	0	0	0	0	0	0	0	0	2	0	0	0	0	0	0	0	0	0	0
OTU_4238	0	0	0	0	0	0	0	0	0	0	0	0	0	0	0	0	0	0	0	0	0	0	0	0	0	0	0	0	0	0	0	0	0	0	0	0	0	0	0	0	0	0	0	0	0	0	0	0	0
OTU_4239	0	9	0	0	1	0	0	6	0	0	0	0	0	0	0	0	0	0	0	0	0	0	0	0	0	0	0	0	1	0	0	0	0	0	0	0	0	0	0	1	3	4	0	0	0	0	0	0	0
OTU_4286	0	0	0	0	0	0	0	0	0	0	0	0	0	0	0	0	0	0	0	0	0	0	0	0	0	0	0	0	0	0	0	0	0	0	0	2	0	0	0	0	0	0	0	0	0	0	0	0	0
OTU_4297	2	0	0	0	0	0	0	0	0	0	0	0	0	0	0	0	0	0	0	0	0	0	0	0	1	0	0	3	0	0	0	0	0	0	0	0	0	0	0	0	0	2	0	0	0	1	1	0	0
OTU_43	381	21	0	7	105	1	368	2576	119	0	576	1	12	0	69	13	225	61	365	1	0	97	826	0	498	0	25	13	867	17	0	661	0	0	76	641	70	9	694	56	3	1211	40	5	553	1	204	0	0
OTU_4358	0	5	0	0	0	0	0	0	0	0	0	0	0	0	0	0	0	0	0	0	0	0	0	0	0	0	0	0	0	0	0	0	0	0	0	0	0	0	0	2	0	1	0	0	0	0	0	0	0
OTU_4359	0	11	0	1	0	0	0	0	0	0	0	0	0	0	0	0	0	0	0	0	0	0	2	0	0	0	0	0	0	0	0	0	0	0	0	1	0	0	0	0	0	0	0	0	0	0	2	0	0
OTU_4456	0	0	0	0	0	0	0	0	0	0	0	0	0	0	0	0	0	0	0	0	0	0	0	0	0	0	0	0	0	0	0	4	0	0	0	0	0	0	0	0	0	0	0	0	0	0	0	0	0
OTU_4460	0	0	0	0	0	0	0	0	0	0	0	0	0	0	0	0	0	0	0	0	0	0	0	0	1	0	0	0	0	0	0	2	0	0	0	0	0	0	3	0	0	0	0	0	2	0	0	0	0
OTU_4463	54	0	4	0	0	1	1	2	1	0	117	0	0	0	1	0	0	0	90	0	2	0	0	0	104	0	0	6	0	0	0	196	0	0	0	5	0	0	146	1	0	55	1	1	71	3	3	0	0
OTU_4466	2	0	0	0	0	0	2	1	0	0	0	0	0	0	0	0	0	0	5	0	0	0	0	0	7	0	0	0	0	0	0	8	0	0	1	0	0	0	12	0	0	0	2	0	4	0	0	0	0
OTU_4467	0	0	0	0	0	0	0	0	0	0	0	0	0	0	0	0	0	0	0	0	0	0	0	0	0	0	0	0	0	0	0	2	0	0	0	0	0	0	0	0	0	0	0	0	0	0	0	0	0
OTU_4468	0	0	0	0	0	0	0	0	0	0	0	0	0	0	0	0	0	0	0	0	0	0	0	0	0	0	0	0	0	0	0	2	0	0	0	0	0	0	0	0	0	0	0	0	0	0	0	0	0
OTU_4470	0	0	0	0	0	0	0	0	0	0	4	0	0	0	0	0	0	0	6	0	0	0	0	0	2	0	0	0	0	0	0	6	0	0	0	0	0	0	5	0	0	0	0	0	2	0	0	0	0
OTU_4478	0	0	0	0	0	0	0	0	0	0	2	0	0	0	0	0	0	0	0	0	0	0	0	0	0	0	0	3	0	0	0	5	0	0	0	0	0	0	1	0	0	0	0	0	0	0	0	0	0
OTU_4479	0	0	0	0	0	0	0	0	0	0	2	0	0	0	0	0	0	0	0	0	0	0	0	0	0	0	0	0	0	0	0	4	0	0	0	0	0	0	3	0	0	0	0	0	3	0	0	0	0
OTU_4484	0	16	1	0	0	0	0	0	0	0	0	0	0	0	0	0	1	0	0	0	0	0	3	0	0	0	0	0	0	0	0	0	0	0	0	2	0	0	0	4	2	3	0	0	0	0	0	0	0
OTU_4485	0	0	0	0	0	0	0	0	0	0	0	0	0	0	0	0	0	0	0	0	0	0	0	0	0	0	0	0	0	0	0	0	0	0	0	0	0	0	0	0	0	0	0	0	0	0	0	0	0
OTU_4486	0	4	0	0	0	0	0	1	0	0	0	1	0	0	0	0	0	0	0	0	0	0	1	0	0	0	0	0	0	0	0	0	0	0	0	1	0	0	0	0	2	4	0	0	0	0	0	0	0
OTU_4487	0	6	0	0	0	0	0	0	0	0	0	0	0	0	0	0	2	0	0	0	0	0	0	0	0	0	0	0	0	0	0	0	0	0	0	0	0	0	0	0	0	0	0	0	0	0	0	0	0
OTU_4488	0	10	2	0	1	0	0	0	0	0	0	0	0	0	0	0	0	0	2	0	0	0	3	0	0	3	0	0	1	0	0	0	0	0	0	0	0	0	0	0	0	0	0	0	0	0	3	0	0
OTU_4489	0	3	0	0	2	0	0	0	3	0	0	0	4	0	0	0	0	0	0	0	0	0	0	0	0	0	0	0	0	0	0	1	0	1	0	2	0	0	0	0	0	1	0	0	0	0	0	0	0
OTU_4491	0	2	0	0	0	0	0	0	0	0	0	0	0	0	0	0	0	0	0	0	0	0	0	0	0	0	0	0	0	0	0	0	0	0	0	0	0	0	0	0	0	0	0	0	0	0	0	0	0
OTU_4492	0	0	0	0	0	0	0	1	0	0	0	0	0	0	0	0	0	0	0	0	0	0	0	0	0	0	0	0	0	0	0	0	0	0	0	6	0	0	0	0	0	0	0	0	0	0	0	0	0
OTU_4493	0	5	0	0	0	0	0	0	0	0	0	0	0	0	0	0	0	0	0	0	0	0	0	1	0	0	0	0	1	0	0	0	0	0	0	0	0	0	0	0	0	0	2	0	0	0	0	0	0
OTU_4495	0	0	0	0	0	0	0	0	0	0	0	0	0	0	0	0	0	0	0	0	0	0	0	0	0	0	0	0	0	0	0	0	0	0	0	0	0	0	0	0	0	0	0	0	0	0	0	0	0
OTU_4496	0	300	7	2	26	0	11	44	1	0	0	11	0	2	0	2	2	0	0	1	2	0	33	1	0	10	1	9	22	0	1	0	0	8	2	19	0	0	0	11	4	22	1	0	0	1	16	0	0
OTU_4497	0	2	0	0	0	0	0	0	0	0	0	0	0	0	0	0	0	0	0	0	0	0	0	0	0	0	0	0	0	0	0	0	0	0	0	0	0	0	0	0	0	0	0	0	0	0	1	0	0
OTU_45	7381	9	74	43	35	0	68	138	1	17	7264	0	5	31	38	0	14	2	4472	2	1	15	678	0	13184	9	0	2	1	1	0	11419	2	6	45	1395	44	17	10170	7	13	27800	32	9	11194	56	819	0	0
OTU_4500	0	13	0	2	2	0	0	6	0	0	0	2	1	0	0	0	0	0	0	2	0	0	2	0	0	0	0	0	0	0	0	0	0	0	0	3	0	0	0	1	0	0	0	0	0	0	3	0	0
OTU_4501	0	0	0	0	0	0	0	1	0	0	0	0	0	0	0	0	0	0	0	0	0	0	0	0	0	0	0	0	4	0	0	0	0	0	0	0	0	0	0	0	0	0	0	0	0	0	0	0	0
OTU_4502	0	44	0	0	5	0	3	5	0	0	0	7	0	0	0	0	0	0	0	0	3	0	5	0	1	0	0	0	1	0	0	0	0	2	0	6	0	0	0	4	0	6	0	0	0	0	0	0	0
OTU_4503	0	3	0	0	4	0	0	1	0	0	0	0	0	0	0	0	0	0	0	0	0	0	0	0	0	0	0	0	2	0	0	0	0	0	0	2	0	0	0	0	0	3	0	0	0	0	1	0	0
OTU_4504	0	4	0	0	0	0	0	0	0	0	0	0	0	0	0	0	0	0	0	0	0	0	0	0	0	0	0	0	0	0	0	0	0	0	0	4	1	0	0	1	0	1	0	0	0	0	0	0	0
OTU_4505	0	3	0	0	2	0	0	2	0	0	0	0	0	0	0	0	0	0	0	0	2	0	0	0	0	0	0	0	3	0	0	0	0	0	0	1	0	0	0	1	0	1	0	0	0	0	0	0	0
OTU_4506	0	2	0	0	0	0	0	1	0	0	0	0	0	0	0	0	0	0	0	0	0	0	0	0	0	0	0	2	0	0	0	0	0	0	0	0	0	0	0	0	0	0	0	0	0	0	0	0	0
OTU_4507	0	0	0	0	0	0	0	0	0	0	0	0	0	0	0	0	0	0	0	0	0	0	0	0	0	0	0	0	0	0	0	0	0	0	0	0	0	0	0	0	0	0	0	0	0	0	0	0	0
OTU_4508	0	1	0	0	0	0	0	0	0	0	0	0	0	0	0	0	0	0	0	0	0	0	0	0	0	0	0	0	0	0	0	1	0	0	0	0	0	0	0	0	0	0	0	0	0	0	0	0	0
OTU_4509	0	5	0	0	0	0	0	1	0	0	0	1	0	0	0	0	0	0	0	0	0	0	0	0	0	0	0	0	0	0	0	0	0	0	0	0	0	0	0	0	0	1	0	0	0	0	0	0	0
OTU_4510	0	1	0	0	0	0	0	0	0	0	0	0	0	0	0	0	0	0	0	0	0	0	0	0	0	0	0	0	0	0	0	0	0	0	0	0	0	0	0	0	0	0	0	0	0	0	0	0	0
OTU_4511	0	1	0	0	0	0	0	0	0	0	0	0	0	0	0	0	0	0	0	0	0	0	0	0	0	0	0	0	0	0	0	0	0	0	0	0	0	0	0	0	0	0	0	0	0	0	0	0	0
OTU_4512	0	4	0	0	0	0	0	0	0	0	0	0	0	0	0	0	0	1	0	0	1	0	3	0	0	0	0	3	0	0	0	0	0	0	0	0	0	0	0	0	0	0	0	0	0	0	0	0	0
OTU_4513	0	2	0	0	0	0	0	0	0	0	0	0	0	0	0	0	0	0	0	0	0	0	0	0	0	0	0	0	0	0	0	0	0	0	0	0	0	0	0	0	0	0	0	0	0	0	0	0	0
OTU_4514	0	7	0	0	0	0	0	0	0	0	0	0	0	0	0	0	0	0	0	0	0	0	0	0	0	0	0	0	2	0	0	0	0	0	0	1	0	0	0	0	0	0	0	0	0	0	2	0	0
OTU_4515	0	1	0	0	0	0	0	0	0	0	0	0	0	0	0	0	0	0	0	0	0	0	0	0	0	0	0	0	0	0	0	0	0	0	0	3	0	0	0	0	0	0	0	0	0	0	0	1	0
OTU_4516	0	1	0	0	0	0	0	0	0	0	0	0	0	0	0	0	0	0	0	0	0	0	0	0	0	0	0	0	0	0	0	0	0	0	0	0	0	0	0	0	0	0	0	0	0	0	0	1	0
OTU_4517	0	5	0	0	0	0	0	1	0	0	0	0	0	0	0	0	0	0	0	0	0	0	0	0	0	0	0	0	2	0	0	0	0	0	0	0	0	0	0	0	0	0	0	0	0	0	0	0	0
OTU_4518	0	10	0	0	1	0	0	0	0	0	0	0	0	0	0	0	0	0	0	0	0	0	1	0	0	0	0	0	2	0	0	0	0	0	0	0	0	0	0	0	0	4	0	0	0	0	0	0	0
OTU_4520	2	148	10	3	12	5	9	21	1	0	0	8	0	0	1	0	3	0	0	0	1	0	25	7	0	0	2	9	10	0	0	2	0	1	0	16	0	0	0	3	1	19	0	0	0	2	11	0	0
OTU_4521	0	2	0	0	0	0	0	1	0	1	0	0	0	0	0	0	0	0	0	0	0	0	1	0	0	0	0	0	1	0	0	0	0	0	0	0	0	0	0	2	0	0	0	0	0	0	0	0	0
OTU_4522	0	0	0	0	0	0	0	0	0	0	0	0	0	0	0	0	0	0	0	0	0	0	0	0	0	0	0	0	0	0	0	0	0	0	0	0	0	0	0	0	0	0	0	0	0	0	0	0	0
OTU_4523	0	1	0	0	1	0	0	0	0	0	0	0	0	0	0	0	0	0	0	0	0	0	1	0	0	0	0	0	0	0	0	0	0	0	0	0	0	0	0	0	0	0	0	0	0	0	0	0	0
OTU_4524	0	6	0	0	0	0	0	0	0	0	0	0	0	0	0	0	0	0	0	0	0	0	4	0	0	0	0	0	0	0	0	0	0	0	0	0	0	0	0	0	0	0	0	0	0	0	0	0	0
OTU_4526	0	11	0	0	1	0	0	1	0	0	0	0	1	0	0	0	0	0	0	0	0	0	0	0	0	0	0	0	0	0	0	0	0	0	0	1	0	0	0	1	0	0	0	0	0	0	0	0	0
OTU_4528	0	0	0	0	0	0	0	0	0	0	0	0	0	0	0	0	0	0	0	0	0	0	0	0	0	0	0	0	0	0	0	0	0	0	0	0	0	0	0	0	0	0	0	0	0	0	0	0	0
OTU_4529	0	14	1	0	1	0	0	1	0	0	0	0	0	0	0	0	1	0	0	0	0	0	0	0	0	1	0	1	0	0	0	0	0	0	0	3	0	0	0	0	0	0	0	0	0	0	0	0	0
OTU_4530	0	5	0	0	2	0	0	0	0	0	0	0	0	0	0	0	0	0	0	0	0	0	2	0	0	0	0	0	0	0	0	0	0	0	0	0	0	0	0	3	0	0	0	0	0	0	0	0	0
OTU_4531	0	9	0	0	0	0	0	0	0	0	0	1	0	0	0	0	0	0	0	0	0	0	0	0	0	0	0	0	0	0	0	0	0	3	0	0	0	0	0	0	0	0	0	0	0	0	0	0	0
OTU_4532	0	0	0	0	0	0	0	0	0	0	0	0	0	0	0	0	0	0	0	0	0	0	0	0	0	0	0	0	0	0	0	0	0	0	0	1	0	0	0	0	0	0	0	0	0	0	0	0	0
OTU_4533	0	2	0	0	0	0	0	2	0	0	0	0	0	0	0	0	0	0	0	0	0	0	1	0	0	0	0	0	0	0	0	0	0	0	0	0	0	0	0	0	0	0	0	0	0	0	0	0	0
OTU_4534	0	19	0	0	2	0	1	3	0	0	0	0	0	0	0	0	0	0	0	0	0	0	4	0	0	1	0	0	2	0	0	0	0	0	1	0	0	0	0	5	0	1	2	0	0	0	0	0	0
OTU_4605	0	13	0	0	0	0	2	1	0	0	0	0	0	0	0	0	0	0	0	0	0	0	1	0	0	0	0	6	0	0	0	0	0	0	0	1	0	0	0	0	0	5	1	0	0	0	0	0	0
OTU_4607	0	5	0	0	0	0	0	0	0	0	0	0	0	0	0	0	0	0	0	0	0	0	3	0	0	0	0	0	0	0	0	0	0	0	0	0	0	0	0	0	0	0	0	0	0	0	0	0	0
OTU_4633	0	0	0	0	1	0	0	0	0	0	0	0	0	0	0	0	0	0	0	0	0	0	0	0	0	0	0	0	0	0	0	0	0	0	0	3	0	0	0	0	0	0	0	0	0	0	0	0	0
OTU_4707	0	0	0	0	0	0	0	0	0	0	0	0	0	0	0	0	0	0	0	0	0	3	0	0	0	0	0	0	0	0	0	0	0	0	0	0	0	3	0	0	0	3	2	0	0	14	0	6	0
OTU_4723	2	0	0	0	0	2	0	0	0	0	0	0	0	0	0	0	0	0	0	0	0	0	0	0	3	0	0	0	0	0	0	5	0	0	0	0	0	0	2	0	0	0	1	0	1	0	0	0	0
OTU_4730	0	0	0	0	0	0	0	0	0	0	0	0	0	0	0	0	0	0	0	0	0	0	0	0	0	0	0	0	0	0	0	0	0	0	0	0	0	0	2	0	0	0	0	0	0	0	0	0	0
OTU_4731	5	0	0	0	0	0	0	0	0	0	3	0	0	0	0	0	0	0	3	0	0	0	0	0	4	0	0	0	0	0	0	7	0	0	0	0	0	0	11	0	0	0	2	0	12	0	0	0	0
OTU_4736	2	0	0	0	0	0	0	0	0	0	2	0	0	0	0	0	0	0	0	0	0	0	0	0	0	0	0	0	0	0	0	2	0	0	0	0	0	0	4	0	0	0	0	0	0	0	0	0	0
OTU_4737	2	0	0	0	0	0	0	0	0	0	1	0	0	0	0	0	0	0	0	0	0	0	0	0	2	0	0	0	0	0	0	5	0	0	0	0	0	0	6	0	0	0	0	0	0	0	0	0	0
OTU_4739	39	0	0	0	0	1	1	0	2	0	42	0	0	0	0	5	1	0	18	0	0	1	0	0	33	0	0	0	0	0	0	49	0	0	0	0	0	0	69	0	0	0	6	0	36	0	0	1	0
OTU_4741	61	0	0	0	0	4	8	0	5	1	43	0	0	0	0	5	1	0	44	0	0	2	0	0	69	0	0	0	0	0	0	118	0	0	1	0	0	1	101	0	0	1	9	1	100	0	0	0	0
OTU_4742	0	11	0	0	0	0	0	3	0	0	0	0	0	0	0	0	0	0	0	0	0	0	3	0	0	0	0	0	4	0	0	0	0	0	1	0	0	0	0	0	0	0	0	0	0	0	0	0	0
OTU_4783	0	6	0	0	0	0	3	0	0	0	0	0	0	0	0	0	0	0	0	0	0	3	0	0	0	0	0	0	0	0	0	0	0	0	2	0	0	0	0	0	0	0	0	0	0	0	2	0	0
OTU_4795	0	0	0	0	1	0	0	0	0	0	0	0	0	0	0	0	0	0	0	0	0	0	0	0	0	0	0	0	0	0	0	0	0	0	0	0	0	0	0	0	2	0	0	0	0	0	0	0	0
OTU_4798	0	6	0	0	0	0	0	0	0	0	0	0	0	0	0	0	0	0	0	0	0	0	0	0	0	0	0	0	2	0	0	0	0	0	0	0	0	0	0	0	0	3	0	0	0	0	0	0	0
OTU_4799	0	0	0	0	0	0	0	0	0	0	0	0	0	0	0	0	0	0	0	0	0	0	0	0	0	0	0	0	0	0	0	0	0	0	0	1	0	0	0	0	0	0	0	0	0	0	0	0	0
OTU_4800	0	6	0	0	2	0	1	3	0	0	0	2	0	0	0	0	0	0	0	0	0	0	1	0	0	0	0	0	0	0	0	0	0	0	0	2	0	0	0	0	0	0	0	0	0	0	0	2	0
OTU_4818	0	0	0	0	0	0	0	0	1	0	0	0	0	0	0	0	0	0	0	0	0	0	0	0	0	0	0	0	0	0	0	0	0	0	0	0	0	0	0	0	0	6	0	0	0	0	0	0	0
OTU_4822	0	0	0	0	0	0	0	0	0	0	0	0	0	0	0	0	0	0	0	0	0	0	0	0	0	0	0	0	0	0	0	0	0	0	0	0	0	0	0	0	0	2	0	0	0	0	0	0	0
OTU_4839	0	0	0	0	0	0	0	0	0	0	0	0	0	0	0	0	0	0	0	0	0	0	0	0	0	0	0	0	0	0	0	0	0	0	0	0	0	0	0	0	0	2	0	0	0	0	0	0	0
OTU_4865	0	0	0	0	0	0	0	0	0	0	0	0	0	0	0	0	0	0	0	0	0	0	0	0	0	0	0	0	0	0	0	0	0	0	0	0	0	0	0	0	0	2	0	0	0	0	0	0	0
OTU_4869	0	0	0	0	0	0	0	0	0	0	0	0	0	0	0	0	0	0	0	0	0	0	0	0	0	0	0	0	0	0	0	0	0	0	0	0	0	0	0	0	0	4	0	0	0	0	0	0	0
OTU_4889	0	0	0	0	0	7	0	2	5	0	2	0	0	0	0	3	0	1	0	0	0	0	6	0	0	0	0	6	0	0	0	2	1	2	2	5	1	0	3	0	0	74	0	0	0	0	2	0	0
OTU_4895	0	0	0	0	0	0	0	0	0	0	0	0	0	0	0	0	0	0	0	0	0	0	0	0	0	0	0	0	0	0	0	0	0	0	0	0	0	0	0	0	0	2	0	0	0	0	0	0	0
OTU_4966	0	0	0	0	0	0	0	0	0	0	0	0	0	0	0	0	0	0	0	0	0	0	0	0	0	0	0	0	0	0	0	0	0	0	0	0	0	0	0	0	0	0	7	0	0	0	0	0	0
OTU_5019	0	0	0	0	0	0	0	0	0	0	3	0	0	0	0	0	0	0	0	0	0	0	0	0	0	0	0	0	0	0	0	0	0	0	0	0	0	0	0	0	0	0	0	0	3	0	0	0	0
OTU_5021	0	0	0	0	0	0	0	0	0	0	0	0	0	0	0	0	0	0	0	0	0	0	0	0	1	0	0	0	0	0	0	0	0	0	0	0	0	0	1	0	0	0	0	0	2	0	0	0	0
OTU_5024	6	0	0	0	0	0	0	0	0	0	1	0	0	0	0	0	0	0	2	0	0	0	0	0	0	0	0	0	0	0	0	2	0	0	0	0	0	0	5	0	0	0	0	0	4	0	0	0	0
OTU_5031	0	0	0	0	0	0	0	0	0	0	0	0	0	0	0	2	0	0	2	0	0	0	0	0	0	0	0	0	0	0	0	0	0	0	0	0	0	0	0	0	0	0	0	0	2	0	0	0	0
OTU_5038	2	0	1	0	0	0	0	0	0	0	9	0	0	0	0	0	0	0	8	0	0	0	0	0	5	0	0	0	0	0	0	6	0	0	0	0	0	0	17	0	0	3	0	0	11	0	1	0	0
OTU_5040	0	0	0	0	0	0	0	0	0	0	0	0	0	0	0	0	0	0	0	0	0	0	0	0	0	0	0	0	0	0	0	0	0	0	0	0	0	0	2	0	0	0	0	0	2	0	0	0	0
OTU_5046	1	0	1	0	4	0	0	0	8	0	4	0	0	0	0	0	0	0	3	1	0	0	0	0	1	0	0	0	0	0	0	5	0	0	0	0	4	2	12	1	0	2	0	0	4	15	0	0	0
OTU_5052	0	1	0	0	0	0	1	0	0	0	0	0	0	0	0	0	0	0	0	3	0	0	0	0	0	0	0	0	0	0	0	0	0	0	0	0	0	0	0	0	0	0	0	0	0	0	0	0	0
OTU_5053	0	5	0	0	0	0	0	0	0	0	0	0	0	0	0	0	0	0	0	0	0	0	0	0	0	0	0	0	2	0	0	0	0	0	0	0	0	0	0	0	0	0	0	0	0	0	0	0	0
OTU_5055	0	0	0	0	0	0	0	0	0	0	0	1	0	0	0	0	0	0	0	0	0	0	0	0	0	0	0	0	0	0	0	0	0	0	0	0	0	0	0	0	0	0	0	0	0	0	0	0	0
OTU_5056	0	0	0	0	0	0	1	0	0	0	0	0	0	0	0	0	0	0	0	0	0	0	0	0	0	0	0	0	2	0	0	0	0	0	0	0	0	0	0	0	0	1	0	0	0	0	0	0	0
OTU_5057	0	0	0	0	0	0	0	0	0	0	0	0	0	0	0	0	0	0	0	0	0	0	0	0	0	0	0	0	0	0	0	0	0	0	0	0	0	0	0	0	0	0	0	0	0	0	0	0	0
OTU_53	1467	323	1469	116	35	4	16	0	58	3	3872	0	208	0	0	0	0	31	3331	0	0	5	8	0	3017	7	3	0	0	2	13	3360	3	8	18	22	10	12	3096	122	0	106	15	0	2101	0	0	0	0
OTU_5320	0	0	0	0	0	0	0	0	0	0	0	0	0	0	0	0	0	0	1	0	0	0	0	0	0	0	0	0	0	0	0	0	0	0	0	0	0	0	0	0	0	0	0	0	1	0	0	0	0
OTU_5383	0	0	0	0	2	0	0	0	1	0	0	0	0	0	0	1	0	1	0	0	0	0	0	0	1	4	0	5	12	0	0	0	0	2	0	0	2	0	0	0	0	1	0	0	0	0	0	1	0
OTU_5904	1	0	0	7	0	0	0	0	0	0	0	0	0	0	0	2	0	3	0	0	0	1	0	0	2	6	2	0	0	0	3	0	0	0	0	0	0	0	0	0	0	0	0	4	0	0	0	6	0
OTU_5916	0	0	0	0	0	0	0	0	0	0	0	0	0	0	0	0	0	0	0	0	0	0	0	0	0	0	0	0	0	0	0	0	0	0	0	0	0	0	0	0	0	0	0	0	0	0	0	0	0
OTU_5920	0	1	0	0	0	0	0	0	0	0	0	0	0	0	0	0	0	0	0	0	0	0	0	0	0	0	0	0	0	0	0	0	0	0	0	0	0	0	0	0	0	0	0	0	0	0	0	0	0
OTU_5927	0	3	0	0	0	0	0	0	0	0	0	0	0	0	0	0	0	0	0	0	0	0	0	0	0	0	0	0	1	0	0	0	0	0	0	0	0	0	0	0	0	0	0	0	0	0	0	0	0
OTU_625	15	5	4	1	0	1	1	1	0	1	18	0	0	0	0	0	0	0	7	1	0	0	0	0	16	0	1	1	1	0	0	18	0	0	0	0	0	0	11	0	0	12	0	0	10	0	0	0	0
OTU_803	2604	414	131	42	139	1117	393	131	19	395	7249	1	25	1	0	436	60	9	8648	5	41	378	47	0	8032	68	0	150	293	10	5	21951	3	5	345	171	21	3	17572	10	3	55	103	9	13262	151	31	1	1
OTU_951	1574	4	209	139	217	797	317	342	1176	306	3407	13	18	81	197	460	255	348	2957	37	136	110	543	142	2485	1	55	766	130	166	124	4717	94	110	123	1291	371	151	3850	92	51	20308	193	181	2598	1000	338	54	42
OTU_234	0	0	0	0	0	0	0	0	538	0	0	24	0	16	0	0	4938	0	4	0	0	0	17	0	0	0	0	0	0	5	0	0	0	0	0	0	54	0	0	0	0	6	83	27	0	0	0	0	0
OTU_5545	0	0	0	0	0	0	0	0	0	2	0	0	0	0	0	0	0	0	0	0	0	0	0	0	0	0	0	0	0	0	0	0	0	0	0	0	0	0	0	0	0	0	0	0	0	0	0	0	0
OTU_531	0	0	48	0	0	0	6	0	0	0	17	0	10	21	0	9	0	70	19	21	11	8	0	0	4	43	17	16	1	0	0	0	0	47	10	0	1	9	0	0	0	69	2	0	0	0	0	41	0
OTU_160	606	73	59	15	0	166	698	31	26	1	1037	0	0	0	0	80	47	0	940	0	0	41	5	0	941	0	9	0	212	16	0	1820	77	0	30	47	91	0	1401	0	0	0	0	0	954	0	0	0	0
OTU_609	0	10	0	16	0	0	23	0	54	0	0	0	0	11	0	0	5	12	6	0	0	116	1	0	3	0	0	14	0	0	0	2	7	0	0	0	0	2	0	0	0	30	0	0	0	0	13	61	0
OTU_856	0	0	0	24	0	0	0	0	0	45	0	0	0	29	0	0	0	0	0	0	0	4	0	0	0	0	0	0	0	0	0	0	0	0	0	0	13	0	0	0	0	41	0	0	0	0	0	0	0
OTU_1550	0	0	0	0	0	0	0	0	0	0	0	0	0	0	0	0	0	0	0	0	0	0	0	0	0	0	0	0	0	0	0	0	0	0	0	0	0	0	0	0	0	0	0	0	0	0	0	0	0
OTU_3965	0	0	0	0	0	0	0	0	0	0	0	0	0	0	0	0	0	36	0	0	0	0	0	0	0	0	0	0	0	0	0	0	0	0	0	0	0	0	0	0	0	0	0	0	0	0	0	0	0
OTU_4971	0	0	0	0	0	0	0	0	0	0	0	0	0	5	0	0	0	3	0	0	0	0	0	4	0	2	0	0	0	0	0	0	0	0	0	0	0	0	0	3	0	0	8	0	0	0	0	0	0
OTU_851	0	0	24	0	11	5	1	13	0	21	0	26	56	70	0	21	31	345	13	145	7	0	19	85	5	132	10	0	0	45	146	8	0	0	32	0	24	0	3	16	0	78	568	5	14	0	3	11	0
OTU_1362	0	0	0	0	0	0	0	0	0	0	0	0	0	0	0	0	0	0	0	0	0	0	0	0	0	0	0	0	22	0	0	0	0	0	2	0	0	0	0	0	0	1	2	0	0	0	0	0	0
OTU_504	0	0	11	0	0	0	5	0	0	0	5	0	48	8	0	0	0	0	0	18	20	0	0	0	0	0	0	0	96	0	0	0	0	0	0	0	17	25	0	0	0	70	9	7	0	11	0	10	23
OTU_2406	0	1	0	0	0	0	0	0	0	0	0	0	0	0	0	0	0	0	0	0	0	0	0	0	0	0	0	0	0	0	0	0	0	0	0	0	0	0	0	0	0	0	0	0	0	0	0	0	0
OTU_3268	4	0	0	0	0	0	0	0	0	0	0	0	0	0	0	0	0	0	0	0	0	0	0	0	0	0	0	0	0	0	0	0	0	0	0	0	0	0	0	0	0	0	0	0	0	0	0	0	0
OTU_5448	0	0	0	0	0	0	0	0	0	0	0	0	2	0	0	0	0	0	0	0	0	0	0	0	0	0	0	0	0	0	0	0	0	0	0	0	0	0	0	0	0	2	0	0	0	0	0	0	0
OTU_740	0	3	0	0	15	0	0	0	0	0	8	1	0	0	0	16	0	0	16	13	0	0	0	0	14	10	0	24	0	11	0	2	0	0	9	21	0	0	0	29	0	0	0	0	0	0	0	0	0
OTU_450	4	0	2	24	0	0	0	0	0	8	3	3	17	0	0	16	0	3	242	50	0	0	0	0	21	38	8	2	0	5	25	0	0	17	9	0	0	0	1	18	7	22	32	0	0	0	16	13	0
OTU_3970	0	0	0	0	0	0	0	0	0	0	0	0	0	0	0	0	0	4	0	0	0	0	0	0	0	0	0	0	0	0	0	0	0	0	0	0	0	0	0	0	0	0	0	0	0	0	0	0	0
OTU_2029	0	0	0	0	41	0	0	0	0	0	0	0	0	0	0	0	0	0	0	0	0	0	0	0	0	0	0	0	0	0	0	0	0	0	0	0	0	0	0	0	0	0	0	0	0	0	0	0	0
OTU_336	66	226	0	23	30	20	8	102	0	0	50	6	54	31	111	39	0	25	45	26	15	62	24	0	30	23	48	74	67	0	56	13	11	0	5	26	0	28	20	23	0	102	6	47	12	30	39	38	0
OTU_4989	0	0	0	0	0	0	0	0	0	0	0	0	0	0	0	0	0	0	0	0	0	0	0	0	0	0	0	0	0	0	0	0	0	0	0	0	0	0	0	0	0	0	30	0	0	0	0	0	0
OTU_906	9	0	0	10	0	0	0	4	0	22	0	0	0	0	0	1	0	0	3	36	0	0	0	0	0	0	0	3	0	3	0	0	0	0	0	0	4	0	0	0	0	26	19	0	0	0	0	33	0
OTU_2531	0	0	0	0	0	0	0	0	0	0	0	0	0	0	0	0	0	0	0	0	0	0	0	0	0	0	0	7	0	0	0	0	0	0	0	0	0	0	0	0	0	0	0	0	0	2	0	0	0
OTU_1184	0	0	0	0	0	0	0	0	0	0	0	0	0	0	0	0	0	0	0	25	0	0	0	0	0	9	0	0	0	0	0	0	0	0	0	0	0	0	0	0	0	0	0	0	0	0	0	0	0
OTU_3069	0	0	0	0	0	0	0	0	0	0	0	0	0	0	0	0	0	0	0	0	0	0	0	0	0	0	0	0	0	2	0	0	0	0	0	0	0	0	0	0	0	0	0	0	0	0	0	0	0
OTU_1544	0	0	0	0	0	0	0	0	0	0	0	0	0	0	0	0	0	0	7	0	0	0	0	0	0	0	0	0	0	0	0	0	0	0	0	0	0	0	0	0	0	0	0	0	0	0	0	0	0
OTU_643	0	0	0	0	0	25	0	0	0	0	0	0	0	0	0	0	0	0	0	17	0	0	0	0	0	0	0	0	0	0	34	0	0	0	0	0	0	0	0	0	84	5	0	0	0	8	0	0	27
OTU_911	0	0	0	0	0	0	0	57	0	0	0	0	0	0	0	0	0	0	0	0	0	0	0	0	0	0	0	0	0	0	0	0	0	17	0	0	0	0	0	0	0	2	0	0	0	0	0	0	0
OTU_1502	0	0	0	0	0	0	0	19	0	0	0	0	0	0	0	0	0	0	0	0	0	0	0	0	0	9	8	0	0	0	0	0	0	16	0	0	0	0	3	0	47	2	12	0	0	8	0	0	0
OTU_1061	2	7	0	15	93	0	0	0	0	23	1	21	52	39	41	11	0	35	1	72	0	4	11	95	11	15	16	0	8	4	0	0	0	38	0	30	0	2	0	38	53	0	0	1	20	7	6	35	0
OTU_1123	0	5	0	2	25	0	1	18	0	3	0	6	0	0	14	10	7	11	6	1	0	0	0	13	0	3	2	2	0	4	14	0	1	0	0	1	0	4	0	0	0	7	38	2	0	0	10	0	0
OTU_2816	0	0	0	0	0	0	0	0	0	0	0	0	3	0	0	0	0	0	3	0	0	0	0	0	0	0	0	0	0	0	0	0	0	0	0	0	0	0	0	0	0	7	3	0	0	0	0	0	0
OTU_3077	0	0	0	0	0	0	0	0	0	0	0	0	0	0	0	0	0	0	0	0	0	0	0	0	0	0	0	0	0	0	0	0	0	0	0	0	0	0	0	0	0	0	0	0	0	3	0	0	0
OTU_3331	0	0	26	0	0	0	0	0	0	0	0	0	0	14	0	0	0	0	0	0	0	0	0	0	0	0	0	0	0	0	0	0	0	12	0	0	3	0	2	0	0	0	0	0	0	0	0	0	0
OTU_3401	0	0	0	0	26	0	0	0	0	0	0	0	0	0	0	0	0	0	0	0	0	0	0	0	0	0	0	0	0	0	0	0	0	0	0	0	0	0	0	0	0	0	0	0	0	0	1	2	0
OTU_3754	0	0	0	0	0	0	0	0	0	0	2	0	0	0	0	0	0	0	0	0	0	0	0	0	0	0	0	0	0	0	0	0	0	0	0	0	0	0	0	0	0	0	0	0	0	0	0	0	0
OTU_3849	0	0	0	0	0	0	0	0	0	0	0	0	0	0	13	0	0	0	0	0	0	0	0	0	0	0	0	0	0	0	0	0	0	0	0	0	0	0	0	0	0	0	6	0	0	0	0	0	0
OTU_4011	0	0	0	0	0	0	0	0	0	0	0	0	11	0	0	0	0	0	7	0	0	0	0	0	0	6	1	0	0	0	0	0	0	2	0	0	0	5	0	0	0	0	12	0	0	0	0	0	0
OTU_4048	0	0	0	0	0	0	0	0	0	0	0	0	3	0	0	0	0	0	0	3	0	0	0	0	0	0	0	0	0	0	0	0	0	0	0	0	0	0	0	1	0	0	0	0	0	0	0	0	0
OTU_4056	0	0	0	0	0	0	0	0	0	0	0	0	0	0	0	0	0	0	0	3	0	0	0	0	0	0	0	0	0	0	0	0	0	0	0	0	0	0	0	0	0	0	3	0	0	0	0	0	0
OTU_4419	0	0	0	0	0	0	0	0	0	0	0	0	0	0	0	0	0	0	0	0	0	0	0	0	0	0	0	0	0	0	2	0	0	0	0	0	0	0	0	0	0	0	0	0	0	0	0	0	0
OTU_451	0	0	67	9	0	0	2	14	0	2	48	0	141	0	68	0	0	0	0	19	0	14	0	0	15	84	0	0	31	0	0	2	0	0	31	0	0	0	0	0	0	3	0	0	0	0	0	0	227
OTU_4810	0	0	0	0	0	0	0	0	0	0	1	0	15	0	3	10	3	0	4	0	5	0	0	0	0	17	10	0	0	0	1	0	0	0	11	0	0	0	0	0	0	17	0	0	0	0	0	11	0
OTU_5081	0	0	0	0	0	0	0	0	0	0	1	0	1	0	0	0	0	4	0	0	2	0	0	0	0	0	1	0	0	0	0	0	1	0	0	0	0	0	0	0	0	0	0	0	0	0	0	7	0
OTU_517	7	2	0	47	41	0	0	20	13	13	0	0	5	0	0	0	11	24	0	0	17	0	0	0	0	2	2	0	0	3	19	0	0	0	13	0	58	0	0	0	73	0	25	0	0	14	0	27	30
OTU_5563	0	0	0	0	0	0	0	0	0	0	0	0	0	0	0	0	0	0	0	0	0	0	0	0	0	0	0	0	0	0	0	0	0	0	0	0	0	0	0	0	0	0	0	0	0	0	0	0	0
OTU_5975	0	0	0	0	0	0	0	0	0	0	0	0	2	0	0	1	0	1	1	0	2	0	0	0	0	0	3	0	0	0	0	0	0	0	3	0	0	0	0	0	0	0	0	0	0	0	0	0	0
OTU_4127	0	0	0	0	0	0	0	0	0	0	0	0	0	0	0	0	0	0	0	0	0	0	6	0	0	0	0	0	0	0	0	0	0	0	0	0	0	0	0	0	0	0	0	0	0	0	0	0	0
OTU_785	0	13	7	1	20	0	0	16	28	8	0	1	0	7	0	1	0	7	2	18	12	4	14	19	11	38	13	5	7	3	68	0	0	5	19	2	6	0	3	0	0	28	102	0	2	0	0	15	0
OTU_2130	0	0	0	0	2	0	0	24	0	0	0	0	0	0	0	0	0	0	0	0	0	0	0	0	0	0	0	0	0	0	0	0	0	0	0	0	0	0	0	1	0	0	0	0	0	0	0	0	0
OTU_476	4	22	33	0	0	3	9	40	51	5	2	26	68	75	46	7	17	1	8	9	8	8	3	11	0	29	7	4	1	0	11	0	0	0	50	0	1	9	2	24	5	62	36	25	7	36	0	73	0
OTU_155	64	24	213	414	636	146	31	217	434	211	47	118	216	424	179	64	26	482	38	150	185	72	37	411	34	174	86	52	227	15	350	21	10	385	183	238	79	39	6	250	441	91	275	141	52	89	163	236	242
OTU_967	0	0	0	0	0	0	0	0	58	0	0	17	5	0	0	4	0	1	1	0	0	0	0	0	0	0	0	0	0	0	0	0	0	1	0	0	0	0	0	0	0	1	1	0	0	0	0	0	0
OTU_1818	0	1	3	0	0	0	0	0	0	0	0	0	0	0	0	0	0	0	2	0	0	0	0	0	0	0	0	0	0	0	0	0	0	1	0	0	3	1	0	0	0	3	0	13	0	0	0	0	0
OTU_2361	0	0	0	0	0	0	0	0	0	0	0	0	0	0	0	0	0	6	0	0	0	0	0	0	0	0	0	0	0	0	0	0	0	4	0	0	0	0	0	0	0	0	0	0	0	0	0	0	0
OTU_2409	29	5	37	19	0	0	3	0	0	0	0	0	0	26	0	0	0	3	111	0	0	9	0	0	3	8	4	14	0	0	0	0	0	23	0	0	5	27	0	0	0	15	0	0	0	5	0	0	46
OTU_2860	0	3	0	0	0	0	0	0	0	0	0	0	0	0	0	0	0	0	3	0	0	0	0	0	0	0	0	0	0	0	0	0	0	2	0	0	2	0	0	0	0	3	0	3	0	0	0	0	0
OTU_3798	0	6	0	0	0	0	0	0	0	0	0	0	17	0	0	0	0	0	0	0	0	0	1	0	0	0	0	0	0	0	28	0	0	0	0	0	0	1	0	0	0	33	0	0	0	0	0	0	0
OTU_3890	1	0	0	0	0	0	0	0	0	0	0	0	1	0	0	2	0	7	0	0	0	0	0	0	0	0	0	0	0	0	0	0	0	0	0	0	0	0	0	0	0	1	0	0	0	0	0	0	0
OTU_4481	0	0	0	0	0	0	0	0	0	0	0	0	0	0	0	0	0	0	1	0	0	0	0	0	0	0	0	0	0	1	0	1	0	0	0	0	0	0	2	0	0	0	0	0	0	0	0	0	0
OTU_4766	0	0	0	1	0	0	0	0	0	0	0	0	0	0	0	0	0	0	0	0	0	0	0	0	0	0	0	0	0	0	0	0	0	0	0	0	0	0	0	0	0	0	0	0	0	0	0	0	0
OTU_4870	0	0	0	0	0	0	0	0	0	0	0	0	0	0	0	0	0	0	0	0	0	0	0	0	0	0	0	0	0	0	0	0	0	0	0	0	0	0	0	0	0	2	0	0	0	0	0	0	0
OTU_4919	0	0	0	0	0	0	0	0	0	0	0	0	0	2	0	0	0	0	0	0	0	0	0	0	0	0	0	0	0	0	0	0	0	0	0	0	0	0	0	0	0	2	0	0	0	0	0	0	0
OTU_5411	4	3	0	0	0	0	0	0	0	0	5	0	33	0	0	3	6	71	1	0	0	0	17	0	0	7	0	26	0	2	0	0	0	17	0	34	9	1	0	11	0	49	14	29	0	15	52	0	1
OTU_5694	0	0	0	0	0	0	0	0	0	0	0	0	0	0	0	0	0	0	0	0	0	0	0	0	0	0	0	0	0	0	0	0	0	0	0	0	0	0	0	0	0	0	0	0	0	0	0	0	0
OTU_5699	0	0	1	4	0	0	1	1	0	3	0	0	0	0	0	2	0	0	0	0	0	0	5	0	0	0	0	0	0	0	0	0	0	0	0	2	0	0	0	0	0	2	2	0	0	0	0	0	0
OTU_5800	0	0	0	0	0	0	0	0	0	0	0	0	0	0	0	0	0	0	0	0	0	0	1	0	0	0	0	0	0	0	0	0	0	0	0	0	0	0	0	0	0	3	0	0	0	0	0	0	0
OTU_5977	0	0	0	0	0	0	0	0	0	0	0	0	0	0	0	0	0	0	0	0	0	0	0	0	0	0	0	0	0	0	0	0	0	0	0	0	0	0	0	0	0	0	0	0	0	0	0	0	0
OTU_778	0	3	1	0	0	0	0	12	0	0	0	22	0	0	0	3	0	2	0	23	0	0	0	83	0	24	1	0	0	0	2	0	0	0	0	11	1	0	0	0	0	22	0	0	3	0	0	0	0
OTU_2028	0	0	0	0	8	0	0	0	0	0	0	0	0	0	0	0	0	0	0	1	0	0	0	0	0	0	0	0	0	0	0	0	0	0	0	0	0	0	0	0	0	0	0	0	0	0	0	0	0
OTU_3397	0	0	0	0	54	0	0	0	0	0	0	0	0	0	0	0	0	0	0	11	0	14	0	0	0	0	0	0	0	0	0	0	0	0	0	0	0	0	0	0	0	0	0	0	9	0	0	0	0
OTU_3442	0	0	0	0	0	18	0	0	0	0	0	0	0	16	0	0	0	0	0	0	0	0	0	0	0	0	0	0	0	0	0	0	0	0	0	0	0	0	0	0	0	0	0	0	0	0	0	0	0
OTU_4141	0	0	0	0	0	0	0	0	0	0	0	0	0	0	0	3	0	0	0	0	0	0	14	0	0	17	0	6	0	0	0	0	0	0	0	0	0	0	0	0	0	0	0	0	0	0	0	0	0
OTU_623	4	3	25	0	39	0	0	7	0	9	0	0	27	0	0	4	0	0	34	27	0	0	10	0	0	1	0	21	0	1	0	0	0	19	0	17	34	0	1	0	2	38	13	15	0	18	0	0	0
OTU_97	57	124	21	0	9	0	0	0	0	7	333	9	0	0	0	0	3	7	346	34	0	0	0	0	518	18	4	0	1	9	0	1511	5	0	0	0	7	7	1351	0	0	9	4	0	1288	0	0	0	0
OTU_253	1	0	0	0	0	0	0	0	617	0	0	0	0	0	0	0	3377	0	0	0	0	0	0	0	0	0	0	0	0	1	0	0	0	0	0	0	41	0	0	0	0	1	27	0	1	0	0	0	0
OTU_2655	8	0	0	27	0	0	0	0	0	0	5	0	0	0	0	0	0	0	0	0	0	0	8	0	0	0	0	0	0	0	0	0	0	39	0	0	13	2	0	0	0	0	0	0	0	0	0	0	0
OTU_491	27	1	0	0	0	25	0	0	118	26	24	0	106	8	55	11	23	23	19	33	13	106	2	77	3	18	25	0	37	3	18	0	2	1	27	19	61	7	3	1	0	72	29	21	2	2	0	0	0
OTU_187	71	132	143	91	210	105	38	111	98	58	32	34	142	42	101	117	29	77	41	96	27	2373	45	107	29	130	132	190	0	33	93	11	36	202	23	84	21	94	11	83	91	368	117	30	6	127	10	265	0
OTU_111	17	40	179	62	140	0	12	51	0	50	10	5	60	1	0	11	35	17	6	4	2	13	377	0	28	0	5	7	11	0	0	14	3	0	0	83	65	8	1	0	0	319	54	59	0	24	2	72	0
OTU_161	0	56	52	0	63	180	2	51	0	58	7	319	0	27	105	318	34	31	0	24	34	7	176	0	0	59	17	13	0	2	37	4	4	149	0	50	27	5	0	138	0	188	155	8	0	0	30	0	0
OTU_1871	0	0	0	0	0	0	0	0	0	1	0	0	0	0	0	0	0	0	0	0	0	0	15	0	0	0	0	0	0	0	0	1	3	0	0	0	4	0	0	0	0	1	0	0	0	0	0	0	0
OTU_2186	0	0	0	0	0	0	0	0	0	61	0	0	0	0	0	0	4	11	0	0	0	1	0	0	0	0	3	0	0	0	0	6	7	0	0	0	0	0	0	0	0	44	0	0	0	0	0	0	0
OTU_2264	0	0	0	0	3	0	0	0	0	2	0	0	45	0	0	0	0	0	0	0	0	0	6	0	0	3	0	0	0	0	0	0	0	0	0	9	0	0	0	0	0	4	7	0	0	0	2	0	0
OTU_3146	0	0	0	0	0	0	0	0	0	0	0	0	0	0	0	0	0	0	0	0	0	0	0	0	0	0	0	0	0	0	0	0	0	0	0	0	0	0	0	0	0	0	0	0	0	0	0	0	0
OTU_5784	0	0	0	0	0	0	0	0	0	0	0	0	0	0	0	0	0	0	0	0	0	0	0	0	0	0	0	0	0	0	0	0	0	0	0	0	0	0	0	0	0	0	0	0	0	0	0	0	0
OTU_2486	0	0	0	0	0	0	0	0	0	0	0	0	0	0	0	0	0	0	0	0	0	0	2	0	10	0	0	0	0	0	0	0	0	0	0	0	0	0	0	0	0	0	6	0	0	0	0	0	0
OTU_705	4	0	1	0	0	3	0	0	0	0	0	0	16	0	0	0	0	0	0	0	0	0	0	0	0	0	0	0	0	0	0	0	0	0	0	0	0	0	0	0	0	144	14	0	0	0	0	0	0
OTU_1373	0	0	0	0	0	0	0	0	0	0	0	0	0	0	0	0	0	0	0	0	0	0	0	0	0	0	0	0	0	0	0	0	0	0	0	0	0	0	0	31	0	0	0	0	0	0	0	0	0
OTU_1097	1	1	0	0	0	0	0	0	0	0	0	0	0	0	0	0	0	0	0	0	0	0	0	0	0	0	0	0	0	0	0	0	0	0	0	0	0	0	0	0	49	0	0	0	0	0	0	0	0
OTU_3001	0	0	0	0	0	0	0	0	0	0	0	0	0	0	0	0	0	0	0	0	0	0	0	0	0	0	0	0	0	0	0	0	0	0	0	0	0	0	0	0	0	0	0	0	0	0	0	0	0
OTU_1078	2	0	0	0	0	0	1	28	0	2	6	0	24	50	0	0	0	8	0	4	0	2	4	0	0	0	0	2	0	0	24	0	0	0	0	4	2	0	0	5	0	1	31	0	0	3	0	0	0
OTU_2434	0	0	0	0	0	0	0	0	0	0	0	0	0	0	0	0	0	0	0	0	0	0	6	0	0	0	0	0	0	6	0	0	0	0	0	0	16	0	0	0	0	0	0	0	0	0	0	38	0
OTU_3129	4	7	0	0	0	0	0	26	0	0	0	0	0	0	0	0	0	0	0	0	0	0	0	0	0	0	0	4	0	0	0	0	0	0	0	0	0	0	0	0	0	1	0	0	0	0	0	0	0
OTU_3967	0	0	0	0	0	0	0	0	0	0	0	0	0	0	0	0	0	4	0	0	0	0	0	0	0	0	0	0	0	0	0	0	0	0	0	0	0	0	0	0	0	0	0	0	0	0	0	0	0
OTU_945	0	3	0	0	26	0	11	0	0	0	0	0	0	9	0	0	0	0	5	0	0	0	0	0	0	0	0	0	0	1	0	0	0	20	0	0	0	0	0	0	0	3	0	0	0	0	0	0	0
OTU_1114	0	0	0	8	0	0	0	0	0	0	0	0	0	0	0	0	12	0	0	0	0	0	7	0	0	0	0	0	0	0	0	0	0	0	0	0	0	0	2	0	0	3	1	0	0	2	0	27	0
OTU_619	11	17	0	0	0	0	6	22	0	0	6	0	0	0	0	1	0	0	15	0	0	8	0	0	22	42	4	0	0	0	0	0	2	0	0	0	1	4	0	0	0	19	0	0	8	0	0	25	0
OTU_1446	0	0	0	0	0	0	6	0	0	0	0	0	0	0	0	0	0	0	0	0	0	0	0	0	0	0	0	0	0	3	0	0	0	0	0	0	0	0	0	0	0	0	0	0	0	0	0	0	0
OTU_5447	0	0	0	0	0	0	0	0	0	0	0	0	0	0	0	0	0	0	0	0	0	0	0	0	0	0	0	0	0	0	0	0	0	0	0	0	0	0	0	0	0	0	0	0	0	0	0	0	0
OTU_1188	0	0	0	0	0	0	0	0	0	0	0	0	0	0	0	0	0	0	0	0	0	1	18	0	0	0	0	0	0	0	0	0	0	0	0	9	0	0	2	0	0	0	0	0	0	0	0	0	0
OTU_263	1	5	34	39	0	0	15	11	109	135	2	0	5	8	95	2	0	270	23	33	6	0	5	375	0	84	3	4	40	21	57	14	4	33	11	362	30	2	1	31	42	15	363	34	1	15	0	129	0
OTU_516	0	0	0	35	0	0	0	0	0	0	1	0	0	0	0	16	0	24	0	0	0	0	2	0	0	0	0	0	0	3	0	4	0	0	0	9	0	0	0	0	0	1	72	0	0	0	10	0	0
OTU_811	3	15	0	0	0	0	0	26	54	0	13	0	17	0	0	0	0	0	0	13	0	9	4	0	1	0	0	5	0	0	0	0	0	0	0	0	0	0	1	0	0	4	29	0	0	0	0	0	0
OTU_1198	0	0	0	0	0	0	0	0	0	0	0	0	0	0	0	0	0	0	0	0	0	0	0	0	0	0	0	0	0	0	0	0	0	18	0	0	0	0	0	0	0	0	0	0	0	0	0	0	0
OTU_1309	0	0	9	9	0	0	0	12	0	0	0	0	0	0	0	0	0	0	0	0	0	0	0	0	0	0	0	0	4	0	0	0	0	0	0	0	0	0	0	0	0	3	0	0	0	0	0	0	0
OTU_2108	0	0	0	0	0	0	0	8	0	0	0	0	0	0	0	0	0	0	0	0	0	0	0	0	0	0	0	0	0	0	0	0	0	0	0	0	0	0	0	0	0	0	0	0	0	0	0	0	0
OTU_3314	0	5	0	0	0	0	0	0	0	0	0	0	0	0	0	0	0	0	0	0	0	0	0	0	0	0	0	0	0	0	0	0	0	0	0	0	0	0	0	0	0	1	0	0	0	0	0	0	0
OTU_3811	0	0	0	0	0	0	0	0	0	0	0	0	0	2	0	0	0	0	0	0	0	0	0	0	0	0	0	0	0	0	0	0	0	0	0	0	0	0	0	0	0	0	0	0	0	0	0	1	0
OTU_4163	0	0	0	0	0	5	0	0	0	0	0	0	0	0	0	0	0	0	0	0	0	0	14	0	0	0	0	0	0	0	0	0	0	0	0	0	0	0	0	0	0	0	0	0	0	0	0	0	0
OTU_4222	0	0	0	0	0	0	0	0	0	0	0	0	0	0	0	0	0	0	0	0	0	0	0	0	15	0	0	0	0	0	0	0	0	0	0	0	0	0	0	0	0	0	0	0	0	0	0	0	0
OTU_4247	0	0	0	0	0	0	0	0	0	0	0	0	0	0	0	0	0	0	0	0	0	0	0	0	0	18	0	0	0	0	0	0	0	0	0	0	0	0	0	0	0	0	0	0	0	0	0	0	0
OTU_3120	0	0	0	0	0	0	0	0	0	0	0	0	0	0	0	0	0	0	0	0	0	0	0	0	0	0	0	0	0	0	0	0	0	0	0	0	0	0	0	0	0	0	0	0	0	0	0	0	0
OTU_4234	0	0	0	0	0	0	0	0	0	0	0	0	0	0	0	0	0	0	0	0	0	0	0	0	4	0	0	0	0	0	0	0	0	0	0	0	0	0	0	0	0	0	0	0	0	0	0	0	0
OTU_986	0	0	0	0	0	0	0	0	0	0	0	0	0	0	0	0	0	0	0	0	0	0	3	0	7	0	0	0	23	0	32	0	0	0	0	0	0	0	0	0	0	0	13	0	3	14	0	0	0
OTU_1432	0	0	0	0	0	0	0	0	0	0	0	0	23	0	0	0	0	0	0	0	0	0	0	0	0	0	0	0	0	0	0	0	0	0	0	0	0	0	0	0	0	0	0	0	0	0	0	0	0
OTU_2653	0	0	0	9	0	0	0	0	0	0	0	0	0	0	0	0	0	0	0	0	0	0	0	0	0	0	0	0	0	0	0	0	0	13	0	0	0	0	1	0	0	2	0	0	6	0	0	0	0
OTU_1246	0	0	0	0	0	0	18	0	0	0	0	0	0	0	0	0	0	0	0	0	0	0	0	0	0	0	0	0	0	3	0	0	0	0	0	0	0	0	0	0	0	0	0	0	0	0	0	0	0
OTU_2255	0	2	0	0	0	0	0	0	0	0	0	0	19	0	0	0	0	0	0	0	0	0	1	0	0	0	0	0	0	1	0	0	0	0	0	1	0	0	0	0	0	1	9	0	0	0	0	0	0
OTU_2285	0	0	0	0	0	0	0	0	0	0	0	0	0	22	0	0	0	0	1	0	0	0	0	0	0	0	0	0	0	0	0	0	0	0	0	0	0	0	0	32	0	0	0	0	0	0	0	0	0
OTU_4866	0	0	0	0	0	0	0	0	0	0	0	0	0	0	0	0	0	0	0	0	0	0	0	0	1	0	0	0	0	0	0	0	0	0	0	0	0	0	0	0	0	5	0	0	0	0	0	0	0
OTU_751	0	0	0	0	0	0	0	0	0	0	0	3	0	0	0	3	0	0	0	0	11	0	18	0	0	25	6	0	0	0	0	0	0	0	0	0	0	1	0	0	0	3	13	0	0	2	0	0	0
OTU_842	2	0	0	0	0	0	7	25	0	4	0	0	0	0	0	3	0	0	0	0	0	0	0	0	0	9	0	0	0	5	16	0	0	11	0	0	8	0	0	0	0	49	0	1	0	0	35	21	0
OTU_855	0	0	0	0	0	9	7	10	0	0	0	0	0	19	0	0	13	0	1	0	0	0	0	0	0	16	0	0	0	0	0	1	0	0	0	5	17	0	0	0	0	0	0	0	0	0	0	8	0
OTU_944	0	0	0	0	0	0	1	17	0	0	0	6	0	2	0	4	0	1	0	5	0	0	1	0	8	0	0	0	0	0	0	0	0	8	16	29	0	6	3	4	0	6	4	0	0	3	0	0	0
OTU_1130	0	0	0	0	0	0	0	0	0	31	0	0	0	0	0	0	0	0	0	0	0	0	0	0	0	4	0	0	0	0	0	0	0	0	0	0	0	0	0	0	0	23	0	0	0	0	0	0	0
OTU_3332	0	0	5	0	0	0	0	0	0	0	0	0	0	0	0	0	0	0	0	0	0	0	0	0	0	0	0	0	0	0	0	0	0	0	0	0	0	0	0	0	0	0	0	0	0	0	0	0	0
OTU_3333	0	0	86	0	0	0	0	0	0	0	0	0	0	0	0	0	0	0	0	0	0	0	0	0	0	0	0	0	0	0	0	0	0	0	0	0	0	0	0	0	0	16	0	0	0	0	0	0	0
OTU_812	0	0	11	0	0	0	0	0	0	0	0	0	0	0	0	0	0	0	0	0	0	0	0	0	17	0	0	0	0	0	23	0	0	0	0	52	0	0	0	0	0	0	0	0	0	0	0	0	0
OTU_3519	0	0	0	0	0	0	0	0	0	0	0	0	0	0	0	0	0	0	0	1	0	0	0	0	0	2	0	0	0	0	0	0	0	0	0	0	0	0	0	0	0	0	0	0	0	0	0	0	0
OTU_4231	1	0	3	0	0	0	0	0	0	0	1	0	0	0	0	0	0	2	1	0	0	0	0	0	5	0	0	0	0	0	0	0	0	0	0	0	0	0	0	0	0	0	0	0	1	0	0	0	0
OTU_5618	0	0	0	0	0	0	0	0	1	0	0	0	1	0	0	0	0	0	0	0	2	0	0	0	0	0	0	0	0	0	0	0	0	0	0	0	0	0	0	0	0	0	0	0	0	0	0	0	0
OTU_1874	0	3	0	0	0	0	0	0	0	0	0	0	0	0	0	0	0	0	0	0	0	0	0	4	0	0	0	0	0	0	0	0	0	0	0	0	0	0	0	0	0	0	2	0	0	0	0	0	9
OTU_1978	7	0	20	0	0	0	0	0	0	0	15	0	1	0	0	0	0	0	7	0	0	0	0	0	11	0	0	0	0	0	0	5	0	0	0	0	0	0	10	0	0	0	0	0	10	0	0	1	0
OTU_2650	0	0	0	0	0	0	0	0	0	0	0	0	0	0	0	0	0	0	0	0	0	0	0	0	0	0	0	0	0	0	0	0	0	3	0	0	0	0	0	0	0	0	0	0	0	0	0	0	0
OTU_435	17	2	1	0	2	13	14	3	5	0	66	0	0	10	0	33	2	7	21	0	0	0	7	6	26	0	0	1	22	6	19	9	0	1	0	13	5	2	17	0	6	25	12	2	81	2	0	26	0
OTU_5033	0	0	7	0	0	0	0	0	0	0	5	0	2	0	0	0	0	0	5	0	0	0	0	0	4	0	0	0	0	0	0	1	0	0	0	0	0	0	2	0	0	0	0	0	5	0	0	0	0
OTU_65	806	458	244	109	996	1527	56	144	1585	184	1042	161	14	498	206	1767	844	243	772	57	83	814	170	55	743	141	247	58	519	111	128	1006	7	129	77	211	1463	110	1121	217	153	176	1239	88	1025	269	145	260	36
OTU_1983	0	0	10	0	0	0	0	0	0	0	0	0	0	0	0	0	0	0	0	0	0	0	0	0	0	0	0	0	0	0	0	0	0	0	0	0	0	0	0	0	0	0	0	0	0	0	0	0	0
OTU_2246	0	0	0	0	0	0	0	0	0	0	0	15	0	0	0	0	0	0	0	0	0	0	0	0	0	0	0	0	0	0	0	0	0	0	0	0	0	0	0	0	0	0	0	0	0	0	0	0	0
OTU_3347	0	0	21	0	0	0	0	0	0	0	0	0	0	0	0	0	0	0	0	0	0	0	0	0	0	0	0	0	0	0	0	0	0	0	0	0	0	0	0	0	0	5	0	0	0	0	0	0	0
OTU_3369	0	0	0	0	0	0	0	0	0	0	0	0	0	0	0	0	0	0	0	0	0	0	0	0	0	0	0	0	0	0	0	0	0	0	0	0	0	0	0	0	0	0	0	0	1	0	0	0	0
OTU_3812	3	0	0	0	0	1	0	0	0	0	0	0	0	30	0	0	0	0	2	0	0	0	0	0	0	0	0	0	0	0	0	0	0	0	0	0	0	0	0	0	0	0	0	0	2	0	0	0	0
OTU_4041	0	0	0	0	0	0	0	0	0	0	0	0	0	0	0	0	0	0	0	6	0	0	0	0	0	0	0	0	0	0	0	0	0	0	0	0	0	0	0	0	0	0	0	0	0	0	0	0	0
OTU_5481	0	0	0	0	0	0	0	0	0	0	0	0	0	0	0	0	0	0	0	0	0	0	0	0	0	0	0	0	0	0	0	0	0	0	0	0	0	0	0	0	0	0	0	0	0	0	0	0	0
OTU_5572	0	0	0	0	0	0	0	0	0	0	0	0	0	0	0	0	0	0	0	0	0	0	0	0	0	0	0	0	0	0	0	0	0	0	0	0	0	0	0	0	0	0	0	0	0	0	0	0	0
OTU_5634	0	0	0	0	0	1	0	0	0	0	0	0	0	0	0	0	0	0	0	0	0	0	0	0	0	0	0	0	0	0	0	0	0	0	0	0	0	0	0	0	0	0	0	0	0	0	0	0	0
OTU_1044	6	5	0	0	0	11	8	0	0	0	1	0	4	21	0	5	0	0	0	0	0	0	0	0	0	13	1	0	0	0	0	0	0	0	7	0	0	0	0	0	0	14	35	0	4	0	0	0	0
OTU_4009	0	0	0	0	0	8	0	0	0	0	0	0	16	0	0	0	0	0	5	0	0	0	0	0	0	0	0	0	0	0	0	0	0	0	0	0	0	0	0	0	0	0	0	0	9	0	0	0	0
OTU_763	0	0	16	0	0	0	0	0	0	0	0	0	0	0	0	0	0	0	0	0	0	0	0	0	0	0	0	0	0	0	0	0	0	0	0	0	0	0	0	0	0	75	0	0	0	0	0	0	0
OTU_922	0	0	0	0	0	72	0	0	0	0	0	0	0	0	0	0	0	0	0	0	0	0	0	0	0	0	0	0	0	0	0	0	0	75	0	0	0	0	0	0	0	0	16	0	0	0	0	0	0
OTU_3997	0	0	0	0	0	0	0	0	0	0	0	0	0	0	0	0	0	6	0	0	0	0	0	0	0	0	0	0	0	0	0	0	0	0	0	0	0	0	0	0	0	3	0	0	0	0	0	0	0
OTU_4424	0	0	0	0	0	0	0	0	0	0	0	0	0	0	0	0	0	0	0	0	0	0	0	0	0	0	0	0	0	0	9	0	0	0	0	0	0	0	0	0	0	0	0	0	0	0	0	0	0
OTU_762	0	0	7	0	48	0	19	0	0	0	0	0	0	0	0	0	0	0	0	0	0	0	7	0	0	0	0	0	0	0	0	0	0	0	0	0	0	0	0	0	0	10	0	0	0	0	0	0	0
OTU_3590	0	0	0	1	0	0	0	15	0	0	0	0	0	0	0	0	0	0	0	0	0	0	0	0	0	0	0	0	0	0	0	0	0	0	0	0	0	0	0	0	0	0	0	0	0	0	0	0	0
OTU_745	5	0	0	0	0	0	0	0	0	0	0	0	0	0	0	12	0	5	0	19	0	0	0	0	9	0	0	13	35	10	0	0	0	0	15	0	3	0	0	0	0	0	0	0	9	0	0	0	0
OTU_3672	0	0	0	0	0	0	0	0	2	0	0	0	0	0	0	0	0	0	0	0	0	0	0	0	0	0	0	0	0	0	0	0	0	0	0	0	0	0	0	0	0	0	0	0	0	0	0	0	0
OTU_3686	0	0	0	0	0	0	0	0	23	0	0	0	0	0	0	0	0	0	0	0	0	0	0	0	0	0	0	0	0	0	0	0	0	0	0	0	0	0	0	0	0	0	0	0	0	0	0	0	0
OTU_3830	0	0	0	0	0	0	0	0	0	0	0	0	0	47	0	0	0	0	0	0	0	0	11	0	0	0	0	0	0	0	0	0	0	0	0	0	0	0	0	0	0	0	0	0	0	0	0	0	0
OTU_3979	8	0	0	0	0	0	0	0	10	0	0	0	0	0	0	0	0	42	0	0	0	0	0	0	0	0	0	0	0	0	0	0	0	0	0	0	0	0	0	32	0	3	0	0	0	0	0	0	0
OTU_1647	0	0	0	0	0	0	0	16	0	0	0	0	0	0	0	0	0	0	14	0	0	0	0	0	0	0	0	0	0	0	0	0	0	0	0	0	0	0	0	0	0	0	0	0	0	0	0	0	0
OTU_819	0	0	24	0	0	27	0	0	0	40	0	0	0	0	0	0	0	0	0	0	0	1	5	0	0	0	0	0	0	0	0	0	0	0	0	0	0	0	0	0	0	8	37	0	0	0	0	0	0
OTU_927	0	0	0	0	0	0	0	0	40	10	0	0	0	0	0	0	5	2	1	0	0	0	0	0	0	42	0	0	0	0	0	0	0	0	0	0	0	0	0	35	0	0	2	0	0	0	0	0	0
OTU_1992	0	0	0	0	0	0	0	0	0	0	0	0	0	0	0	0	0	0	0	0	0	0	0	0	0	0	0	0	0	0	0	0	0	0	0	0	0	0	0	0	0	0	0	0	0	0	0	0	0
OTU_1013	0	0	0	0	0	0	0	0	0	0	0	0	0	0	0	0	0	0	0	0	0	0	0	0	0	0	0	0	0	0	0	0	0	0	0	0	8	0	0	0	0	47	0	0	0	0	0	0	0
OTU_591	0	0	0	0	0	0	0	0	0	0	3	0	0	0	0	3	0	0	0	0	11	0	0	0	0	0	0	1	0	0	0	0	0	0	0	0	0	0	0	0	0	0	0	0	0	0	0	0	0
OTU_1133	2	0	0	3	0	8	0	0	0	0	0	0	36	42	3	7	0	43	0	0	9	0	8	0	5	2	0	22	0	0	7	2	20	0	0	0	35	0	0	0	2	10	0	0	0	0	1	0	0
OTU_138	9	9	76	142	350	25	4	32	109	587	131	138	85	66	54	33	13	866	40	49	91	48	39	42	24	79	275	72	2	6	102	34	40	54	44	31	27	182	4	517	214	203	25	64	33	74	85	16	51
OTU_2243	0	0	0	3	0	0	0	0	0	0	0	3	0	0	2	0	0	0	0	0	0	0	0	0	0	0	0	0	0	0	0	0	0	0	0	0	0	0	0	7	0	0	0	0	0	0	0	0	0
OTU_2824	0	0	0	0	0	0	0	0	0	0	0	0	18	0	0	0	0	24	0	0	0	0	2	0	0	0	0	0	30	0	0	0	3	0	0	0	0	0	0	1	1	7	0	0	0	0	0	0	0
OTU_5117	0	0	0	0	0	0	0	0	0	0	0	0	0	0	0	0	0	0	0	0	0	0	0	0	0	0	0	0	0	0	0	0	0	0	0	0	0	0	0	0	0	0	0	0	0	0	0	0	0
OTU_5119	0	0	4	2	0	0	0	0	0	0	0	4	0	0	0	0	0	0	0	0	0	0	0	0	0	2	1	0	0	0	0	0	0	0	0	0	0	0	0	27	0	0	0	0	0	0	0	0	0
OTU_5286	0	0	0	0	0	0	0	0	0	0	0	0	0	0	0	0	0	0	0	0	0	0	0	0	0	0	0	0	0	0	0	0	0	0	0	0	0	0	0	0	0	0	0	0	0	0	0	0	0
OTU_5317	0	0	0	0	0	0	0	0	0	0	0	0	0	0	0	0	0	0	0	0	0	0	0	0	0	0	0	0	0	0	0	0	0	0	0	0	0	0	0	0	0	0	0	0	0	0	0	0	0
OTU_5327	0	0	0	0	0	0	0	0	0	0	0	0	0	0	0	0	0	0	0	0	0	0	0	0	0	0	0	0	0	0	0	0	0	0	0	0	0	0	0	0	0	0	0	0	0	0	0	0	0
OTU_5808	0	0	0	0	0	0	0	0	0	0	0	0	0	0	0	0	0	0	0	0	0	0	0	0	0	0	0	0	0	0	0	0	0	0	0	0	0	0	0	0	0	0	0	0	0	0	0	0	0
OTU_1594	0	0	0	0	0	4	0	0	7	0	0	0	0	0	0	1	0	0	0	0	0	0	0	4	0	0	0	0	5	2	2	0	0	0	2	6	0	0	0	0	0	0	0	0	0	0	0	0	0
OTU_229	36	65	87	0	37	301	179	391	174	63	68	66	9	45	145	310	18	82	7	0	22	151	327	61	85	118	149	75	540	9	260	6	2	306	258	891	0	36	2	0	115	101	19	4	3	39	32	300	0
OTU_352	0	0	0	0	0	0	0	0	0	70	0	0	0	0	0	0	0	231	0	0	0	0	3	43	0	0	11	0	0	0	0	0	0	0	0	0	0	29	0	24	0	0	0	0	0	0	0	46	0
OTU_1521	0	0	0	0	0	0	0	0	0	0	0	0	0	0	0	0	0	0	0	0	0	0	0	0	0	0	0	0	0	0	0	0	0	0	0	0	0	0	0	0	0	0	0	0	0	0	0	0	0
OTU_5206	0	0	0	0	0	0	0	0	0	0	0	0	0	0	0	0	0	0	0	0	0	0	0	0	0	0	0	0	0	0	0	0	0	0	0	0	0	0	0	0	0	0	0	0	0	0	0	0	0
OTU_1033	0	0	0	0	0	0	0	0	0	0	0	0	0	0	0	0	0	0	0	0	0	0	0	0	0	0	0	0	0	0	0	0	0	0	0	0	0	0	0	0	0	0	0	0	0	0	0	0	0
OTU_1068	0	0	0	0	0	0	0	0	0	0	0	0	0	0	0	0	0	0	0	0	0	0	0	0	0	0	0	0	0	0	0	0	0	0	0	0	0	0	0	0	0	0	0	0	0	0	0	0	0
OTU_1903	0	0	0	0	0	0	0	0	0	0	0	0	0	0	0	0	0	0	0	0	0	0	0	0	0	0	0	0	0	0	0	0	0	0	0	0	0	0	0	0	0	0	0	0	0	0	0	0	0
OTU_1969	0	21	0	0	0	0	0	0	0	0	0	0	0	0	0	0	0	0	0	0	0	0	3	0	0	0	0	0	0	0	0	0	0	0	0	4	0	0	0	0	0	0	0	0	0	0	0	0	0
OTU_202	0	0	0	0	0	0	0	0	157	0	0	0	0	0	0	0	69	6	0	0	0	0	0	0	0	0	0	0	0	8	0	0	0	0	0	0	29	0	0	0	0	20	7	0	0	0	65	0	0
OTU_2263	0	0	0	0	0	0	0	0	0	0	0	0	3	0	0	0	0	0	0	0	0	0	0	0	0	0	0	0	0	0	0	0	0	0	0	0	0	0	0	0	0	0	0	0	0	0	0	0	0
OTU_3448	0	0	0	0	0	9	0	0	0	0	0	0	0	0	0	15	0	0	0	0	0	0	3	0	0	0	0	0	0	0	0	0	0	0	0	0	0	0	0	0	0	0	0	0	0	0	0	0	0
OTU_3803	0	0	0	0	0	0	0	0	0	0	0	0	13	0	0	3	0	0	0	0	0	0	0	0	0	0	0	0	0	0	0	0	0	0	0	0	0	0	0	0	0	0	0	0	0	0	0	0	0
OTU_4693	0	0	0	0	0	0	0	0	0	0	0	0	0	0	0	0	0	0	0	0	0	0	0	0	0	0	0	0	0	0	0	0	0	0	0	0	2	0	0	0	0	0	0	0	0	0	0	0	0
OTU_518	0	0	0	0	0	0	0	0	0	0	0	0	0	0	0	0	0	0	0	0	0	0	0	0	0	0	0	0	0	0	0	0	0	0	0	0	0	0	0	0	0	5	0	0	0	0	0	0	0
OTU_520	0	0	0	0	0	0	9	16	0	0	0	0	0	0	0	0	0	0	0	0	0	0	39	0	0	0	0	0	20	0	0	0	0	0	0	3	0	0	0	0	49	0	0	0	0	0	0	0	0
OTU_824	0	0	0	0	0	0	7	0	0	0	0	0	0	0	0	0	0	0	0	0	0	0	4	0	0	0	0	0	0	0	0	0	0	0	0	0	0	0	0	0	55	16	0	0	0	0	0	0	0
OTU_883	0	0	0	0	0	0	0	0	0	0	0	0	0	0	0	0	0	0	0	0	0	0	0	0	0	0	0	0	0	0	0	0	0	0	0	0	0	0	0	0	0	0	0	0	0	0	0	0	0
OTU_180	9	0	0	10	97	26	0	55	66	1592	0	0	0	0	0	7	0	2132	10	0	0	7	12	53	0	0	18	0	57	0	185	5	1	26	0	23	9	1935	1	0	0	1	0	134	0	8	0	416	0
OTU_254	0	7	32	0	0	0	0	0	0	23	0	13	0	0	0	134	0	42	0	0	0	0	2	0	0	0	0	0	0	0	0	0	0	20	0	0	0	31	0	40	0	5	0	10	0	0	0	22	0
OTU_287	0	0	0	0	0	0	118	9	0	15	0	0	0	0	0	0	10	7	0	0	0	0	0	0	0	0	0	0	0	6	0	0	0	0	0	0	34	0	0	45	0	20	0	0	0	0	0	0	0
OTU_3151	0	0	0	0	0	0	0	0	0	0	0	0	0	0	0	0	0	0	0	0	0	0	0	0	0	0	0	0	0	0	0	0	0	0	0	0	0	0	0	0	0	0	0	0	0	0	0	0	0
OTU_5804	0	0	0	0	0	0	0	0	0	0	0	0	0	0	0	0	0	0	0	0	0	0	0	0	0	0	0	0	0	0	0	0	0	0	0	0	0	0	0	0	0	0	0	0	0	0	0	0	0
OTU_5821	0	0	0	0	0	0	0	0	0	0	0	0	0	0	0	0	0	0	0	0	0	0	0	0	0	0	0	0	0	0	0	0	0	0	0	0	0	0	0	0	0	0	0	0	0	0	0	0	0
OTU_5830	0	0	0	0	0	0	0	0	0	0	0	0	0	0	0	0	0	0	0	0	0	0	0	0	0	0	0	0	0	0	0	0	0	0	0	0	0	0	0	0	0	0	0	0	0	0	0	0	0
OTU_374	0	0	0	0	0	0	0	0	0	0	0	0	0	0	0	0	0	0	0	0	0	0	0	0	0	0	0	0	0	0	0	0	0	0	0	0	0	0	0	0	0	0	0	0	0	0	0	0	0
OTU_76	39	156	80	75	442	314	568	468	157	0	139	162	111	175	9	340	24	102	81	209	291	969	137	0	53	201	112	152	72	55	141	56	19	45	11	298	177	9	242	174	111	211	63	8	151	224	412	19	0
OTU_585	0	0	0	0	0	0	0	22	0	0	0	0	0	0	0	0	0	0	0	0	0	30	9	0	0	0	0	0	0	0	0	0	0	0	0	0	0	5	0	0	0	0	0	0	0	0	0	0	0
OTU_723	0	0	0	0	0	0	0	0	0	0	1	0	0	0	0	0	0	0	0	0	0	0	0	0	0	0	0	0	0	0	0	0	0	0	0	0	0	0	0	0	0	2	0	0	0	0	0	0	0
OTU_464	0	0	0	0	0	0	5	0	0	0	0	0	0	0	0	0	0	0	0	0	0	0	0	0	0	0	0	0	0	0	0	0	0	0	0	5	0	0	0	0	0	25	0	0	0	0	22	0	0
OTU_1545	0	0	0	0	0	0	0	0	0	0	0	0	0	0	0	0	0	0	0	0	0	0	0	0	0	0	0	0	0	0	0	0	0	0	0	0	0	0	0	0	0	0	0	0	0	0	0	0	0
OTU_3111	0	0	0	0	0	0	0	0	0	0	0	0	0	0	0	0	0	0	0	0	0	0	0	0	0	0	0	0	0	0	0	0	0	0	0	0	0	0	0	0	0	0	0	0	0	0	0	0	0
OTU_1244	0	0	0	0	0	45	0	6	0	0	0	0	0	0	0	0	0	0	0	0	0	0	0	0	0	0	0	0	0	0	0	0	0	0	0	0	0	0	0	0	0	6	0	0	0	0	0	0	0
OTU_2067	0	0	0	0	0	32	0	14	7	0	0	0	0	0	0	0	4	0	0	0	0	0	3	0	0	0	0	0	0	0	0	0	0	0	0	0	0	0	0	0	0	14	0	0	0	0	0	0	0
OTU_4121	0	0	0	0	0	0	0	0	0	0	0	0	0	0	0	0	0	0	0	0	0	3	0	0	0	0	0	0	0	0	0	0	0	0	0	0	0	0	0	0	0	0	0	0	0	0	0	0	0
OTU_4330	0	0	0	0	0	0	0	0	0	0	0	0	0	0	0	0	0	0	0	0	0	0	0	0	0	0	0	0	16	0	0	0	0	0	0	0	0	0	0	0	0	0	0	0	0	0	0	0	0
OTU_4579	0	0	0	0	0	0	0	0	0	0	0	0	0	0	0	0	0	0	0	0	0	0	0	0	0	0	0	0	0	0	0	0	0	0	0	0	0	0	0	0	0	0	0	0	0	0	0	0	0
OTU_878	0	0	0	0	0	0	0	0	0	0	0	0	0	0	55	0	0	0	0	0	0	0	0	0	0	0	0	0	0	0	0	0	0	0	0	0	0	0	0	0	0	0	0	0	0	0	0	0	0
OTU_1807	0	0	0	0	0	0	0	0	0	0	0	0	0	0	0	0	0	0	0	0	0	0	0	0	0	0	0	0	0	0	0	0	0	0	0	0	0	0	0	0	0	7	16	0	0	0	4	0	0
OTU_247	0	0	0	0	91	0	99	684	139	0	0	0	0	0	0	0	73	81	0	0	0	2	412	0	0	0	0	63	765	5	0	0	0	0	77	1247	53	0	0	0	0	207	22	0	0	0	43	0	0
OTU_1421	0	0	0	0	0	0	0	0	0	0	0	0	0	0	0	0	0	0	0	0	0	0	0	0	0	0	0	0	0	0	0	0	0	0	0	0	0	0	0	0	0	0	0	0	0	0	0	0	0
OTU_2506	0	0	0	0	0	0	0	0	0	0	0	0	0	0	0	0	0	0	0	0	0	0	0	0	0	0	0	0	0	0	0	0	0	0	0	0	0	0	0	0	0	0	0	0	0	0	0	0	0
OTU_5382	0	0	0	0	0	0	0	0	0	0	0	0	0	0	0	0	0	0	0	0	0	0	0	0	0	0	0	0	0	0	0	0	0	0	0	0	0	0	0	0	0	0	0	0	0	0	0	0	0
OTU_5709	0	0	0	0	0	0	0	0	0	0	0	0	0	0	0	0	0	0	0	0	0	0	0	0	0	0	0	0	0	0	0	0	0	0	0	0	0	0	0	0	0	0	0	0	0	0	0	0	0
OTU_995	0	0	0	0	0	0	0	0	0	0	0	0	0	0	0	0	0	0	0	0	0	0	0	0	0	0	0	0	38	0	0	0	0	0	0	0	0	0	0	0	0	0	0	0	0	0	0	0	0
OTU_1860	0	0	0	0	0	0	0	0	0	0	0	0	0	0	0	0	0	0	0	0	0	0	0	0	0	0	0	0	0	0	0	0	0	0	0	0	0	0	0	0	0	0	0	0	0	0	0	0	0
OTU_4657	0	0	0	0	0	0	0	0	0	0	0	0	0	0	0	0	0	0	0	0	0	0	0	0	0	0	0	0	0	0	0	0	0	0	0	0	0	0	0	0	0	0	0	0	0	0	0	0	0
OTU_1678	0	0	0	0	0	0	0	0	0	0	0	0	0	0	0	0	0	0	0	0	0	0	5	0	0	0	0	0	0	0	0	0	0	0	0	0	0	0	0	0	0	0	0	0	0	0	0	0	0
OTU_1194	0	0	0	0	0	0	0	0	0	0	0	0	0	0	0	0	0	0	0	0	0	0	0	0	0	0	0	0	36	0	0	0	0	0	0	0	0	0	0	0	0	0	0	0	0	0	0	0	0
OTU_1043	0	0	0	0	0	0	0	0	0	0	0	0	0	0	0	0	0	0	0	0	0	0	0	0	0	0	0	0	0	0	0	0	0	0	0	0	0	0	0	0	0	0	0	0	0	0	0	0	0
OTU_1060	0	0	0	0	0	0	0	0	0	0	0	0	0	0	0	0	0	0	0	0	0	0	0	0	0	0	0	0	0	0	0	0	0	0	0	0	0	0	0	0	19	0	0	0	0	0	0	0	0
OTU_1083	0	0	0	22	0	0	0	0	0	0	0	0	0	0	0	0	0	0	0	0	0	0	0	0	0	0	0	0	0	0	0	0	0	0	0	0	0	0	0	0	0	0	0	0	0	0	0	0	0
OTU_1213	0	0	0	0	0	0	0	0	0	0	0	0	0	0	0	0	0	0	0	0	0	0	0	0	0	0	0	0	0	0	0	0	0	0	0	0	0	0	0	0	0	0	0	0	0	0	0	0	0
OTU_1235	0	0	0	0	0	0	0	0	0	0	0	0	0	0	0	0	0	0	0	0	0	0	0	0	0	0	0	0	0	0	0	0	0	0	0	0	0	0	0	0	0	0	0	0	0	0	0	0	0
OTU_1263	0	0	0	0	0	0	0	0	0	0	0	0	0	0	0	0	0	0	0	0	0	0	0	19	0	0	0	0	0	0	0	0	0	0	0	0	0	0	0	0	0	0	0	0	0	0	0	0	0
OTU_1381	0	0	0	0	0	0	0	0	0	0	0	0	0	0	0	0	0	0	0	0	0	0	0	0	0	0	0	0	0	0	0	0	0	0	0	0	0	0	0	0	0	0	15	0	0	0	0	0	0
OTU_1426	0	0	0	0	0	0	0	0	0	0	0	0	0	0	0	0	0	0	0	0	0	0	0	0	0	0	0	0	0	0	0	0	0	0	0	0	0	0	0	0	19	0	0	0	0	0	0	0	0
OTU_1442	0	0	0	10	0	0	0	0	0	0	0	0	0	0	0	0	0	0	0	0	0	0	0	0	0	0	0	0	6	0	0	0	0	0	0	0	0	0	0	0	0	0	0	0	0	0	0	0	0
OTU_1455	0	0	0	0	0	0	0	0	62	0	0	0	0	0	0	0	0	0	0	0	0	0	0	0	0	0	0	0	0	0	0	0	0	0	0	0	0	0	0	0	0	0	0	0	0	0	0	0	0
OTU_1471	0	0	0	0	0	0	0	0	0	0	0	0	0	0	0	0	0	0	16	0	0	0	0	0	0	0	0	0	0	0	0	0	0	0	0	0	0	0	0	0	0	0	0	0	0	0	0	0	0
OTU_1547	0	0	0	0	0	0	0	0	0	0	0	0	0	0	0	0	0	0	0	0	0	0	0	0	0	0	0	0	0	0	0	0	0	0	0	0	0	0	0	0	0	0	0	0	0	0	0	0	0
OTU_1636	0	0	0	0	0	0	0	0	0	0	0	0	0	0	0	0	0	6	0	0	0	0	0	0	0	0	0	0	0	0	0	0	0	0	0	0	0	0	0	0	0	0	0	0	0	0	0	0	0
OTU_1701	0	0	0	0	0	0	0	0	0	0	0	0	0	0	0	0	0	0	0	0	0	0	0	0	0	0	4	0	0	0	0	0	0	0	0	0	0	0	0	0	0	0	0	0	0	0	0	0	0
OTU_1778	0	0	0	0	0	0	0	0	0	0	0	0	0	0	0	0	0	0	0	0	0	0	0	0	0	0	0	0	0	0	0	0	0	0	0	0	0	0	0	0	0	5	0	0	0	0	0	0	0
OTU_1837	0	0	0	0	0	0	0	0	0	0	0	0	0	0	0	0	0	0	0	0	0	0	0	0	0	0	0	0	0	0	0	0	0	0	0	0	0	0	0	0	0	0	0	0	0	0	0	0	0
OTU_1915	0	0	0	0	0	0	0	0	0	0	0	0	0	0	0	0	0	0	0	0	0	0	0	0	0	0	0	0	0	0	0	0	0	0	0	0	0	0	0	0	0	0	0	0	0	0	0	0	0
OTU_197	0	0	0	0	0	0	0	0	0	0	0	0	0	0	0	0	34	15	0	0	0	0	0	0	0	0	0	0	0	18	0	0	0	0	0	0	14	0	0	0	0	0	0	0	0	0	0	0	0
OTU_2089	0	0	0	0	0	0	3	0	0	0	0	0	0	0	0	0	0	0	0	0	0	0	0	0	0	0	0	0	0	0	0	0	0	0	0	0	0	0	0	0	0	0	0	0	0	0	0	0	0
OTU_2095	0	0	0	0	0	0	7	0	0	0	0	0	0	0	0	0	0	0	0	0	0	0	0	0	0	0	0	0	0	0	0	0	0	0	0	0	0	0	0	0	0	0	0	0	0	0	0	0	0
OTU_2111	0	0	0	0	0	0	0	18	0	0	0	0	0	0	0	0	0	0	0	0	0	0	0	0	0	0	0	0	0	0	0	0	0	0	0	0	0	0	0	0	0	0	0	0	0	0	0	0	0
OTU_2150	0	0	0	0	0	0	0	0	0	0	0	0	0	0	0	0	0	0	0	0	0	0	0	0	0	0	0	0	0	0	0	0	0	0	0	2	0	0	0	0	0	0	0	0	0	0	0	0	0
OTU_2155	0	0	0	0	0	0	0	0	10	0	0	0	0	0	0	0	0	0	0	0	0	0	0	0	0	0	0	0	0	0	0	0	0	0	0	0	0	0	0	0	0	0	0	0	0	0	0	0	0
OTU_2180	0	0	0	0	0	0	0	0	0	10	0	0	0	0	0	0	0	0	0	0	0	0	0	0	0	0	0	0	0	0	0	0	0	0	0	0	0	0	0	0	0	0	0	0	0	0	0	0	0
OTU_2330	0	0	0	0	0	0	0	0	0	0	0	0	0	0	0	0	12	0	0	0	0	0	0	0	0	0	0	0	0	0	0	0	0	0	0	0	0	0	0	0	0	0	0	0	0	0	0	0	0
OTU_2395	0	0	0	0	0	0	0	0	0	0	0	0	0	0	0	1	0	0	0	7	0	0	0	0	0	0	0	0	0	0	0	0	0	0	0	0	0	0	0	0	0	0	0	0	0	0	0	0	0
OTU_2447	0	0	0	0	0	0	35	0	0	13	0	0	0	0	0	0	36	5	0	0	0	0	21	0	0	0	0	0	0	5	0	0	0	0	0	27	0	0	0	0	0	12	0	0	0	0	16	6	0
OTU_245	0	0	0	0	0	0	0	0	0	0	0	0	0	0	0	0	30	6	0	0	0	0	0	0	0	0	0	0	0	27	0	0	0	0	0	0	0	0	0	0	0	0	0	5	0	0	0	0	0
OTU_2458	0	0	0	0	0	0	0	0	0	0	0	0	0	0	0	0	0	0	0	0	0	0	8	0	0	0	0	0	0	0	0	0	0	0	0	0	0	0	0	0	0	0	0	0	0	0	0	0	0
OTU_2477	0	0	0	0	0	0	0	0	0	0	0	0	0	0	0	0	0	0	0	0	0	0	0	20	0	0	0	0	0	0	0	0	0	0	0	0	0	0	0	0	0	0	0	0	0	0	0	0	0
OTU_2782	1	0	0	0	0	0	0	0	0	0	0	0	7	0	0	0	0	0	0	0	0	0	0	0	0	0	0	0	0	0	0	0	0	0	0	0	0	0	0	0	0	6	0	0	0	0	0	0	0
OTU_2932	0	0	0	0	0	0	0	0	0	0	0	0	0	0	0	0	0	0	0	0	0	0	0	0	0	0	0	0	0	0	0	0	0	0	0	0	0	0	0	0	0	0	0	0	0	0	0	0	0
OTU_3138	0	0	0	0	0	0	0	0	0	0	0	0	0	0	0	0	0	0	0	0	0	0	0	0	0	0	0	0	0	0	0	0	0	0	0	0	0	0	0	0	0	0	0	0	0	0	0	0	0
OTU_3161	0	0	0	0	0	0	0	0	0	0	0	0	0	0	0	0	0	0	0	0	0	0	0	0	0	0	0	0	0	0	0	0	0	0	0	0	0	0	0	0	0	0	0	0	0	0	0	0	0
OTU_3179	0	0	0	0	0	0	0	0	0	0	0	0	0	0	0	0	0	0	0	0	0	0	0	0	0	0	0	0	0	0	0	0	0	0	0	0	0	0	0	0	0	0	0	0	0	0	0	0	54
OTU_3200	2	0	0	0	0	0	0	0	0	0	0	0	0	0	0	0	0	0	0	0	0	0	0	0	0	0	0	0	0	0	0	0	0	0	0	0	0	0	0	0	0	0	0	0	0	0	0	0	0
OTU_3352	0	0	1	0	0	0	0	0	0	0	0	0	0	0	0	0	0	0	0	0	0	0	0	0	0	1	0	0	0	0	0	0	2	0	0	0	0	0	0	0	0	0	0	0	0	0	0	0	0
OTU_3483	0	0	0	0	0	2	0	0	0	0	0	0	0	0	0	0	0	0	0	0	0	0	0	0	0	0	0	0	0	0	0	0	0	0	0	0	0	0	0	0	0	0	0	0	0	0	0	0	0
OTU_3515	0	0	0	0	0	0	0	0	0	0	0	0	0	0	0	0	0	0	0	0	0	0	0	0	0	0	0	0	0	0	0	0	0	0	0	0	0	0	0	0	0	0	0	0	0	0	0	0	0
OTU_3697	0	0	0	0	0	0	0	0	0	2	0	0	0	0	0	0	0	0	0	0	0	0	0	0	0	0	0	0	0	0	0	0	0	0	0	0	0	0	0	0	0	0	0	0	0	0	0	0	0
OTU_3921	0	0	0	0	0	0	2	0	0	0	0	0	0	0	0	0	3	0	0	0	0	0	1	0	0	0	0	0	0	0	0	0	0	0	0	2	0	0	0	0	0	0	0	0	0	0	1	2	0
OTU_4400	0	0	0	0	0	0	0	0	0	0	0	0	0	0	0	0	0	0	0	0	0	0	0	0	0	0	0	0	0	0	0	0	0	0	0	0	0	0	0	0	0	0	0	0	0	0	0	0	0
OTU_4646	0	0	0	0	0	0	0	0	0	0	0	0	0	0	0	0	0	0	0	0	0	0	0	0	0	0	0	0	0	0	0	0	0	0	0	5	0	0	0	0	0	0	0	0	0	0	0	0	0
OTU_4794	0	0	0	0	0	0	0	0	0	0	0	0	0	0	0	0	0	0	0	0	0	0	0	0	0	0	0	0	0	0	0	0	0	0	0	0	0	0	0	0	4	0	0	0	0	0	0	0	0
OTU_4828	0	0	0	0	0	0	0	0	0	0	0	0	0	0	0	0	0	0	0	0	0	0	0	0	0	0	0	0	0	0	0	0	0	0	0	0	0	0	0	0	0	5	0	0	0	0	0	0	0
OTU_4907	0	0	0	0	0	0	0	0	0	0	0	0	0	0	0	0	0	0	0	0	0	0	0	0	0	0	0	0	0	0	0	0	0	0	0	0	0	0	0	0	0	7	0	0	0	0	0	0	0
OTU_492	0	0	0	0	0	0	0	0	0	0	0	0	0	0	0	0	0	0	0	0	0	0	7	0	0	0	0	0	0	0	0	0	0	0	0	0	0	0	0	0	0	0	0	0	0	0	0	0	0
OTU_5196	0	0	0	0	0	0	2	0	0	0	0	0	0	0	0	0	0	0	0	0	0	0	6	0	0	0	0	0	0	0	0	0	0	0	0	0	0	0	0	0	0	0	0	0	0	0	0	0	0
OTU_5212	0	0	0	0	0	0	5	0	0	1	0	0	0	0	0	0	4	2	0	0	0	0	5	0	0	0	0	0	0	0	0	0	0	0	0	4	0	0	0	0	0	1	0	0	0	0	2	0	0
OTU_529	0	0	0	0	0	0	0	0	0	0	0	0	0	0	0	0	0	0	0	0	0	0	0	0	0	0	0	0	0	0	0	0	0	0	0	0	0	6	0	0	0	0	0	4	0	0	0	0	0
OTU_5343	0	0	0	0	0	0	0	0	0	0	0	0	0	0	0	0	0	0	0	0	0	0	0	0	0	0	0	0	0	0	0	0	0	0	0	0	0	0	0	0	0	0	0	0	0	0	0	0	0
OTU_5368	0	0	0	0	0	0	0	0	0	0	0	0	0	0	0	0	0	0	0	0	0	0	0	0	0	0	0	0	0	0	0	0	0	0	0	0	0	0	0	0	0	0	0	0	0	0	0	0	0
OTU_5429	0	0	0	0	0	0	0	0	0	0	0	0	0	0	0	0	0	0	0	0	0	0	0	0	0	0	0	0	0	0	0	0	0	0	0	0	0	0	0	0	0	0	0	0	0	0	0	0	0
OTU_5770	0	0	0	0	0	0	0	0	0	0	0	0	0	0	0	0	0	0	0	0	0	0	0	0	0	0	0	0	0	0	0	0	0	0	0	0	0	0	0	0	0	0	0	0	0	0	0	0	0
OTU_5873	0	0	0	0	0	0	0	0	0	0	0	0	0	0	0	0	0	0	0	0	0	0	0	0	0	0	0	0	0	0	0	0	0	0	0	0	0	0	0	0	0	0	0	0	0	0	0	0	0
OTU_5876	0	0	0	0	0	0	0	0	0	0	0	0	0	0	0	0	0	0	0	0	0	0	0	0	0	0	0	0	0	0	0	0	0	0	0	0	0	0	0	0	0	0	0	0	0	0	0	0	0
OTU_5880	0	0	0	0	0	0	0	0	0	0	0	0	0	0	0	0	0	0	0	0	0	0	0	0	0	0	0	0	0	0	0	0	0	0	0	0	0	0	0	0	0	0	0	0	0	0	0	0	0
OTU_5911	0	0	0	0	0	0	0	0	0	0	0	0	0	0	0	0	0	0	0	0	0	0	0	0	0	0	0	0	0	0	0	0	0	0	0	0	0	0	0	0	0	0	0	0	0	0	0	0	0
OTU_5928	0	0	0	0	0	0	0	0	0	0	0	0	0	0	0	0	0	0	0	0	0	0	0	0	0	0	0	0	0	0	0	0	0	0	0	0	0	0	0	0	0	0	0	0	0	0	0	0	0
OTU_5934	0	0	0	0	0	0	0	0	0	0	0	0	0	0	0	0	0	0	0	0	0	0	0	0	0	0	0	0	0	0	0	0	0	0	0	0	0	0	0	0	0	0	0	0	0	0	0	0	0
OTU_599	0	0	0	0	0	0	0	0	0	0	0	0	0	0	0	0	0	0	0	0	0	0	30	0	0	0	0	0	0	0	0	0	0	0	0	0	0	0	0	0	0	1	0	0	0	0	0	0	0
OTU_631	4	0	0	0	0	0	0	0	0	0	0	0	30	0	0	4	0	0	0	0	0	0	0	0	0	0	0	0	0	0	0	0	0	27	24	0	0	0	0	0	0	0	0	0	0	0	0	0	0
OTU_655	0	0	0	0	0	0	0	0	0	0	0	0	0	0	0	0	0	0	0	0	0	0	0	0	0	0	0	0	0	0	0	0	0	0	0	0	0	0	0	0	0	0	0	0	0	0	0	0	0
OTU_691	0	0	0	0	0	0	0	0	0	0	0	0	0	0	0	0	0	0	0	0	0	0	0	0	0	0	0	0	0	0	0	0	0	0	0	0	0	0	0	0	0	0	0	0	0	0	0	0	0
OTU_747	0	0	0	0	0	0	0	0	0	0	0	0	0	0	0	0	0	0	0	0	0	0	0	0	0	0	0	0	0	0	0	0	0	0	0	0	0	0	0	0	0	0	0	0	0	0	0	0	0
OTU_800	0	0	0	0	0	0	0	0	0	0	0	0	0	0	0	0	0	0	0	0	0	0	0	0	0	0	0	0	0	0	0	0	0	0	0	0	0	0	0	0	0	0	0	0	0	0	0	0	0
OTU_804	0	0	0	0	0	0	0	0	0	0	0	0	0	0	0	8	0	0	0	0	0	4	0	0	0	0	0	0	0	0	0	0	0	0	0	0	0	0	0	0	0	0	0	0	0	0	0	0	0
OTU_808	0	0	0	0	0	0	0	0	0	0	0	0	0	0	0	0	0	0	0	0	0	0	0	0	0	0	0	0	0	0	0	0	0	0	0	0	0	0	0	0	0	0	0	0	0	0	0	0	0
OTU_821	0	0	0	0	0	0	0	0	0	0	0	0	0	0	0	0	0	0	0	0	0	0	0	0	0	0	0	0	0	0	0	0	0	0	0	0	0	0	0	0	0	0	0	0	0	0	0	0	0
OTU_845	0	0	0	0	0	0	0	0	0	0	0	0	0	0	0	0	0	0	0	0	0	0	0	0	0	0	0	0	0	0	0	0	0	0	0	0	0	0	0	0	0	0	0	0	0	0	0	0	0
OTU_888	0	0	0	0	0	0	0	0	0	0	0	0	0	0	0	0	0	0	0	0	0	0	0	0	0	0	0	0	0	0	0	0	0	0	0	0	0	0	0	0	0	0	0	0	0	0	0	0	0
OTU_92	1	0	0	15	0	0	731	291	0	7	0	0	0	0	0	0	115	65	0	16	0	0	114	0	0	0	0	0	47	20	0	1	0	0	0	29	27	1	0	11	0	1	5	2	0	0	19	21	0
OTU_953	0	0	0	0	0	0	0	0	0	0	0	0	0	0	0	0	0	0	0	0	0	0	0	0	0	0	0	0	0	0	0	0	0	0	0	0	31	0	0	0	0	0	0	0	0	0	0	0	0
OTU_1783	0	0	0	0	0	0	0	0	0	0	0	0	0	0	0	0	0	0	0	0	0	0	0	0	0	0	0	0	0	0	0	0	0	0	0	0	0	5	0	0	0	11	0	0	0	0	0	0	0
OTU_2704	0	0	0	0	0	0	0	0	0	0	0	0	0	0	0	0	0	0	0	0	0	0	0	0	0	0	0	0	0	0	0	0	0	0	0	0	7	0	0	0	0	0	0	0	0	0	0	0	0
OTU_1498	0	0	0	0	0	0	0	0	0	0	0	0	0	0	0	0	0	0	0	0	0	0	0	0	0	0	0	0	0	0	0	0	0	0	0	0	0	0	0	31	0	0	0	0	0	0	0	0	0
OTU_1080	0	0	0	0	0	0	0	0	0	0	0	0	0	0	0	0	0	0	0	0	0	0	0	0	0	0	0	0	0	0	0	0	0	0	0	0	0	0	0	0	0	0	0	0	0	0	0	0	0
OTU_1117	0	0	0	0	0	0	0	0	0	0	0	0	0	0	0	0	0	0	0	0	0	0	0	0	0	0	0	0	0	0	0	0	0	0	0	0	0	0	0	0	0	0	0	0	0	0	0	0	0
OTU_1315	0	0	0	0	0	0	0	0	0	0	0	0	0	0	0	0	0	0	0	0	0	0	0	0	0	0	0	0	0	0	0	0	0	0	0	0	0	0	0	0	0	0	0	0	0	0	0	0	0
OTU_132	5	12	229	0	0	19	3	1	0	891	5	0	40	0	0	0	0	1188	0	0	0	0	16	0	0	0	0	0	0	0	1	7	0	0	0	0	0	843	0	22	0	10	0	171	0	0	0	443	0
OTU_1359	0	0	0	0	0	0	0	0	0	0	0	0	0	0	0	0	0	0	0	0	0	0	0	0	0	15	0	0	0	0	0	0	0	0	0	0	0	0	0	0	0	0	0	0	0	0	0	0	0
OTU_1495	0	0	0	0	0	0	0	0	0	0	0	0	0	0	0	0	0	0	0	0	0	0	0	0	0	0	0	0	0	0	0	0	0	0	0	0	19	0	0	0	0	0	0	0	0	0	0	0	0
OTU_1566	0	0	0	0	0	0	0	0	0	0	0	0	0	0	0	0	0	0	0	0	0	0	0	0	0	0	0	0	0	0	0	0	0	0	0	0	0	0	0	0	0	0	0	0	0	0	0	0	0
OTU_1569	0	0	0	0	0	0	0	0	0	0	0	0	0	0	0	0	0	0	0	0	0	0	0	0	0	0	0	0	0	0	0	0	0	0	0	0	0	0	0	0	0	0	0	0	0	0	0	0	0
OTU_1667	0	0	0	0	0	0	0	0	0	0	0	0	0	0	0	0	0	0	0	0	0	0	5	0	0	0	0	0	0	0	0	0	0	0	0	0	0	0	0	0	0	10	0	0	0	0	0	0	0
OTU_176	0	0	0	0	0	0	199	605	0	5	0	0	11	0	0	0	10	0	0	0	0	0	1586	0	0	0	0	0	257	0	0	0	0	1	193	331	0	0	0	0	0	8	0	0	19	0	59	0	0
OTU_1893	0	0	0	0	0	0	0	0	0	0	0	0	0	0	0	0	0	0	0	0	0	0	0	0	0	4	0	0	0	0	0	0	0	0	0	0	0	0	0	0	0	0	0	0	0	0	0	0	0
OTU_1902	0	0	0	0	0	0	0	0	0	0	0	0	0	0	0	0	0	0	0	0	0	0	0	0	0	0	0	0	0	0	0	0	0	0	0	0	0	0	0	0	0	0	0	0	0	0	0	0	0
OTU_2094	0	0	0	0	0	0	54	6	0	2	0	0	0	0	0	0	5	0	0	0	0	0	18	0	0	0	0	0	0	1	0	0	0	0	0	11	0	0	0	0	0	0	0	0	0	0	0	1	0
OTU_223	0	0	0	0	92	0	0	0	0	0	0	0	0	0	0	8	0	1	0	0	0	0	4	0	0	0	0	0	0	0	0	0	0	28	15	60	0	14	0	0	0	4	21	0	0	0	0	0	0
OTU_2439	0	0	0	0	0	0	0	0	0	0	0	0	0	0	0	0	0	0	0	0	0	0	7	0	0	0	0	0	0	0	0	0	0	0	0	0	0	0	0	0	0	0	0	0	0	0	0	0	0
OTU_2569	0	0	0	0	0	0	0	0	0	0	0	0	0	0	0	0	0	0	0	0	0	0	0	0	0	0	0	0	0	8	0	0	0	0	0	0	0	0	0	0	0	0	0	0	0	0	0	0	0
OTU_2675	0	0	0	0	0	0	0	0	0	0	0	0	0	0	0	0	0	0	0	0	0	0	0	0	0	0	0	0	0	0	0	0	0	0	0	19	0	0	0	0	0	0	0	0	0	0	0	0	0
OTU_2694	0	0	0	0	0	0	0	0	0	0	0	0	0	0	0	0	0	0	0	0	0	0	0	0	0	0	0	0	0	0	0	0	0	0	0	0	6	0	0	0	0	0	0	0	0	0	0	0	0
OTU_2754	0	0	0	0	0	0	0	0	0	0	0	0	0	0	0	0	0	0	0	0	0	0	0	0	0	0	0	0	0	0	0	0	0	0	0	0	0	0	0	0	0	0	0	0	0	0	0	0	0
OTU_2761	0	0	0	0	0	0	0	0	0	0	0	0	0	0	0	0	0	0	0	0	0	0	0	0	0	0	0	0	0	0	0	0	0	0	0	0	0	0	0	0	0	12	0	0	0	0	0	0	0
OTU_3095	0	0	0	0	0	0	0	0	0	0	0	0	0	0	0	0	0	0	0	0	0	0	0	0	0	0	0	0	0	0	0	0	0	0	0	0	0	0	0	0	0	0	0	0	0	0	0	0	0
OTU_3114	0	0	0	0	0	0	0	0	0	0	0	0	0	0	0	0	0	0	0	0	0	0	0	0	0	0	0	0	0	0	0	0	0	0	0	0	0	0	0	0	0	0	0	0	0	0	0	0	0
OTU_3165	0	0	0	0	0	0	0	0	0	0	0	0	0	0	0	0	0	0	0	0	0	0	0	0	0	0	0	0	0	0	0	0	0	0	0	0	0	0	0	0	0	0	0	0	0	0	0	0	0
OTU_3690	0	0	0	0	0	0	0	0	0	2	0	0	0	0	0	0	0	0	0	0	0	0	0	0	0	0	0	0	0	0	0	0	0	0	0	0	0	0	0	0	0	0	0	0	0	0	0	0	0
OTU_412	0	0	0	0	0	0	101	36	19	0	11	0	0	0	0	0	0	0	0	26	0	0	44	0	0	0	0	0	0	5	0	0	0	0	0	0	26	0	0	0	0	7	0	0	0	0	0	0	0
OTU_4399	0	0	0	0	0	0	0	0	0	0	0	0	0	0	0	0	0	0	0	0	0	0	0	0	0	0	0	0	0	0	0	0	0	0	0	0	0	0	0	0	0	0	0	0	0	0	0	0	0
OTU_5061	0	0	0	0	0	0	1	1	0	0	0	0	0	0	0	0	1	2	0	0	0	0	0	0	0	0	0	0	0	0	0	0	0	0	0	1	0	0	0	0	0	0	0	0	0	0	3	1	0
OTU_510	0	0	0	0	0	0	0	0	0	0	0	0	0	0	0	0	0	0	0	0	0	0	0	0	0	0	0	0	0	0	0	0	0	0	0	0	0	0	0	0	0	6	0	0	0	0	0	0	0
OTU_513	0	0	0	0	0	0	0	0	0	0	0	0	0	0	0	0	0	0	0	0	0	0	119	0	0	0	0	0	0	0	0	0	0	0	25	0	0	0	0	0	0	0	0	0	0	0	0	0	0
OTU_5132	0	0	0	0	0	0	0	0	0	0	0	0	0	0	0	0	0	0	0	0	0	0	0	0	0	0	0	0	0	0	0	0	0	0	0	0	0	0	0	0	0	0	0	0	0	0	0	0	0
OTU_56	0	0	0	0	0	0	0	0	60	0	1	0	0	0	0	0	639	342	0	0	0	0	0	141	0	0	0	1	0	377	0	0	0	0	0	0	91	0	0	0	0	42	0	0	30	0	16	0	0
OTU_567	0	0	19	0	0	0	0	0	0	99	0	0	0	0	0	0	9	51	0	0	0	0	0	0	0	0	0	0	0	4	0	0	0	0	0	0	0	11	0	0	0	0	0	10	0	0	0	0	0
OTU_5863	0	0	0	0	0	0	0	0	0	0	0	0	0	0	0	0	0	0	0	0	0	0	0	0	0	0	0	0	0	0	0	0	0	0	0	0	0	0	0	0	0	0	0	0	0	0	0	0	0
OTU_5881	0	0	0	0	0	0	0	0	0	0	0	0	0	0	0	0	0	0	0	0	0	0	0	0	0	0	0	0	0	0	0	0	0	0	0	0	0	0	0	0	0	0	0	0	0	0	0	0	0
OTU_677	0	0	0	0	0	0	0	0	0	0	0	0	0	0	0	0	0	0	0	0	0	0	0	0	0	0	0	0	0	0	0	0	0	0	0	0	0	0	0	0	0	0	0	0	0	0	0	0	56
OTU_682	0	0	0	0	0	0	0	0	0	0	0	0	0	0	0	0	0	0	0	0	0	0	0	0	0	0	0	0	0	0	0	0	0	0	0	0	0	0	0	0	0	0	0	0	0	0	0	0	0
OTU_703	0	0	0	0	0	0	0	0	0	0	0	0	0	0	0	0	0	0	0	0	0	0	0	0	0	0	0	0	0	0	0	0	0	0	0	0	0	0	0	0	0	0	0	0	0	0	0	0	0
OTU_741	0	0	0	0	0	0	0	0	0	0	0	0	0	0	0	0	0	0	0	0	0	0	0	0	0	0	0	0	0	0	0	0	0	0	0	0	0	0	0	0	0	0	0	0	0	0	0	0	0
OTU_775	0	0	0	0	0	0	0	0	0	0	0	0	0	0	0	0	0	0	0	0	0	0	0	0	0	0	0	0	0	0	0	0	0	0	0	0	0	0	0	0	0	0	0	0	0	0	0	0	0
OTU_853	0	0	0	0	0	0	0	0	0	0	0	0	0	0	0	0	0	0	0	0	0	0	0	0	0	0	0	0	0	0	0	0	0	0	0	0	0	0	0	0	0	0	0	0	0	0	0	0	0
OTU_872	0	0	0	0	0	0	0	0	0	0	0	0	0	0	0	0	0	0	0	0	0	0	0	0	0	0	0	0	0	0	0	0	0	0	0	0	0	0	0	0	0	0	0	0	0	0	0	0	0
OTU_873	0	0	0	0	0	0	0	0	0	0	0	0	0	0	0	0	0	0	0	0	0	0	0	0	0	0	0	0	0	0	0	0	0	0	0	0	0	0	0	0	0	0	0	0	0	0	0	0	0
OTU_913	0	0	0	0	0	0	0	0	0	0	0	0	0	0	0	0	0	0	0	0	0	0	0	0	0	0	0	0	0	0	0	0	0	0	0	0	0	0	0	0	0	0	0	0	0	0	0	0	0
OTU_926	0	0	0	0	0	0	0	0	0	0	0	0	0	0	0	0	0	0	0	0	0	0	0	0	0	0	0	0	0	0	0	0	0	0	0	0	0	0	0	0	0	0	0	0	0	0	0	0	0
OTU_943	0	0	0	0	0	0	0	0	0	0	0	0	0	0	0	0	0	0	0	0	0	0	0	0	0	0	0	0	0	0	0	0	0	0	0	0	0	0	0	0	0	0	0	0	0	0	0	0	0
OTU_948	0	0	28	0	0	17	0	0	0	0	0	0	0	0	14	0	0	0	0	0	0	0	0	0	0	0	0	0	0	0	0	0	0	0	0	0	0	0	0	0	0	0	0	0	0	0	0	0	0
OTU_128	0	0	0	0	0	0	0	0	43	6	0	0	0	0	0	0	102	22	0	0	0	0	0	0	0	0	0	0	0	54	0	0	0	0	0	0	23	0	0	0	0	0	0	0	0	0	0	0	0
OTU_1464	0	0	0	0	0	0	0	0	0	0	0	0	14	0	0	0	0	0	0	0	0	0	0	0	0	0	0	0	0	0	0	0	0	0	0	0	0	0	0	0	0	0	0	0	0	0	0	0	0
OTU_1483	0	0	0	0	0	0	0	0	0	0	0	0	0	0	0	0	0	0	0	0	0	0	0	0	0	0	0	0	0	3	25	0	0	0	0	0	0	0	0	0	0	0	0	0	0	0	0	0	0
OTU_1634	0	0	0	0	0	0	0	0	0	0	0	0	0	0	0	0	0	0	0	0	0	0	0	0	0	0	0	0	0	0	0	0	0	0	0	0	0	0	0	0	0	0	0	0	0	0	0	0	0
OTU_1909	0	0	0	0	0	0	0	0	0	0	0	0	0	0	0	0	0	0	0	0	0	0	0	0	0	0	0	0	0	0	0	0	0	0	0	0	0	0	0	0	0	0	0	0	0	0	0	0	0
OTU_1964	0	3	0	0	0	0	0	0	0	0	0	0	0	0	0	0	0	0	0	0	0	0	0	0	0	0	0	0	0	0	0	0	0	0	0	0	0	0	0	0	0	0	0	0	0	0	0	0	0
OTU_278	0	0	0	0	0	0	0	0	0	2170	0	0	0	0	0	0	0	2334	9	0	0	0	0	64	0	0	0	0	0	0	140	0	0	15	10	0	0	330	0	0	0	0	0	26	0	23	0	17	0
OTU_2955	0	0	0	0	0	0	0	0	0	0	0	0	0	0	0	0	0	0	0	0	0	0	0	0	0	0	0	0	0	0	0	0	0	0	0	0	0	0	0	0	0	0	0	0	0	0	0	0	0
OTU_3063	0	0	0	0	0	0	0	0	0	0	0	0	0	0	0	0	0	0	0	0	0	0	0	0	0	0	0	0	0	0	0	0	0	0	0	0	0	0	0	0	0	0	0	0	0	0	0	0	0
OTU_362	0	0	72	0	0	0	0	0	0	0	0	0	0	0	0	0	0	0	0	0	0	0	0	0	0	0	0	0	0	0	0	0	0	0	0	0	0	0	0	0	0	0	0	0	0	0	0	0	0
OTU_3762	0	0	0	0	0	0	0	0	0	0	0	3	0	0	0	0	0	0	0	0	0	0	0	0	0	0	0	0	0	0	0	0	0	0	0	0	0	0	0	0	0	0	0	0	0	0	0	0	0
OTU_407	0	0	0	0	0	0	39	66	0	0	0	0	0	0	0	0	0	0	0	0	0	0	112	0	0	0	0	0	0	0	0	0	0	0	0	20	0	0	0	0	0	0	0	0	0	0	0	0	0
OTU_4543	0	0	0	0	0	0	0	0	0	0	0	0	0	0	0	0	0	0	0	0	0	0	0	0	0	0	0	0	0	0	0	0	0	0	3	0	0	0	0	0	0	0	0	0	0	0	0	0	0
OTU_4608	0	0	0	0	0	0	0	0	0	0	0	0	0	0	0	0	0	0	0	0	0	0	0	0	0	0	0	0	0	0	0	0	0	0	0	2	0	0	0	0	0	0	0	0	0	0	0	0	0
OTU_4877	0	0	0	0	0	0	0	0	0	0	0	0	0	0	0	0	0	0	0	0	0	0	0	0	0	0	0	0	0	0	0	0	0	0	0	0	0	0	0	0	0	3	0	0	0	0	0	0	0
OTU_519	0	4	0	0	0	0	0	0	0	0	0	0	0	0	0	0	0	0	0	0	0	0	0	0	0	0	0	0	0	0	0	0	0	8	0	0	8	0	0	0	0	0	4	0	0	0	0	0	0
OTU_541	0	0	0	0	0	0	0	0	0	0	0	0	0	0	0	0	0	0	0	0	0	0	0	0	0	0	0	0	0	0	0	0	0	0	0	0	0	0	0	0	0	0	0	0	0	0	0	0	0
OTU_552	0	0	0	0	0	0	2	0	0	0	0	0	0	0	0	0	0	0	0	0	0	0	0	0	0	0	0	0	0	0	0	0	0	0	0	0	0	0	0	0	0	0	0	0	0	0	0	0	0
OTU_5767	0	0	0	0	0	0	0	0	0	0	0	0	1	0	0	0	0	0	0	0	0	0	0	0	0	0	0	0	0	0	0	0	0	0	0	0	0	0	0	0	0	0	0	0	0	0	0	0	0
OTU_676	0	0	0	0	0	0	0	0	0	0	0	0	0	0	0	0	0	0	0	0	0	0	0	0	0	0	0	0	0	0	0	0	0	0	0	0	0	0	0	0	0	0	0	0	0	0	0	0	0
OTU_73	0	0	0	0	0	0	386	295	536	8	0	7	0	0	0	0	252	89	1	0	0	5	107	0	0	36	0	0	0	85	0	0	0	0	47	1340	83	9	0	0	0	320	0	0	1	0	4404	0	0
OTU_836	0	0	0	0	0	0	0	0	0	0	0	0	0	0	0	0	0	0	0	0	0	0	0	0	0	0	0	12	0	0	0	0	0	0	0	0	0	0	0	0	0	0	0	0	0	0	0	0	0
OTU_386	0	0	0	0	0	0	0	0	0	0	0	0	0	0	0	0	51	0	0	0	0	0	0	0	0	0	0	0	0	0	0	0	0	0	0	0	0	0	0	0	0	0	0	0	0	0	0	0	0
OTU_1626	0	0	0	0	0	0	0	0	0	0	0	0	11	0	0	4	0	0	0	0	0	0	0	0	0	0	0	0	0	0	0	0	0	0	0	0	0	0	0	0	0	0	0	0	0	0	0	0	0
OTU_1649	0	0	2	2	0	0	0	0	0	0	0	17	0	0	0	0	0	0	0	9	0	0	0	0	0	2	0	0	0	0	0	0	0	0	0	0	0	0	0	1	0	0	0	0	0	0	0	0	0
OTU_2248	0	0	6	0	0	0	0	0	0	0	0	9	1	0	0	0	0	0	0	1	0	0	0	0	0	5	0	0	0	0	0	0	0	0	0	0	0	0	0	5	0	0	0	0	0	0	0	0	0
OTU_2307	0	0	0	0	0	0	0	0	0	0	0	0	0	5	0	4	0	0	0	0	0	0	0	0	0	0	0	0	0	0	0	0	0	0	0	0	0	0	0	0	0	0	0	0	0	0	0	0	0
OTU_2497	0	0	0	0	0	0	0	0	0	1	0	0	0	0	0	2	0	0	0	0	0	0	0	0	0	16	0	0	0	0	0	0	0	0	0	0	0	0	0	0	0	0	0	0	0	0	0	0	0
OTU_2720	0	0	0	0	0	0	0	0	0	0	0	0	0	0	0	0	0	0	0	0	0	0	0	0	0	0	0	0	0	0	0	0	0	0	0	0	0	0	3	0	0	0	0	0	0	0	0	0	0
OTU_2912	0	0	0	0	0	0	0	0	0	0	0	0	0	0	0	0	0	0	0	0	0	0	0	0	0	0	0	0	0	0	0	0	0	0	0	0	0	0	0	0	0	0	0	0	0	0	0	0	0
OTU_3143	0	0	0	0	0	0	0	0	0	0	0	0	0	1	0	0	0	0	0	0	0	0	0	0	0	0	0	0	0	0	0	0	0	0	0	0	0	0	0	0	0	0	0	0	0	0	0	0	0
OTU_3692	0	0	0	0	0	0	0	0	0	4	0	0	0	0	0	0	0	0	0	0	0	0	0	0	0	0	0	0	0	0	0	0	0	0	0	0	0	0	0	0	0	0	0	0	0	0	0	0	0
OTU_3951	0	0	0	0	0	0	0	0	0	0	0	0	0	0	0	0	0	5	0	0	0	0	0	0	0	0	0	0	0	0	0	0	0	0	0	0	0	0	0	0	0	0	0	0	0	0	0	0	0
OTU_4368	0	0	0	0	0	0	0	0	0	0	0	0	0	0	0	0	0	0	0	0	0	0	0	0	0	0	0	0	0	0	0	0	0	0	0	0	1	0	0	0	0	0	0	1	0	0	0	1	0
OTU_4603	0	0	0	0	0	0	0	0	0	0	0	0	0	0	0	0	0	0	0	0	0	0	0	0	0	0	0	0	0	0	0	0	0	0	2	0	0	0	0	0	0	0	0	0	0	0	0	0	0
OTU_461	0	13	0	0	0	0	0	0	0	9	0	0	4	0	0	0	0	0	6	0	0	0	7	0	0	0	0	0	0	0	3	0	0	0	0	0	0	0	0	0	0	3	19	0	0	0	0	0	0
OTU_5005	0	0	0	0	0	0	0	0	0	0	0	0	0	0	0	0	0	0	0	0	0	0	0	0	0	0	0	0	0	0	0	0	0	0	0	0	0	0	0	0	0	0	0	2	0	0	0	0	0
OTU_5138	0	0	0	0	0	0	0	0	0	0	0	0	0	0	0	0	0	0	0	0	0	0	0	0	0	0	0	0	0	0	0	0	0	0	0	0	0	0	0	0	0	0	0	0	0	0	0	0	0
OTU_5274	0	0	0	0	0	0	0	0	0	0	0	0	0	0	0	0	0	0	0	0	0	0	0	0	0	0	0	0	0	0	0	0	0	0	0	0	0	0	0	0	0	0	0	0	0	0	0	0	0
OTU_5426	0	0	0	0	0	0	0	0	0	0	0	0	0	0	0	0	0	0	0	0	0	0	0	0	0	0	0	0	0	0	0	0	0	0	0	0	0	0	0	0	0	0	0	0	0	0	0	0	0
OTU_5614	0	0	0	0	0	0	0	0	0	0	0	0	0	0	0	0	0	0	0	0	0	0	0	0	0	0	0	0	0	0	0	0	0	0	0	0	0	0	0	0	0	0	0	0	0	0	0	0	0
OTU_1328	0	0	0	10	32	18	0	39	0	26	0	0	0	46	0	17	0	38	8	0	0	2	0	0	0	0	13	0	0	0	0	9	0	0	0	0	21	4	0	0	0	0	0	31	26	5	2	0	0
OTU_3378	0	0	0	23	0	0	0	0	0	0	0	0	0	0	0	0	0	0	0	0	0	0	0	0	0	0	0	0	0	0	0	0	0	0	0	0	0	0	0	0	0	0	0	0	0	0	0	0	0
OTU_34	86	49	2901	840	0	0	502	1002	48	118	49	3699	415	0	0	25	29	97	16	1566	0	0	2674	54	0	3138	24	11	747	0	294	23	4	0	47	423	55	73	2	777	0	76	22	173	12	3	111	97	0
OTU_5136	0	0	0	0	0	0	0	0	0	0	0	0	0	0	0	0	0	0	0	0	0	0	0	0	0	0	0	0	0	0	0	0	0	0	0	0	0	0	0	0	0	0	0	0	0	0	0	0	0
OTU_1844	0	0	0	0	0	3	0	0	0	0	0	1	0	0	0	0	0	0	0	2	2	0	0	0	0	2	0	0	0	0	0	0	0	0	0	0	0	0	0	0	0	0	0	0	0	0	0	0	0
OTU_3801	0	0	0	0	0	0	0	0	0	0	0	0	2	0	0	0	0	0	0	0	0	0	0	0	0	0	0	0	0	0	0	0	0	0	0	0	0	0	0	0	0	0	0	0	0	0	0	0	0
OTU_4558	0	0	0	0	0	0	0	0	0	0	0	0	0	0	0	0	0	0	0	0	0	0	0	0	0	0	0	0	0	0	0	0	2	0	0	0	0	0	0	0	0	0	0	0	0	0	0	0	0
OTU_5282	0	0	2	0	0	0	0	0	0	0	0	0	0	0	0	0	0	0	0	0	0	0	0	0	0	0	0	0	0	0	0	0	0	0	0	0	0	0	0	0	0	0	0	0	0	0	0	0	0
OTU_62	23	41	1020	539	1003	3175	159	292	425	13	26	1469	160	154	174	1574	253	430	11	685	1387	676	728	0	1	1190	546	669	442	73	0	0	82	347	71	316	161	21	0	239	529	954	31	44	0	746	118	0	0
OTU_2946	0	1	0	0	0	2	0	0	0	0	0	0	0	0	0	0	0	0	0	0	0	0	0	0	0	0	0	0	0	0	0	0	0	0	0	0	0	0	1	0	0	0	0	0	0	0	0	0	0
OTU_5176	0	0	0	0	0	0	0	0	0	0	0	0	0	0	0	0	0	0	0	0	3	0	0	0	0	0	0	0	0	0	0	0	0	0	0	0	0	0	0	0	0	0	0	0	0	0	0	0	0
OTU_957	0	0	0	0	0	0	0	0	0	0	0	0	0	0	0	0	0	0	0	0	0	0	0	0	0	0	0	0	0	0	0	0	0	0	0	0	0	0	0	0	0	0	0	0	0	0	0	0	0
OTU_1055	0	0	0	0	0	0	0	0	0	0	0	0	0	0	0	0	0	0	0	0	0	0	0	0	0	0	0	0	0	0	62	0	0	0	0	0	0	0	0	0	0	0	0	0	0	0	0	0	0
OTU_147	0	8	0	37	0	139	13	19	0	0	0	0	1	0	0	476	19	50	10	0	0	2587	45	0	0	10	5	0	40	1	0	0	0	0	75	67	17	15	0	0	0	20	0	0	0	7	0	0	0
OTU_28	75	297	751	238	0	75	1447	1784	179	96	232	1322	115	17	0	130	45	81	21	375	0	495	3557	161	6	599	0	0	935	272	402	146	3	0	196	651	806	151	640	506	0	108	165	433	433	41	98	190	0
OTU_3326	0	0	11	0	0	0	0	0	0	0	0	15	0	0	0	0	0	0	0	6	0	0	0	0	0	5	0	0	0	0	0	0	0	0	0	0	0	0	0	1	0	0	0	0	0	0	1	0	0
OTU_3767	0	2	4	1	0	0	0	0	0	0	0	20	0	0	0	0	0	0	0	5	0	0	0	0	0	9	0	0	0	0	0	0	0	0	0	0	0	0	0	1	0	0	0	0	0	0	0	0	0
OTU_3780	0	7	189	62	0	0	0	0	0	0	3	458	15	0	0	0	1	1	3	242	0	0	0	0	0	221	0	0	0	0	0	0	0	0	0	0	0	0	0	156	0	0	0	0	0	0	13	0	0
OTU_12	182	393	1908	833	1160	3950	564	1079	292	303	299	3339	226	435	28	2151	178	507	101	1125	920	853	3529	157	84	1601	453	460	796	29	516	172	35	66	643	885	111	274	701	640	1554	514	158	1190	322	663	319	440	0
OTU_137	17	17	115	85	147	778	429	714	210	66	7	365	12	10	3	253	150	200	5	204	90	144	1649	4	8	236	41	45	554	354	157	5	3	23	113	489	1052	42	21	112	162	280	296	110	8	106	237	76	4
OTU_1537	0	0	0	0	1	0	13	32	9	9	0	0	0	0	0	2	9	3	0	0	0	0	57	2	0	0	0	0	7	41	6	0	0	1	0	25	102	2	0	0	0	17	14	11	0	0	24	4	0
OTU_1764	0	0	0	0	0	0	0	0	0	0	0	0	0	0	0	0	0	0	0	0	0	0	0	0	0	8	0	0	0	0	0	0	0	0	0	0	0	0	0	29	0	1	0	0	0	0	0	0	0
OTU_1831	0	0	1	0	0	0	0	0	0	0	0	4	0	0	0	1	0	0	0	1	0	0	0	0	0	0	0	0	0	0	0	0	0	0	1	0	0	0	0	2	0	0	0	0	0	1	0	0	0
OTU_1846	0	0	0	0	0	0	0	0	0	0	0	0	0	0	0	0	0	0	0	0	0	0	1	0	0	0	0	0	0	0	0	0	0	0	0	0	0	0	0	0	0	0	0	0	0	0	0	0	0
OTU_4043	0	0	0	0	0	0	0	0	0	0	0	0	0	0	0	0	0	0	0	13	0	0	0	0	0	0	0	0	0	0	0	0	0	0	0	0	0	0	0	0	0	0	0	0	0	0	0	0	0
OTU_4376	0	0	0	0	0	0	0	0	0	0	0	0	0	0	0	0	0	0	0	0	0	0	0	0	0	0	0	0	0	0	0	0	0	0	0	0	6	0	0	0	0	0	2	0	0	0	0	0	0
OTU_4454	0	0	0	0	0	0	0	0	0	0	0	0	0	0	0	0	0	0	0	0	0	0	0	0	0	0	0	0	0	0	0	10	0	0	0	0	0	0	0	0	0	0	0	0	0	0	0	0	0
OTU_4658	0	0	0	0	0	0	0	0	1	0	0	0	0	0	0	0	0	0	0	0	0	0	0	0	0	0	0	0	0	1	0	0	0	0	0	0	2	0	0	0	0	0	0	0	0	0	0	0	0
OTU_4944	0	0	0	0	0	0	0	0	0	0	0	0	0	0	0	0	0	0	0	0	0	0	0	0	0	0	0	0	0	0	0	0	0	0	0	0	0	0	0	0	0	0	0	0	0	0	0	0	0
OTU_5272	0	0	0	0	0	0	0	0	22	4	0	0	0	0	0	0	11	10	0	0	0	0	0	0	0	0	0	0	1	48	12	0	0	0	0	0	100	9	0	1	0	13	37	14	0	0	9	5	0
OTU_170	0	0	257	0	0	0	22	0	0	247	0	0	0	0	0	0	20	223	0	0	0	0	4	0	0	0	0	0	17	11	82	0	0	0	0	0	0	9	0	0	0	4	1	51	0	0	0	0	0
OTU_262	0	0	117	0	90	0	0	0	0	0	0	0	82	0	0	0	0	0	3	0	0	0	0	0	0	0	0	0	0	0	0	4	0	0	1	0	0	0	0	0	0	6	0	0	0	3	0	0	0
OTU_2934	0	0	5	0	0	2	6	3	8	2	0	0	1	0	0	6	10	9	0	0	0	59	1	0	0	0	0	0	0	0	0	0	0	0	0	0	1	0	0	0	0	0	0	0	0	0	0	0	0
OTU_2939	0	0	103	0	0	4	90	39	94	6	0	0	6	0	0	19	52	28	0	0	0	96	6	0	0	0	0	9	2	25	0	0	0	0	0	16	5	0	0	12	0	7	0	0	0	0	0	0	0
OTU_3353	0	0	3	0	0	0	3	0	2	0	0	0	0	0	0	0	0	0	0	0	0	0	0	0	0	0	0	0	0	2	0	0	0	0	0	0	0	0	0	0	0	0	0	0	0	0	0	0	0
OTU_3649	0	0	30	0	0	64	58	28	46	6	0	0	1	0	0	203	6	0	0	0	0	1003	10	0	0	0	0	0	12	5	0	0	0	0	27	25	12	0	0	0	0	24	0	0	0	7	0	0	0
OTU_3664	0	0	21	0	0	2	12	11	17	0	0	0	3	0	0	5	9	1	0	0	0	33	2	0	0	0	0	0	1	3	0	0	0	0	0	4	5	0	0	0	0	1	0	0	0	0	0	0	0
OTU_3668	0	0	21	0	0	3	19	9	21	1	0	0	3	0	0	9	18	6	0	0	0	21	5	0	0	0	0	0	0	3	0	0	0	0	0	5	6	0	0	0	0	2	0	0	0	0	0	0	0
OTU_3679	0	0	11	0	0	2	13	0	31	2	0	0	0	0	0	4	14	0	0	0	0	41	4	0	0	0	0	3	0	1	0	0	0	0	0	2	1	0	0	0	0	2	0	0	0	0	0	0	0
OTU_3681	0	0	3	0	0	0	0	0	2	0	0	0	2	0	0	0	0	0	0	0	0	0	0	0	0	0	0	0	0	1	0	0	0	0	0	0	0	0	0	0	0	0	0	0	0	0	0	0	0
OTU_3889	0	0	0	0	0	4	0	0	0	2	0	0	0	0	0	8	1	0	0	0	0	57	0	0	0	0	0	0	0	0	0	0	0	0	0	0	0	0	0	0	0	1	0	0	0	0	0	0	0
OTU_3924	0	0	32	0	0	6	15	11	21	0	0	0	0	0	0	8	21	3	0	0	0	78	6	0	0	0	0	0	1	5	0	0	0	0	0	4	5	0	0	0	0	0	0	0	0	1	0	0	0
OTU_3930	0	0	11	0	0	9	13	11	13	0	0	0	0	0	0	19	10	3	0	0	0	54	3	0	0	0	0	0	0	3	0	0	0	0	2	1	0	0	0	0	0	0	0	0	0	0	0	0	0
OTU_4092	0	0	0	0	0	7	0	0	2	0	0	0	0	0	0	16	0	0	0	0	0	112	3	0	0	0	0	0	0	0	0	0	0	0	0	0	0	0	0	0	0	1	0	0	0	0	0	0	0
OTU_4113	0	0	0	0	0	2	0	0	2	0	0	0	0	0	0	5	0	0	0	0	0	32	0	0	0	0	0	0	0	0	0	0	0	0	2	0	0	0	0	0	0	0	0	0	0	0	0	0	0
OTU_5214	0	0	2	0	0	0	3	0	0	0	0	0	0	0	0	0	0	0	0	0	0	0	0	0	0	0	0	0	0	0	0	0	0	0	0	0	0	0	0	0	0	0	0	0	0	0	0	0	0
OTU_5225	0	0	0	0	0	0	0	0	0	0	0	0	0	0	0	0	0	0	0	0	0	0	0	0	0	0	0	0	0	0	0	0	0	0	0	0	0	0	0	0	0	0	0	0	0	0	0	0	0
OTU_55	0	0	171	48	0	719	486	169	0	341	0	30	31	0	0	2200	125	421	0	0	0	10898	231	41	0	0	0	0	93	53	72	0	0	81	98	477	85	88	0	38	0	219	0	170	0	9	71	26	0
OTU_702	0	0	69	9	0	0	0	0	0	0	0	0	10	0	0	0	0	4	0	12	0	0	0	0	0	0	0	0	0	0	0	0	0	0	0	0	0	0	0	0	0	0	0	0	0	0	0	0	0
OTU_86	0	9	228	7	87	0	0	1	0	10	0	6	88	0	0	6	26	49	0	21	6	8	683	23	0	14	0	0	0	0	0	0	2	9	0	56	20	76	0	143	0	564	12	8	0	28	34	35	0
OTU_1881	0	0	0	0	0	0	0	0	0	0	0	0	0	0	0	0	0	0	0	0	0	0	0	0	0	0	0	0	0	0	0	0	0	0	0	0	0	0	0	0	0	0	0	0	0	0	0	0	0
OTU_5783	0	0	0	0	0	0	0	0	0	0	0	0	0	0	0	0	0	0	0	0	0	0	0	0	0	0	0	0	0	0	0	0	0	0	0	0	0	0	0	0	0	0	0	0	0	0	0	0	0
OTU_1879	0	0	0	0	0	0	0	0	0	0	0	0	0	0	0	0	0	0	0	0	4	0	0	0	0	0	0	0	0	0	0	0	0	0	0	0	0	0	0	0	0	0	0	0	0	0	0	0	0
OTU_1900	0	0	0	0	0	0	0	0	0	0	0	0	0	0	0	0	0	0	0	0	0	0	0	0	0	0	0	0	0	0	0	0	0	0	0	0	0	0	0	0	0	0	0	0	1	0	0	0	0
OTU_1905	0	0	0	0	0	0	0	0	0	0	0	0	0	0	0	0	0	0	0	0	0	0	0	0	0	0	0	0	0	0	0	0	0	0	0	0	0	0	0	0	0	0	0	0	0	0	0	0	0
OTU_2363	0	0	0	0	0	0	0	0	0	0	0	0	0	0	0	0	0	4	0	0	0	0	0	0	0	0	0	0	0	0	0	0	0	0	0	0	0	0	0	0	0	0	0	0	0	0	0	0	0
OTU_2936	0	0	0	0	0	0	0	0	0	0	0	0	0	0	0	0	0	0	0	0	0	0	0	0	0	0	0	0	0	0	0	0	0	0	0	0	0	0	0	0	0	0	0	0	0	0	0	0	0
OTU_3020	0	0	0	0	0	0	0	0	0	0	0	0	0	0	0	0	0	0	0	0	0	0	0	0	0	0	0	0	0	0	0	0	0	0	0	0	0	0	0	0	0	0	0	0	0	0	0	0	0
OTU_3113	0	0	0	0	0	0	0	0	0	0	0	0	0	0	0	0	0	0	0	0	0	0	0	0	0	0	0	0	0	0	0	0	0	0	0	0	0	0	0	0	0	0	0	0	0	0	0	0	0
OTU_3961	0	0	0	0	0	0	0	0	0	0	0	0	0	0	0	0	0	3	0	0	0	0	0	0	0	0	0	0	0	0	0	0	0	0	0	0	0	0	0	0	0	0	0	0	0	0	0	0	0
OTU_47	1	203	0	10	126	0	0	0	0	197	41	0	7	0	0	0	0	152	1	0	0	0	13	0	17	0	0	0	0	0	237	45	0	0	22	0	0	36	190	24	0	0	60	302	112	0	0	0	0
OTU_5028	0	0	0	0	0	0	0	0	0	0	0	0	0	0	0	0	0	0	0	0	0	0	0	0	0	0	0	0	0	0	0	0	0	0	0	0	0	0	0	0	0	0	0	0	4	0	0	0	0
OTU_5391	0	0	0	0	0	0	0	0	0	0	0	0	0	0	0	0	0	0	0	0	0	0	0	0	0	0	0	0	0	0	0	0	0	0	0	0	0	0	0	0	0	0	0	0	0	0	0	0	0
OTU_5399	0	0	0	0	0	0	0	0	0	0	0	0	0	0	0	0	0	0	0	0	0	0	0	0	0	0	0	0	0	0	0	0	0	0	0	0	0	0	0	0	0	0	0	0	0	0	0	0	0
OTU_5421	0	0	0	0	0	0	0	0	0	0	0	0	0	0	0	0	0	0	0	0	0	0	0	0	0	0	0	0	0	0	0	0	0	0	0	0	0	0	0	0	0	0	0	0	0	0	0	0	0
OTU_5602	0	0	0	0	0	0	0	0	0	0	0	0	0	0	0	0	0	0	0	0	0	0	0	0	0	0	0	0	0	0	0	0	0	0	0	0	0	0	0	0	0	0	0	0	0	0	0	0	0
OTU_5607	0	0	0	0	0	0	0	0	0	0	0	0	0	0	0	0	0	0	0	0	0	0	0	0	0	0	0	0	0	0	0	0	0	0	0	0	0	0	0	0	0	0	0	0	0	0	0	0	0
OTU_5613	0	0	0	0	0	0	0	0	0	0	0	0	0	0	0	0	0	0	0	0	0	0	0	0	0	0	0	0	0	0	0	0	0	0	0	0	0	0	0	0	0	0	0	0	0	0	0	0	0
OTU_5683	0	0	0	0	0	0	0	0	0	0	0	0	0	0	0	0	0	0	0	0	0	0	0	0	0	0	0	0	0	0	0	0	0	0	0	0	0	0	0	0	0	0	0	0	0	0	0	0	0
OTU_5686	0	0	0	0	0	0	0	0	0	0	0	0	0	0	0	0	0	0	0	0	0	0	0	0	0	0	0	0	0	0	0	0	0	0	0	0	0	0	0	0	0	0	0	0	0	0	0	0	0
OTU_5718	0	0	0	0	0	0	0	0	0	0	0	0	0	0	0	0	0	0	0	0	0	0	0	0	0	0	0	0	0	0	0	0	0	0	0	0	0	0	0	0	0	0	0	0	0	0	0	0	0
OTU_5777	0	0	0	0	0	0	0	0	0	0	0	0	0	0	0	0	0	0	0	0	0	0	0	0	0	0	0	0	0	0	0	0	0	0	0	0	0	0	0	0	0	0	0	0	0	0	0	0	0
OTU_5846	0	0	0	0	0	0	0	0	0	0	0	0	0	0	0	0	0	0	0	0	0	0	0	0	0	0	0	0	0	0	0	0	0	0	0	0	0	0	0	0	0	0	0	0	0	0	0	0	0
OTU_5848	0	0	0	0	0	0	0	0	0	0	0	0	0	0	0	0	0	0	0	0	0	0	0	0	0	0	0	0	0	0	0	0	0	0	0	0	0	0	0	0	0	0	0	0	0	0	0	0	0
OTU_638	7	0	0	0	0	0	0	0	0	0	0	0	0	0	0	0	0	0	0	0	0	3	0	0	0	0	0	0	0	0	0	0	0	0	0	0	0	0	1	0	0	0	0	0	0	0	7	0	0
OTU_5316	0	0	0	0	0	0	0	0	0	0	0	0	0	0	0	0	0	0	0	0	0	0	0	0	0	0	0	0	0	0	0	0	0	0	0	0	0	0	0	0	0	0	0	0	0	0	0	0	0
OTU_714	0	0	0	0	0	0	0	0	0	0	0	0	0	3	0	0	0	0	0	0	0	0	0	0	0	0	0	0	0	0	0	0	0	0	0	0	0	0	0	0	0	11	0	0	0	0	0	0	0
OTU_104	0	11	0	0	106	0	0	0	0	329	0	0	0	0	0	0	0	577	0	0	0	0	0	27	0	0	9	0	0	0	0	0	0	0	0	0	0	692	0	0	0	9	3	116	0	0	0	176	0
OTU_1069	0	0	0	0	0	0	1	3	0	0	0	0	0	0	0	0	0	0	0	0	0	0	0	0	0	0	0	0	0	0	0	0	0	0	0	0	0	0	0	0	0	0	0	0	0	0	0	0	0
OTU_1131	0	0	0	0	0	0	0	0	0	8	0	0	0	0	0	0	0	0	0	0	0	0	8	0	0	0	0	0	0	0	0	0	0	0	0	0	0	0	0	0	0	14	0	0	0	0	0	0	0
OTU_140	16	10	0	0	0	0	1	0	0	2158	4	0	0	0	0	12	12	2776	0	0	0	0	5	84	0	0	0	7	0	0	37	0	0	0	0	0	0	1301	0	0	0	26	15	255	0	0	0	607	0
OTU_1427	0	0	0	7	4	0	0	0	0	3	0	0	0	0	0	0	0	6	0	0	0	0	0	0	0	0	0	0	0	0	0	0	0	4	0	0	0	0	0	0	0	14	1	0	0	0	0	0	0
OTU_1430	0	0	0	0	0	0	0	0	0	0	0	0	0	0	0	0	0	0	0	0	0	0	0	0	0	0	0	0	0	0	0	0	0	0	0	0	0	0	0	0	0	0	0	0	0	0	0	0	0
OTU_1533	0	0	2	0	0	0	0	0	0	0	0	0	0	0	0	0	0	0	0	0	0	0	0	0	0	0	0	0	0	0	0	0	0	0	0	0	0	1	0	4	0	0	0	2	0	0	0	0	0
OTU_1884	0	0	1	0	0	0	0	0	0	0	0	0	0	0	0	12	0	0	0	0	0	0	2	0	0	0	6	0	0	0	0	0	0	3	0	0	0	0	0	0	0	11	2	0	0	11	0	0	0
OTU_195	0	0	0	0	0	17	0	0	0	38	0	0	0	0	0	0	24	23	0	18	0	0	0	0	0	0	0	0	0	0	0	6	0	39	0	0	1	15	0	0	0	22	0	0	0	21	0	42	0
OTU_196	0	6	0	0	0	0	0	0	0	0	0	5	0	0	0	139	0	0	0	0	0	0	9	0	0	0	0	0	0	0	0	0	0	0	0	0	0	0	0	0	0	30	0	0	0	0	0	0	0
OTU_2187	0	0	0	0	0	0	0	0	0	7	0	0	0	0	0	0	0	8	0	0	0	0	0	0	0	0	0	0	0	0	0	0	0	0	0	0	0	1	0	0	0	0	0	2	0	0	0	1	0
OTU_2190	0	0	0	1	1	0	0	0	0	9	0	0	0	0	0	0	0	0	0	0	0	0	0	0	0	0	0	0	0	0	0	0	0	0	0	0	0	0	0	0	0	5	0	0	0	0	0	0	0
OTU_226	0	0	0	0	0	17	3	33	0	23	0	0	0	0	0	85	71	46	0	0	0	222	1	0	0	0	0	0	35	22	0	0	0	0	16	191	9	1	0	0	0	13	0	42	0	0	0	0	0
OTU_23	250	815	355	429	89	527	1287	1139	392	72	461	80	271	0	0	1422	441	677	91	67	0	7896	537	96	98	144	0	1	259	144	84	279	0	64	335	3893	376	50	1302	4335	157	788	18	69	944	49	2993	47	0
OTU_235	19	2	0	0	0	0	4	0	0	0	0	0	0	0	0	0	0	3	0	0	0	0	0	0	0	0	0	0	0	0	0	0	0	7	0	0	0	0	5	0	0	0	20	0	0	0	0	0	0
OTU_243	0	0	0	0	0	0	0	0	0	0	0	24	0	0	0	0	0	0	0	0	0	0	0	0	0	0	0	0	0	0	0	0	0	0	0	0	0	0	0	0	0	5	0	0	0	0	0	0	0
OTU_27	1	0	2052	483	0	0	141	0	146	86	0	91	373	0	0	7	201	49	0	307	0	0	32	66	0	336	0	8	117	79	220	0	0	21	12	1135	127	41	0	13482	0	126	47	270	0	0	1171	79	0
OTU_3002	0	0	0	0	0	0	0	0	0	0	0	0	0	0	0	0	0	0	0	0	0	0	0	0	0	0	0	0	0	0	0	0	0	0	0	0	0	0	0	0	0	0	0	0	0	0	0	0	0
OTU_3006	0	0	0	0	0	0	0	0	0	14	0	0	0	0	0	0	0	3	0	0	0	0	0	0	0	0	0	0	0	0	0	0	0	0	0	0	0	0	0	0	0	12	0	0	0	0	0	0	0
OTU_3007	0	0	1	1	0	0	0	0	0	0	0	0	0	0	0	0	0	0	0	0	0	0	0	0	0	0	0	0	0	0	0	0	0	1	0	0	0	0	0	0	0	0	0	0	0	0	0	0	0
OTU_3012	0	0	0	0	0	0	0	0	0	8	0	0	0	0	0	0	0	0	0	0	0	0	0	0	0	0	0	0	0	0	0	0	0	0	0	0	0	0	0	0	0	0	0	0	0	0	0	0	0
OTU_3013	0	0	0	0	0	0	0	0	0	1	0	0	0	0	0	0	0	0	0	0	0	0	0	0	0	0	0	0	0	0	0	0	0	0	0	0	0	0	0	0	0	0	0	0	0	0	0	0	0
OTU_3019	0	0	0	0	0	0	0	0	0	0	0	0	0	0	0	0	0	0	0	0	0	0	0	0	0	0	0	0	0	0	0	0	0	1	0	0	0	0	0	0	0	0	0	0	0	0	0	0	0
OTU_3057	0	0	0	0	0	0	0	0	0	0	0	0	0	0	0	0	0	0	0	0	0	0	0	0	0	0	0	0	0	0	0	0	0	0	0	0	0	0	0	0	0	0	0	0	0	0	0	0	0
OTU_3059	0	0	0	0	0	0	0	0	0	0	0	0	0	0	0	2	0	0	0	0	0	0	0	0	0	0	0	0	0	0	0	0	0	0	0	0	0	0	0	0	0	0	0	0	0	0	0	0	0
OTU_3083	0	0	0	1	0	0	0	0	0	0	0	0	0	0	0	0	0	0	0	0	0	0	0	0	0	0	0	0	0	0	0	0	0	0	0	0	0	0	0	0	0	0	0	0	0	0	0	0	0
OTU_3084	0	2	0	0	0	0	0	0	0	0	0	0	0	0	0	0	0	0	0	0	0	0	0	0	0	0	0	0	0	0	0	0	0	0	0	0	0	0	0	0	0	0	0	0	0	0	0	0	0
OTU_3087	0	0	0	0	0	0	0	0	0	0	0	0	0	0	0	0	0	0	0	0	0	0	0	0	0	0	0	0	0	0	0	0	0	0	0	0	0	0	0	0	0	0	0	0	0	0	0	0	0
OTU_3088	0	0	0	0	0	0	0	0	0	0	0	0	0	0	0	0	0	0	0	0	0	0	0	0	0	0	0	0	0	0	0	0	0	0	0	0	0	0	0	0	0	0	0	0	0	0	0	0	0
OTU_3089	0	0	0	0	0	0	0	0	0	0	0	0	0	0	0	0	0	0	0	0	0	0	0	0	0	0	0	0	0	0	0	0	0	0	0	0	0	0	0	0	0	0	0	0	0	0	0	0	0
OTU_3090	0	0	0	0	0	0	0	0	0	0	0	0	0	0	0	0	0	0	0	0	0	0	0	0	0	0	0	0	0	0	0	0	0	0	0	0	0	0	0	0	0	0	0	0	0	0	0	0	0
OTU_3091	0	0	0	0	0	0	0	0	0	0	0	0	0	0	0	0	0	0	0	0	0	0	0	0	0	0	0	0	0	0	0	0	0	0	0	0	0	0	0	0	0	0	0	0	0	0	0	0	0
OTU_3092	0	0	0	0	0	0	0	0	0	1	0	0	0	0	0	0	0	3	0	0	0	0	0	0	0	0	0	0	0	0	0	0	0	0	0	0	0	0	0	0	0	2	1	0	0	1	0	0	0
OTU_3093	0	0	0	0	0	0	0	0	0	0	0	0	0	0	0	0	0	0	0	0	0	0	0	0	0	0	0	0	0	0	0	0	0	0	0	0	0	0	0	0	0	0	0	0	0	0	0	0	0
OTU_3094	0	0	0	0	0	0	0	0	0	0	0	0	0	0	0	0	0	0	0	0	0	0	0	0	0	0	0	0	0	0	0	0	0	0	0	0	0	0	0	0	0	0	0	0	0	0	0	0	0
OTU_3112	0	0	0	0	0	0	0	0	0	0	0	0	0	0	0	0	0	0	0	0	0	0	0	0	0	0	0	0	0	0	0	0	0	0	0	0	0	0	0	0	0	1	0	0	0	0	0	0	0
OTU_3127	0	0	0	0	0	0	0	0	0	0	0	0	0	0	0	0	0	0	0	0	0	0	0	0	0	0	0	0	0	0	0	0	0	0	0	0	0	0	0	0	0	0	0	0	0	0	0	0	0
OTU_3144	0	0	0	0	0	0	0	0	0	0	0	0	0	0	0	0	0	0	0	0	0	0	0	0	0	0	0	0	0	0	0	0	0	0	0	0	0	0	0	0	0	0	0	0	0	0	0	0	0
OTU_3153	0	0	0	0	0	0	0	0	0	0	0	0	0	0	0	0	0	4	0	0	0	0	0	0	0	0	0	0	0	0	0	0	0	0	0	0	0	0	0	0	0	0	0	0	0	0	0	0	0
OTU_3155	0	0	0	0	0	0	0	0	0	0	0	0	0	0	0	0	0	0	0	0	0	0	0	0	0	0	2	0	0	0	0	0	0	0	0	0	0	0	0	0	0	0	0	0	0	0	0	0	0
OTU_331	25	3	0	0	0	0	0	1	0	0	2	0	0	0	0	0	0	0	0	3	0	23	0	0	0	0	0	0	0	0	0	0	0	0	0	0	0	0	0	7	0	0	0	0	0	0	0	0	0
OTU_343	0	0	0	0	0	0	0	0	0	0	0	0	0	0	0	0	0	0	0	0	0	0	0	0	0	0	0	0	0	0	0	0	0	0	0	0	0	0	0	0	0	0	0	0	0	0	0	0	0
OTU_346	5	18	0	0	0	0	0	0	0	0	0	0	0	0	0	0	0	0	0	0	0	0	0	0	0	0	0	0	0	0	0	6	0	0	0	0	0	0	2	0	0	32	0	0	0	0	0	0	0
OTU_35	24	173	24	20	15	24	18	7	0	7377	55	0	12	0	0	0	29	9968	4	0	2	0	31	99	0	6	0	10	0	2	644	6	3	127	17	36	2	8175	0	1	0	187	25	1169	14	18	22	4184	0
OTU_353	23	1	0	0	11	39	7	18	64	0	0	0	0	11	0	311	19	2	19	0	577	0	23	0	1	1	16	0	1	0	0	1	1	14	1	18	0	0	0	0	76	43	0	0	256	0	37	26	2
OTU_3710	0	0	0	0	0	0	0	0	0	3	0	0	0	0	0	0	0	0	0	0	0	0	0	0	0	0	0	0	0	0	0	0	0	0	0	0	0	0	0	0	0	0	0	0	0	0	0	0	0
OTU_375	0	4	64	0	0	11	0	0	0	0	0	0	28	0	0	441	0	0	0	0	0	0	34	0	2	0	0	0	0	0	0	0	0	16	0	0	0	0	0	0	0	46	0	0	0	0	0	0	0
OTU_3929	0	0	0	0	0	0	0	0	0	0	0	0	0	0	0	0	2	0	0	0	0	0	0	0	0	0	0	0	0	0	0	0	0	0	0	0	0	0	0	0	0	0	0	0	0	0	0	0	0
OTU_3942	0	0	0	0	0	0	0	0	0	0	0	0	0	0	0	0	0	2	0	0	0	0	0	0	0	0	0	0	0	0	0	0	0	0	0	0	0	0	0	0	0	0	0	0	0	0	0	0	0
OTU_3959	0	0	0	0	0	0	0	0	0	0	0	0	0	0	0	0	0	2	0	0	0	0	0	0	0	0	0	0	0	0	0	0	0	0	0	0	0	0	0	0	0	0	0	0	0	0	0	0	0
OTU_3987	0	0	0	0	0	0	0	0	0	0	0	0	0	0	0	0	0	3	0	0	0	0	0	0	0	0	0	0	0	0	0	0	0	0	0	0	0	0	0	0	0	0	0	0	0	0	0	0	0
OTU_3991	0	0	0	0	0	0	0	0	0	0	0	0	0	0	0	0	0	2	0	0	0	0	0	0	0	0	0	0	0	0	0	0	0	0	0	0	0	0	0	0	0	0	0	0	0	0	0	0	0
OTU_406	0	0	0	0	0	0	0	0	0	0	0	0	0	0	0	0	0	0	0	0	0	0	6	0	0	0	0	0	0	0	0	0	0	0	0	0	0	0	0	0	0	0	0	0	0	0	0	0	0
OTU_4101	0	0	0	0	0	0	0	0	0	0	0	0	0	0	0	0	0	0	0	0	0	2	5	0	0	0	0	0	0	0	0	0	0	0	0	0	0	0	0	0	0	27	0	0	0	0	0	0	0
OTU_4105	0	0	0	0	0	0	0	0	0	0	0	0	0	0	0	0	0	0	0	0	0	7	0	0	0	0	0	0	0	0	0	0	0	0	0	0	0	0	0	0	0	0	0	0	0	0	0	0	0
OTU_4706	0	0	0	0	0	0	0	0	0	0	0	0	0	0	0	0	0	0	0	0	0	0	0	0	0	0	0	0	0	0	0	0	0	0	0	0	0	2	0	0	0	0	0	0	0	0	0	0	0
OTU_4770	0	0	0	0	0	0	0	0	0	0	0	0	0	0	0	0	0	0	0	0	0	0	0	0	0	0	0	0	0	0	0	0	0	0	0	0	13	0	0	0	0	0	0	0	0	0	0	0	0
OTU_50	1	3	78	0	0	1	0	0	2	30638	2	17	27	1	0	0	1	33347	1	2	0	6	9	500	1	1	2	1	1	1	1029	3	0	1	0	2	0	4658	0	0	1	23	34	718	1	0	2	480	0
OTU_5130	0	0	0	0	0	0	0	0	0	0	0	0	0	0	0	0	0	0	0	0	0	0	0	0	0	0	0	0	0	0	0	0	0	0	0	0	0	0	0	0	0	0	0	0	0	0	0	0	0
OTU_5133	0	0	0	0	0	0	0	0	0	0	0	0	0	0	0	1	0	0	0	0	0	0	0	0	0	0	0	0	0	0	0	0	0	0	0	0	0	0	0	0	0	0	0	0	0	0	0	0	0
OTU_5199	0	0	0	0	0	0	0	0	0	0	0	0	0	0	0	0	0	0	0	0	0	0	0	0	0	0	0	0	0	0	0	0	0	0	0	0	0	0	0	0	0	0	0	0	0	0	0	0	0
OTU_5208	0	0	0	0	0	0	0	0	0	0	0	0	0	0	0	0	0	0	0	0	0	0	0	0	0	0	0	0	0	0	0	0	0	0	0	0	0	0	0	0	0	0	0	0	0	0	0	0	0
OTU_5270	0	0	0	0	0	0	0	0	0	0	0	0	0	0	0	0	0	0	0	0	0	1	0	0	0	0	0	0	0	0	0	0	0	0	0	0	0	0	0	0	0	0	0	0	0	0	0	0	0
OTU_5346	0	0	0	0	0	0	0	0	0	0	0	0	0	0	0	0	0	0	0	0	0	0	0	0	0	0	0	0	0	0	0	0	0	0	0	0	0	0	0	0	0	0	0	0	0	0	0	0	0
OTU_5388	0	0	0	0	0	0	0	0	0	0	0	0	0	0	0	0	0	0	0	0	0	0	0	0	0	0	0	0	0	0	0	0	0	0	0	0	0	0	0	0	0	2	0	0	0	0	0	0	0
OTU_5393	0	0	0	0	0	0	0	0	0	10	0	0	0	0	0	0	0	0	0	0	0	0	0	0	0	0	0	0	0	0	0	0	0	0	0	0	0	0	0	0	0	4	0	0	0	0	0	0	0
OTU_5395	0	0	0	0	0	0	0	0	0	0	0	0	0	0	0	0	0	0	0	0	0	0	0	0	0	0	0	0	0	0	0	0	0	0	0	0	0	0	0	0	0	0	0	0	0	0	0	0	0
OTU_5396	0	0	0	0	0	0	0	0	0	3	0	0	0	0	0	0	0	0	0	0	0	0	0	0	0	0	0	0	0	0	0	0	0	0	0	0	0	0	0	0	0	0	0	0	0	0	0	0	0
OTU_5397	0	0	0	0	0	0	0	0	0	0	0	0	0	0	0	0	0	0	0	0	0	0	0	0	0	0	0	0	0	0	0	0	0	0	0	0	0	0	0	0	0	0	0	0	0	0	0	0	0
OTU_5398	0	0	0	0	0	0	0	0	0	0	0	0	0	0	0	0	0	0	0	0	0	0	0	0	0	0	0	0	0	0	0	0	0	0	0	0	0	0	0	0	0	0	0	0	0	0	0	0	0
OTU_5400	0	0	0	0	0	0	0	0	0	0	0	0	0	0	0	0	0	0	0	0	0	0	0	0	0	0	0	0	0	0	0	0	0	0	0	0	0	0	0	0	0	0	0	0	0	0	0	0	0
OTU_5401	0	0	0	0	0	0	0	0	0	0	0	0	0	0	0	0	0	0	0	0	0	0	0	0	0	0	0	0	0	0	0	0	0	0	0	0	0	0	0	0	0	0	0	0	0	0	0	0	0
OTU_5403	0	0	0	0	0	0	0	0	0	0	0	0	0	0	0	0	0	0	0	0	0	0	0	0	0	0	0	0	0	0	0	0	0	0	0	0	0	0	0	0	0	0	0	0	0	0	0	0	0
OTU_5404	0	0	0	0	0	0	0	0	0	0	0	0	0	0	0	0	0	0	0	0	0	0	0	0	0	0	0	0	0	0	0	0	0	0	0	0	0	0	0	0	0	0	0	0	0	0	0	0	0
OTU_5406	0	0	0	0	0	0	0	0	0	0	0	0	0	0	0	0	0	0	0	0	0	0	0	0	0	0	0	0	0	0	0	0	0	0	0	0	0	0	0	0	0	0	0	0	0	0	0	0	0
OTU_5500	0	0	0	0	0	0	0	0	0	0	0	0	0	0	0	0	0	0	0	0	0	0	0	0	0	0	0	0	0	0	0	0	0	0	0	0	0	0	0	0	0	0	0	0	0	0	0	0	0
OTU_5510	0	0	0	0	0	0	0	0	0	0	0	0	0	0	0	0	0	0	0	0	0	0	0	0	0	0	0	0	0	0	0	0	0	0	0	0	0	0	0	0	0	0	0	0	0	0	0	0	0
OTU_5524	0	0	0	0	0	0	0	0	0	0	0	0	0	0	0	0	0	0	0	0	0	0	0	0	0	0	0	0	0	0	0	0	0	0	0	0	0	0	0	0	0	0	0	0	0	0	0	0	0
OTU_5595	0	0	0	2	0	0	0	0	0	0	0	0	0	0	0	0	0	0	0	0	0	0	0	0	0	0	1	0	0	0	0	0	0	0	0	0	0	0	0	0	0	0	0	0	0	0	0	0	0
OTU_5596	0	0	0	0	0	0	0	0	0	0	0	0	0	0	0	0	0	0	0	0	0	0	0	0	0	0	0	0	0	0	0	0	0	0	0	0	0	0	0	0	0	0	0	0	0	0	0	0	0
OTU_5597	0	0	0	0	0	0	0	0	0	0	0	0	0	0	0	0	0	0	0	0	0	0	0	0	0	0	0	0	0	0	0	0	0	0	0	0	0	0	0	0	0	0	0	0	0	0	0	0	0
OTU_5601	0	0	0	0	0	0	0	0	0	0	0	0	0	0	0	0	0	0	0	0	0	0	0	0	0	0	0	0	0	0	0	0	0	0	0	0	0	0	0	0	0	0	0	0	0	0	0	0	0
OTU_5603	0	0	0	0	0	0	0	0	0	0	0	0	0	0	0	0	0	0	0	0	0	0	0	0	0	0	0	0	0	0	0	0	0	0	0	0	0	0	0	0	0	0	0	0	0	0	0	0	0
OTU_5604	0	0	0	0	0	0	0	0	0	0	0	0	0	0	0	3	0	0	0	0	0	0	0	0	0	0	0	0	0	0	0	0	0	0	0	0	0	0	0	0	0	0	0	0	0	0	0	0	0
OTU_5606	0	0	0	0	0	0	0	0	0	0	0	0	0	0	0	0	0	0	0	0	0	0	0	0	0	0	0	0	0	0	0	0	0	0	0	0	0	0	0	0	0	0	0	0	0	0	0	0	0
OTU_5608	0	0	0	0	0	0	0	0	0	0	0	0	0	0	0	0	0	0	0	0	0	0	0	0	0	0	0	0	0	0	0	0	0	0	0	0	0	0	0	0	0	0	0	0	0	0	0	0	0
OTU_5610	0	0	0	0	0	0	0	0	0	0	0	0	0	0	0	0	0	0	0	0	0	0	0	0	0	0	0	0	0	0	0	0	0	0	0	0	0	0	0	0	0	0	0	0	0	0	0	0	0
OTU_5611	0	0	0	0	0	0	0	0	0	0	0	0	0	0	0	0	0	0	0	0	0	0	0	0	0	0	0	0	0	0	0	0	0	0	0	0	0	0	0	0	0	0	0	0	0	0	0	0	0
OTU_5612	0	0	0	0	0	0	0	0	0	0	0	0	0	0	0	0	0	0	0	0	0	0	0	0	0	0	0	0	0	0	0	0	0	0	0	0	0	0	0	0	0	0	0	0	0	0	0	0	0
OTU_5616	0	0	3	0	0	0	0	0	0	0	0	0	0	0	0	0	0	0	0	0	0	0	0	0	0	0	0	0	0	0	0	0	0	3	0	0	0	0	0	0	0	0	0	0	0	0	0	0	0
OTU_5617	0	0	0	0	0	0	0	0	0	0	0	0	0	0	0	0	0	0	0	0	0	0	0	0	0	0	0	0	0	0	0	0	0	0	0	0	0	0	0	0	0	0	0	0	0	0	0	0	0
OTU_5619	0	0	0	0	0	0	0	0	0	0	0	0	0	0	0	0	0	0	0	0	0	0	0	0	0	0	0	0	0	0	0	0	0	0	0	0	0	0	0	0	0	0	0	0	0	0	0	0	0
OTU_5632	0	0	0	0	0	0	0	0	0	0	0	0	0	0	0	0	0	0	0	0	0	0	0	0	0	0	0	0	0	0	0	0	0	0	0	0	0	0	0	0	0	0	0	0	0	0	0	0	0
OTU_5652	0	0	0	0	0	0	0	0	0	0	0	0	0	0	0	0	0	0	0	0	0	0	0	0	0	0	0	0	0	0	0	0	0	0	0	0	0	0	0	0	0	0	0	0	0	0	0	0	0
OTU_5679	0	0	0	0	0	0	0	0	0	0	0	0	0	0	0	0	0	0	0	0	0	0	0	0	0	0	0	0	0	0	0	0	0	0	0	0	0	0	0	0	0	0	0	0	0	0	0	0	0
OTU_5680	0	0	0	0	0	0	0	0	0	0	0	0	0	0	0	0	0	0	0	0	0	0	0	0	0	0	0	0	0	0	0	0	0	0	0	0	0	0	0	0	0	0	0	0	0	0	0	0	0
OTU_5681	0	0	0	0	0	0	0	0	0	0	0	0	0	0	0	0	0	0	0	0	0	0	0	0	0	0	0	0	0	0	0	0	0	0	0	0	0	0	0	0	0	0	0	0	0	0	0	0	0
OTU_5687	0	0	0	0	0	0	0	0	0	0	0	0	0	0	0	0	0	0	0	0	0	0	0	0	0	0	0	0	0	0	0	0	0	0	0	0	0	0	0	0	0	0	0	0	0	0	0	0	0
OTU_5688	0	0	0	0	0	0	0	0	0	0	0	0	0	0	0	0	0	0	0	0	0	0	0	0	0	0	0	0	0	0	0	0	0	0	0	0	0	0	0	0	0	0	0	0	0	0	0	0	0
OTU_5714	0	0	0	0	0	0	0	0	0	0	0	0	0	0	0	0	0	0	0	0	0	0	0	0	0	0	0	0	0	0	0	0	0	0	0	0	0	0	0	0	0	0	0	0	0	0	0	0	0
OTU_5715	0	0	0	0	0	0	0	0	0	0	0	0	0	0	0	0	0	0	0	0	0	0	0	0	0	0	0	0	0	0	0	0	0	0	0	0	0	0	0	0	0	0	0	0	0	0	0	0	0
OTU_5722	0	0	0	0	0	0	0	0	0	0	0	0	0	0	0	0	0	0	0	0	0	0	0	0	0	0	0	0	0	0	0	0	0	0	0	0	0	0	0	0	0	0	0	0	0	0	0	0	0
OTU_5726	0	0	0	0	0	0	0	0	0	0	0	0	0	0	0	0	0	0	0	0	0	0	0	0	0	0	0	0	0	0	0	0	0	0	0	0	0	0	0	0	0	0	0	0	0	0	0	0	0
OTU_5727	0	0	0	0	0	0	0	0	0	0	0	0	0	0	0	0	0	0	0	0	0	0	0	0	0	0	0	0	0	0	0	0	0	0	0	0	0	0	0	0	0	0	0	0	0	0	0	0	0
OTU_5736	0	0	0	0	0	0	0	0	0	0	0	0	0	0	0	0	0	0	0	0	0	0	0	0	0	0	0	0	0	0	0	0	0	0	0	0	3	0	0	0	0	0	0	0	0	0	0	0	0
OTU_5737	0	0	0	0	0	0	0	0	0	0	0	0	0	0	0	0	0	0	0	0	0	0	0	0	0	0	0	0	0	0	0	0	0	0	0	0	0	0	0	0	0	0	0	0	0	0	0	0	0
OTU_5790	0	0	0	0	0	0	0	0	0	0	0	0	0	0	0	0	0	0	0	0	0	0	0	0	0	0	0	0	0	0	0	0	0	0	0	0	0	0	0	0	0	3	0	0	0	0	0	0	0
OTU_5792	0	0	0	0	0	0	0	0	0	0	0	0	0	0	0	0	0	0	0	0	0	0	0	0	0	0	0	0	0	0	0	0	0	0	0	0	0	0	0	0	0	0	0	0	0	0	0	0	0
OTU_5812	0	0	0	0	0	0	0	0	0	0	0	0	0	0	0	0	0	0	0	0	0	0	0	0	0	0	0	0	0	0	0	0	0	0	0	0	0	0	0	0	0	0	0	0	0	0	0	0	0
OTU_5840	0	0	0	0	0	0	0	0	0	0	0	0	0	0	0	0	0	0	0	0	0	0	0	0	0	0	0	0	0	0	0	0	0	0	0	0	0	0	0	0	0	0	0	0	0	0	0	0	0
OTU_5844	0	1	0	0	0	0	0	0	0	0	0	0	0	0	0	0	0	2	0	0	0	0	0	0	0	0	0	0	0	0	0	0	0	0	0	0	0	0	0	0	0	0	0	0	0	0	0	0	0
OTU_5851	0	0	0	0	0	0	0	0	0	0	0	0	0	0	0	0	0	0	0	0	0	0	0	0	0	0	0	0	0	0	0	0	0	0	0	0	0	0	0	0	0	0	0	0	0	0	0	0	0
OTU_5852	0	0	0	0	0	0	0	0	0	0	0	0	0	0	0	0	0	0	0	0	0	0	0	0	0	0	0	0	0	0	0	0	0	0	0	0	0	0	0	0	0	0	0	0	0	0	0	0	0
OTU_606	0	0	0	0	0	0	4	0	0	0	0	0	0	0	0	6	0	0	0	0	6	0	0	0	0	0	2	8	0	0	0	0	0	0	0	0	0	0	2	0	0	0	0	0	0	0	0	0	0
OTU_615	0	0	0	0	0	0	0	8	0	0	0	0	0	0	0	0	0	0	0	0	0	0	0	0	0	0	0	0	0	0	0	0	0	0	0	0	0	0	0	0	0	0	0	0	0	0	0	0	0
OTU_7	0	0	0	11	1	0	6796	1871	1234	473	0	0	0	0	1	4	2966	1154	0	0	1	14	914	0	1	0	2	0	101	1069	32	0	0	0	91	1059	1818	20	0	0	0	1592	469	54	0	1	684	62	0
OTU_708	0	0	0	0	0	0	0	0	0	0	4	0	0	0	0	0	0	1	0	0	0	0	6	0	0	0	0	0	0	0	0	0	0	0	0	0	0	0	0	0	0	10	0	0	0	0	0	0	0
OTU_904	0	0	0	0	0	0	0	0	0	0	0	0	0	0	0	0	0	0	0	0	0	0	2	0	0	0	0	0	0	0	0	0	0	0	0	0	0	0	0	0	0	6	0	0	0	0	0	0	0
OTU_93	0	21	0	0	43	0	0	0	0	114	3	0	0	0	0	0	0	6	13	0	0	0	0	120	0	0	0	0	0	0	157	8	0	0	21	0	0	45	13	0	0	13	0	59	18	0	0	0	0
OTU_985	0	0	0	0	0	0	0	0	0	0	0	0	15	0	0	0	0	0	0	0	0	0	0	0	0	0	0	0	0	0	0	0	0	0	0	0	0	0	0	0	0	0	0	0	0	0	0	0	0
OTU_1042	0	0	0	0	0	0	0	0	0	0	0	0	0	0	0	0	0	0	0	0	0	0	0	0	0	0	0	0	0	0	0	0	0	0	0	0	0	0	0	0	0	0	0	0	0	0	0	0	0
OTU_109	0	74	0	0	0	0	70	174	61	0	44	22	0	0	0	0	14	10	11	0	0	2	328	32	20	0	0	0	68	52	0	31	1	6	16	93	137	9	76	0	0	37	9	20	45	3	27	0	0
OTU_1431	0	0	0	0	0	0	0	0	0	0	0	0	0	0	0	0	0	0	0	0	0	0	0	0	0	0	0	0	0	0	0	0	0	0	0	0	0	0	0	0	0	0	0	0	0	0	0	0	0
OTU_5889	0	0	0	0	0	0	0	0	0	0	0	0	0	0	0	0	0	0	0	0	0	0	0	0	0	0	0	0	0	0	0	0	0	0	0	0	0	0	0	0	0	0	0	0	0	0	0	0	0
OTU_1026	8	13	27	59	7	30	74	32	0	6	34	12	0	9	0	73	8	42	0	0	37	272	323	86	11	0	4	16	140	4	48	0	7	1	77	103	47	13	35	0	0	6	0	60	71	2	18	15	60
OTU_1527	4	0	0	51	0	2	263	558	23	113	0	0	0	0	10	20	0	80	1	0	0	55	920	7	5	0	0	3	208	1	270	0	48	0	201	190	18	71	10	0	0	49	33	242	4	0	46	37	4
OTU_218	13	9	236	31	0	0	0	0	0	0	0	201	53	0	0	0	0	0	2	44	0	0	0	0	1	116	0	0	0	0	0	0	0	0	0	0	0	0	5	17	0	0	0	8	0	0	0	0	0
OTU_222	0	0	0	0	0	0	102	129	0	0	0	0	0	0	0	0	9	10	0	0	0	0	395	0	0	0	0	0	105	2	1	0	0	0	16	151	0	0	0	0	0	18	7	0	0	0	0	0	0
OTU_2300	0	0	0	0	0	3	0	0	0	0	0	0	0	0	0	3	0	0	0	0	1	0	0	5	0	0	2	0	0	0	0	0	0	0	0	1	0	0	0	0	0	0	0	0	0	0	0	0	0
OTU_2473	0	0	0	0	0	0	0	0	0	0	0	0	0	0	0	0	0	0	0	0	0	1	0	6	0	0	0	0	0	0	0	0	0	1	0	0	0	0	0	0	0	0	0	0	0	0	0	0	0
OTU_2577	0	0	0	0	1	3	0	1	0	0	0	0	0	0	0	0	2	0	0	0	1	0	0	0	0	0	0	0	0	0	58	0	1	0	0	0	0	0	0	0	0	0	0	0	0	0	0	0	0
OTU_2593	0	0	0	0	0	2	0	0	0	0	0	0	0	0	0	0	0	0	0	0	0	1	2	0	0	0	0	0	0	0	27	0	2	0	0	0	1	0	0	0	0	0	0	0	1	0	0	0	0
OTU_2637	0	0	0	1	66	205	16	32	4	0	0	0	0	47	0	149	18	26	0	0	208	86	71	7	0	0	68	145	28	14	1	0	11	24	20	79	101	2	1	0	0	59	0	0	0	29	2	0	0
OTU_2691	0	0	0	0	0	0	0	0	0	0	0	0	0	0	0	0	0	0	0	0	0	0	0	0	0	0	0	0	0	0	0	0	0	0	0	0	0	0	0	0	0	0	0	0	0	0	0	0	0
OTU_2746	0	0	0	0	0	0	0	0	0	0	0	0	0	0	0	0	0	0	0	0	0	0	0	0	0	0	0	0	0	0	0	0	0	0	0	0	0	0	0	0	3	0	0	0	0	0	0	0	0
OTU_2970	0	13	0	0	0	0	0	0	0	0	0	0	0	0	0	0	0	0	0	0	0	0	0	0	0	0	0	0	0	0	0	0	0	0	0	0	0	0	32	0	0	0	0	0	24	0	0	0	0
OTU_3365	0	0	0	0	0	0	0	0	0	0	0	0	0	0	0	0	0	0	0	0	0	0	0	0	0	0	0	0	0	0	0	0	0	0	0	0	0	0	0	0	0	0	0	0	0	0	0	0	0
OTU_3419	0	0	0	0	28	0	0	0	0	0	0	0	0	0	0	5	0	0	0	0	4	0	1	0	0	0	2	3	2	0	0	0	0	0	0	0	4	0	2	0	0	3	0	0	0	0	0	0	0
OTU_3474	0	0	0	0	0	2	0	0	0	0	0	0	0	0	0	0	0	0	0	0	0	0	0	0	0	0	0	0	0	0	0	0	0	0	0	0	0	0	0	0	0	0	0	0	0	0	0	0	0
OTU_3482	0	0	0	0	0	2	1	0	0	0	0	0	0	0	0	0	0	0	0	0	0	0	0	0	0	0	0	0	0	0	0	0	0	0	0	0	0	0	0	0	0	0	0	0	0	0	0	0	0
OTU_3495	0	0	0	0	0	7	0	0	0	0	0	0	0	0	0	0	0	2	0	0	0	0	0	0	0	0	0	0	1	0	0	0	0	0	0	0	0	0	0	0	0	0	0	0	0	0	0	0	0
OTU_3499	0	0	0	0	0	3	0	0	0	0	0	0	0	0	0	1	0	0	0	0	0	3	0	0	0	0	0	0	0	0	0	0	0	0	0	0	0	0	0	0	0	0	0	0	0	0	0	0	0
OTU_3608	0	0	0	0	0	1	0	2	0	0	0	0	0	0	0	0	0	0	0	0	0	0	0	0	0	0	0	0	0	0	0	0	0	0	0	0	0	0	0	0	0	0	0	0	0	0	0	0	0
OTU_3761	0	0	0	0	0	0	0	0	0	0	0	2	0	0	0	0	0	0	0	0	0	0	0	0	0	0	0	0	0	0	0	0	0	0	0	0	0	0	0	0	0	0	0	0	0	0	0	0	0
OTU_3785	0	0	0	0	0	0	0	0	0	0	0	3	0	0	0	0	0	0	0	0	0	0	0	0	0	0	0	0	0	0	0	0	0	0	0	0	0	0	0	0	0	0	0	0	0	0	0	0	0
OTU_3838	0	0	0	0	0	0	0	0	0	0	0	0	0	30	0	0	0	0	0	0	0	0	0	0	0	0	0	0	0	0	0	0	0	0	0	0	0	0	0	0	0	0	0	0	0	0	0	0	0
OTU_4079	0	0	0	0	0	0	0	0	0	0	0	0	0	0	0	0	0	0	0	0	0	0	0	0	0	0	0	0	0	0	0	0	0	0	0	0	0	0	0	0	0	0	0	0	0	0	0	0	0
OTU_4118	0	0	0	0	0	0	0	0	0	0	0	0	0	0	0	0	0	0	0	0	0	2	0	0	0	0	0	0	0	0	0	0	0	0	0	0	0	0	0	0	0	0	0	0	0	0	0	0	0
OTU_4194	0	0	0	0	0	0	0	0	0	0	0	0	0	0	0	0	0	0	0	0	0	0	0	2	0	0	0	0	0	0	0	0	0	0	0	0	0	0	0	0	0	0	0	0	0	0	0	0	0
OTU_4356	0	0	0	0	0	0	4	0	0	0	0	0	0	0	0	0	0	0	0	0	0	0	0	0	0	0	0	0	2	0	0	0	0	0	0	0	0	0	0	0	0	1	0	0	0	0	0	0	0
OTU_4612	0	0	0	0	0	2	0	0	0	0	0	0	0	0	0	0	0	0	0	0	2	0	0	0	0	0	0	0	1	0	0	0	0	0	0	6	0	0	0	0	0	2	0	0	0	0	0	0	0
OTU_471	0	0	0	0	0	0	0	0	0	52	0	0	0	0	0	1	42	24	0	0	0	0	0	0	0	0	0	0	0	115	29	0	0	0	0	0	573	5	0	0	0	44	20	8	0	0	3	22	0
OTU_5	170	206	10995	2999	3893	22397	1549	1572	1208	16	44	12395	2040	1222	680	10350	794	1918	0	4701	6022	3776	2178	295	22	8072	2397	2763	1710	269	225	70	159	1493	555	2159	1123	107	7	4171	3743	2380	52	186	31	3804	488	23	0
OTU_5032	0	0	0	0	0	0	2	0	0	0	0	0	0	0	0	0	0	0	0	0	0	0	0	0	0	0	0	0	0	0	0	0	0	0	0	0	0	0	1	0	0	0	0	0	2	0	0	0	0
OTU_5304	0	0	0	0	0	0	0	0	0	0	2	0	0	0	0	0	0	0	0	0	0	0	3	0	0	0	0	0	0	0	0	0	0	0	0	0	0	0	0	0	0	0	0	0	5	0	0	0	0
OTU_5407	0	0	0	0	0	0	1	0	0	0	0	0	0	0	0	2	0	0	0	0	0	0	0	2	0	0	4	1	2	0	0	0	0	0	0	0	0	0	0	0	0	0	0	0	0	0	0	0	0
OTU_57	0	23	8	17	1	9	80	213	93	22	25	20	36	19	0	69	47	66	49	0	0	582	587	53	49	5	0	0	279	112	100	44	0	0	18	212	655	9	33	19	0	113	79	36	22	0	63	43	0
OTU_5968	0	0	0	0	0	0	0	0	0	0	0	0	0	0	0	0	0	0	0	0	0	0	0	0	0	0	0	0	0	0	0	0	0	0	0	0	0	0	0	0	0	0	0	0	0	0	0	0	0
OTU_767	1	0	0	5	0	4	0	1	0	0	0	3	0	0	0	6	0	1	0	0	2	6	1	0	0	8	0	2	0	0	0	0	0	0	0	0	0	0	0	2	4	0	0	0	0	0	0	0	0
OTU_2015	0	0	0	0	0	0	0	0	0	0	0	0	0	0	0	0	0	0	0	0	0	0	0	0	0	0	0	0	0	0	0	0	0	0	0	0	0	2	0	0	0	0	0	0	0	0	0	0	0
OTU_2294	0	0	0	0	0	0	0	0	0	0	0	0	0	0	0	0	0	0	0	0	0	0	0	0	0	0	0	0	0	0	0	0	0	0	0	0	0	0	0	0	0	0	0	0	0	0	0	0	0
OTU_2420	0	0	0	0	0	0	0	0	0	0	0	0	0	0	0	0	0	0	0	0	0	3	0	0	0	0	0	0	0	0	0	0	0	0	0	0	0	0	0	0	0	0	0	0	0	0	0	0	0
OTU_2523	0	0	0	0	0	0	0	0	0	0	0	0	0	0	0	0	0	0	0	0	0	0	0	0	0	0	0	3	0	0	0	0	0	0	0	0	0	0	0	0	0	0	0	0	0	0	0	0	0
OTU_2544	0	0	0	0	0	0	0	0	0	0	0	0	0	0	0	0	0	0	0	0	0	0	0	0	0	0	0	0	3	0	0	0	0	0	0	0	0	0	0	0	0	0	0	0	0	0	0	0	0
OTU_2546	0	0	0	0	0	0	0	0	0	0	0	0	0	0	0	0	0	0	0	0	0	0	0	0	0	0	0	0	3	0	0	0	0	0	0	0	0	0	0	0	0	0	0	0	0	0	0	0	0
OTU_2710	0	0	0	0	0	0	0	0	0	0	0	0	0	0	0	0	0	0	0	0	0	0	0	0	0	0	0	0	0	0	0	0	0	0	0	0	3	0	0	0	0	0	0	0	0	0	0	0	0
OTU_3260	3	0	0	0	0	0	0	0	0	0	0	0	0	0	0	0	0	0	0	0	0	0	0	0	0	0	0	0	0	0	0	0	0	0	0	0	0	0	0	0	0	0	0	0	0	0	0	0	0
OTU_3486	0	0	0	0	0	2	0	0	0	0	0	0	0	0	0	0	0	0	0	0	0	0	0	0	0	0	0	0	0	0	0	0	0	0	0	0	0	0	0	0	0	0	0	0	0	0	0	0	0
OTU_3504	0	0	0	0	0	2	0	0	0	0	0	0	0	0	0	0	0	0	0	0	0	0	0	0	0	0	0	0	0	0	0	0	0	0	0	0	0	0	0	0	0	0	0	0	0	0	0	0	0
OTU_3576	0	0	0	0	0	0	2	0	0	0	0	0	0	0	0	0	0	0	0	0	0	0	0	0	0	0	0	0	0	0	0	0	0	0	0	0	0	0	0	0	0	0	0	0	0	0	0	0	0
OTU_4084	0	0	0	0	0	0	0	0	0	0	0	0	0	0	0	0	0	0	0	0	0	2	0	0	0	0	0	0	0	0	0	0	0	0	0	0	0	0	0	0	0	0	0	0	0	0	0	0	0
OTU_4087	0	0	0	0	0	0	0	0	0	0	0	0	0	0	0	0	0	0	0	0	0	2	0	0	0	0	0	0	0	0	0	0	0	0	0	0	0	0	0	0	0	0	0	0	0	0	0	0	0
OTU_4108	0	0	0	0	0	0	0	0	0	0	0	0	0	0	0	0	0	0	0	0	0	2	0	0	0	0	0	0	0	0	0	0	0	0	0	0	0	0	0	0	0	0	0	0	0	0	0	0	0
OTU_4119	0	0	0	0	0	0	0	0	0	0	0	0	0	0	0	0	0	0	0	0	0	3	0	0	0	0	0	0	0	0	0	0	0	0	0	0	0	0	0	0	0	0	0	0	0	0	0	0	0
OTU_4261	0	0	0	0	0	0	0	0	0	0	0	0	0	0	0	0	0	0	0	0	0	0	0	0	0	0	0	0	0	0	0	0	0	0	0	0	0	0	0	0	0	0	0	0	0	0	0	0	0
OTU_4927	0	0	0	0	0	0	0	0	0	0	0	0	0	0	0	0	0	0	0	0	0	0	0	0	0	0	0	0	0	0	0	0	0	0	0	0	0	0	0	0	0	2	0	0	0	0	0	0	0
OTU_5261	0	0	0	0	0	0	0	0	0	0	0	0	0	0	0	0	0	0	0	0	0	0	0	0	0	0	0	0	0	0	0	0	0	0	0	0	0	0	0	0	0	0	0	0	0	0	0	0	0
OTU_5277	0	0	0	0	0	0	0	0	0	0	0	0	0	0	0	0	0	0	0	0	0	0	0	0	0	0	0	0	0	0	0	0	0	0	0	0	0	0	0	0	0	0	0	0	0	0	0	0	0
OTU_5332	0	0	0	0	0	0	0	0	0	0	0	0	0	0	0	0	0	0	0	0	0	0	0	0	0	0	0	0	0	0	0	0	0	0	0	0	0	0	0	0	0	0	0	0	0	0	0	0	0
OTU_5878	0	0	0	0	0	0	0	0	0	0	0	0	0	0	0	0	0	0	0	0	0	0	0	0	0	0	0	0	0	0	0	0	0	0	0	0	0	0	0	0	0	0	0	0	0	0	0	0	0
OTU_5895	0	0	0	0	0	0	0	0	0	0	0	0	0	0	0	0	0	0	0	0	0	0	0	0	0	0	0	0	0	0	0	0	0	0	0	0	0	0	0	0	0	0	0	0	0	0	0	0	0
OTU_5964	0	0	0	0	0	0	0	0	0	0	0	0	0	0	0	0	0	0	0	0	0	0	0	0	0	0	0	0	0	0	0	0	0	0	0	0	0	0	0	0	0	0	0	0	0	0	0	0	0
OTU_5965	0	0	0	0	0	0	0	0	0	0	0	0	0	0	0	0	0	0	0	0	0	0	0	0	0	0	0	0	0	0	0	0	0	0	0	0	0	0	0	0	0	0	0	0	0	0	0	0	0
OTU_10	234	52	674	257	1414	9460	15093	8111	1157	269	25	811	108	105	471	16963	752	1768	41	428	1122	32873	15286	112	87	738	424	569	5986	871	361	175	242	820	3263	7140	2024	127	10	796	1898	2393	445	606	61	1827	873	114	286
OTU_1209	0	0	0	0	0	4	11	1	2	0	0	0	0	0	1	8	0	0	0	0	2	14	2	0	0	0	0	0	0	0	0	0	0	0	2	0	0	0	0	0	0	0	0	0	0	0	0	0	0
OTU_121	4	0	0	0	0	0	657	1161	43	0	0	0	0	0	0	0	3	15	0	0	0	0	3260	2	0	0	0	1	590	3	44	0	0	0	69	846	22	0	0	1	0	72	0	7	0	0	0	0	0
OTU_13	531	1112	5520	2256	361	1667	4363	1485	159	372	770	8564	539	99	4	1550	95	418	264	2528	492	3657	1140	122	221	6876	164	162	298	47	921	385	31	253	303	599	239	213	1682	3330	328	362	130	1162	811	287	110	260	0
OTU_1591	1	4	51	8	86	232	46	104	4	2	0	58	9	13	11	122	6	29	0	35	93	33	276	8	0	41	22	53	79	9	14	7	9	24	12	38	10	12	0	55	47	37	12	22	0	65	22	8	0
OTU_1611	0	0	0	0	0	0	0	0	0	6	0	0	0	0	0	0	0	5	0	0	0	0	0	0	0	0	0	0	0	0	0	0	0	0	0	0	0	0	0	0	0	14	0	0	0	0	0	0	0
OTU_1663	0	0	0	0	0	0	0	0	0	0	0	0	0	0	0	0	0	0	0	0	0	4	0	0	0	0	0	0	0	0	0	0	0	0	0	0	0	0	0	0	0	0	0	0	0	0	0	0	0
OTU_1673	0	0	0	0	0	0	6	10	2	0	0	0	0	0	0	0	0	0	0	0	0	0	29	0	0	0	0	0	16	0	0	0	0	0	1	11	0	0	0	0	0	0	0	0	0	0	0	0	0
OTU_1674	0	0	0	0	0	0	21	24	2	1	0	0	0	0	0	0	0	1	0	0	0	0	57	0	0	0	0	0	11	0	0	0	0	0	1	23	0	0	0	0	0	2	0	0	0	0	5	0	0
OTU_1699	2	0	9	4	27	70	14	28	0	1	0	14	3	0	0	38	3	10	0	21	31	11	68	3	0	5	19	10	26	0	0	6	4	4	2	25	8	4	3	21	17	22	2	6	0	16	7	0	0
OTU_1726	0	0	0	0	2	0	3	2	0	0	0	0	0	0	0	3	0	0	0	0	0	0	0	0	0	0	0	4	0	0	1	0	0	0	0	0	0	0	0	0	0	2	0	0	1	2	0	0	0
OTU_1736	0	0	0	0	0	1	0	0	0	0	0	1	0	0	0	0	0	0	0	0	1	0	1	0	0	1	1	0	0	0	0	0	0	0	0	0	0	0	0	0	1	2	0	0	0	2	0	0	0
OTU_1751	0	0	0	0	0	0	0	0	0	0	0	0	0	0	0	0	0	0	0	0	0	0	0	0	0	0	0	0	0	0	0	0	0	0	0	0	5	0	0	0	0	0	0	0	0	0	0	0	0
OTU_1817	2	2	2	1	20	62	4	23	1	13	0	20	0	1	6	43	0	17	1	3	28	10	78	2	0	13	5	2	30	0	12	5	1	6	10	20	4	6	0	11	24	21	9	71	0	4	6	3	0
OTU_1894	0	0	0	0	1	0	0	0	0	0	1	0	0	0	0	0	0	0	0	0	0	0	0	0	0	0	0	0	0	0	0	3	0	0	0	0	0	0	0	0	0	1	0	0	0	1	0	0	1
OTU_1971	0	3	0	0	6	2	0	0	0	0	0	1	0	0	2	10	0	3	0	0	1	1	6	0	0	0	0	3	4	0	1	0	3	0	2	0	0	1	0	1	1	0	0	2	0	0	0	0	0
OTU_1984	0	0	3	0	0	0	0	0	0	0	0	0	0	0	0	0	0	0	0	0	0	0	0	0	0	0	0	0	0	0	0	0	0	0	0	0	0	0	0	0	0	0	0	0	0	0	0	0	0
OTU_2017	1	0	13	1	33	59	7	28	1	0	0	30	0	5	1	26	2	16	3	9	26	16	90	0	0	14	9	13	27	0	6	0	3	11	15	18	2	3	0	30	17	16	0	13	0	16	3	2	0
OTU_2030	0	0	0	2	8	13	1	8	2	0	0	2	1	0	2	7	0	7	0	3	2	0	14	0	0	1	0	2	2	0	0	0	0	0	0	4	0	0	0	3	3	4	0	6	0	1	0	0	0
OTU_2034	0	0	0	0	8	6	2	2	0	0	0	2	2	0	0	3	0	1	0	0	3	0	7	0	0	2	0	0	3	0	2	3	0	1	1	2	1	0	0	0	8	0	0	3	0	2	2	0	0
OTU_2035	0	0	2	0	2	12	0	6	0	0	0	5	0	0	1	8	0	0	0	0	2	0	9	0	0	1	3	0	3	0	0	0	0	0	3	2	0	0	0	0	1	0	0	2	0	0	0	0	0
OTU_2039	0	0	6	0	12	21	2	16	0	0	0	6	3	0	0	14	0	6	0	1	3	1	27	0	0	6	6	7	15	0	0	0	1	0	3	4	0	0	0	7	3	7	0	0	0	1	2	0	0
OTU_2040	0	0	0	0	0	3	0	0	3	0	0	0	0	0	0	0	0	0	0	0	0	1	0	0	0	1	0	0	0	0	0	0	0	1	0	0	0	0	0	0	2	0	0	0	0	0	0	1	0
OTU_2042	0	0	0	0	0	4	0	0	0	0	0	0	0	0	0	0	0	0	0	0	0	0	0	0	0	0	0	0	0	0	0	0	0	0	0	0	0	0	0	0	0	0	0	0	0	0	0	0	0
OTU_2043	0	0	4	9	14	67	9	31	0	0	0	20	1	1	1	33	1	11	0	4	18	17	61	0	0	6	1	3	23	0	3	2	3	3	4	15	11	5	0	14	33	14	0	4	0	10	1	3	0
OTU_2044	0	0	0	0	0	3	0	0	0	0	0	0	0	0	0	0	0	0	0	0	0	0	0	0	0	0	0	0	0	0	0	0	0	0	0	0	0	0	0	0	0	0	0	0	0	0	0	0	0
OTU_2050	0	0	11	3	25	56	1	21	0	0	0	5	4	3	2	20	4	3	0	8	14	9	41	1	0	6	12	4	17	0	4	5	1	2	17	16	1	0	0	7	9	13	3	8	0	10	3	1	0
OTU_2052	0	0	0	0	0	4	0	0	0	0	0	0	0	0	0	0	0	0	0	0	0	0	0	0	0	0	0	0	0	0	0	0	0	0	0	0	0	0	0	0	0	0	0	0	0	0	0	0	0
OTU_2054	0	0	0	0	0	8	0	0	0	0	0	0	0	0	0	0	0	0	0	0	0	0	0	0	0	0	0	0	0	0	0	0	0	0	0	0	0	0	0	0	0	0	0	0	0	1	0	0	0
OTU_2056	0	0	20	14	26	70	14	26	1	3	0	39	8	4	0	57	1	6	2	5	32	14	99	0	0	16	20	20	13	0	9	0	6	3	8	36	4	4	0	21	20	15	4	11	0	13	2	3	0
OTU_2058	0	0	0	0	0	3	0	0	0	0	0	0	0	0	0	0	0	0	0	0	0	0	0	0	0	0	0	0	0	0	0	0	0	0	0	0	0	0	0	0	0	0	0	0	0	0	0	0	0
OTU_2060	0	0	1	0	1	21	0	4	0	0	0	3	0	0	0	4	0	0	0	6	1	2	8	0	0	3	0	3	9	0	1	0	0	0	2	2	0	0	0	3	5	1	0	1	0	5	1	2	0
OTU_2062	0	0	0	0	4	6	0	0	0	0	0	4	0	0	0	0	0	0	0	0	0	0	5	0	0	1	0	0	3	0	0	0	0	0	0	1	0	0	0	0	0	0	0	0	0	0	0	0	0
OTU_2066	0	0	1	0	1	8	3	2	0	0	0	6	0	0	2	3	0	0	0	0	0	1	4	2	0	2	0	1	3	0	1	0	0	0	1	1	0	0	0	1	1	0	0	0	0	2	0	0	0
OTU_2083	0	0	10	4	21	77	26	27	1	0	0	33	3	0	5	34	1	6	0	17	43	21	88	0	0	15	14	7	41	0	1	3	3	4	18	31	1	2	2	14	12	8	1	9	2	12	2	0	0
OTU_2084	0	0	0	0	0	0	53	46	0	0	0	0	0	0	0	0	0	0	0	0	0	1	93	0	0	0	0	0	30	0	0	0	0	0	4	32	0	0	0	0	0	4	0	0	0	0	5	0	0
OTU_2113	0	0	0	0	0	0	0	3	0	0	0	0	0	0	0	0	0	0	0	0	0	0	0	0	0	0	0	0	0	0	0	0	0	0	0	0	0	0	0	0	0	0	0	0	0	0	0	0	0
OTU_2120	0	0	0	0	0	0	0	3	0	0	0	0	0	0	0	0	0	0	0	0	0	0	0	0	0	0	0	0	0	0	0	0	0	0	0	0	0	0	0	0	0	0	0	0	0	0	0	0	0
OTU_2121	0	0	0	0	0	2	11	34	4	0	0	0	0	0	0	0	0	1	0	0	0	0	78	0	0	0	0	0	21	0	0	0	0	0	2	36	0	0	0	0	0	3	0	0	0	0	4	0	0
OTU_2122	0	0	0	0	0	0	3	12	0	0	0	0	0	0	0	0	0	0	0	0	0	0	25	0	0	0	0	0	6	0	0	0	0	0	0	3	1	0	0	0	0	0	0	0	0	0	1	0	0
OTU_2129	0	0	0	0	0	0	6	10	0	0	0	0	0	0	0	0	0	0	0	0	0	0	10	0	0	0	0	0	2	0	0	0	0	0	2	9	0	0	0	0	0	3	1	0	0	0	2	2	0
OTU_2132	0	0	0	0	0	0	8	29	0	0	0	0	0	0	0	0	0	0	0	0	0	0	25	0	0	0	0	0	5	0	0	0	0	0	1	7	1	0	0	0	0	2	0	0	0	0	2	0	0
OTU_2134	0	0	0	0	0	0	20	18	0	0	0	0	0	0	0	0	0	0	0	0	0	0	23	0	0	0	0	0	5	0	0	0	0	0	2	8	0	0	0	0	0	0	0	0	0	0	0	0	0
OTU_2139	0	0	0	0	0	0	11	17	0	0	0	0	0	0	0	0	0	0	0	0	0	0	15	0	0	0	0	0	3	0	0	0	0	0	4	6	0	0	0	0	0	0	0	0	0	0	3	0	0
OTU_2143	0	0	0	0	0	2	0	3	0	0	0	1	0	0	0	2	0	0	1	0	0	0	0	0	0	0	0	0	0	0	0	0	0	0	0	0	0	0	0	0	0	0	0	0	0	0	0	0	0
OTU_2145	0	0	1	0	0	0	2	9	0	0	0	1	0	0	0	0	1	0	0	0	1	0	14	0	0	0	0	0	5	0	0	0	0	0	0	6	0	0	0	0	0	3	0	0	0	0	1	0	0
OTU_2149	0	0	0	0	0	0	8	12	0	0	0	0	0	0	0	0	0	1	0	0	0	0	4	0	0	0	0	0	0	0	0	0	0	0	2	2	0	0	0	0	0	0	0	0	0	0	1	0	0
OTU_2234	0	0	0	0	0	0	1	0	0	0	0	3	0	0	0	0	0	0	0	0	0	0	0	0	0	3	0	0	0	0	0	0	0	0	0	0	0	0	0	0	0	0	0	0	0	0	0	0	0
OTU_2244	0	0	0	0	1	3	0	0	0	0	0	3	0	0	0	0	0	0	0	3	3	0	2	0	0	0	3	1	2	0	0	1	0	0	0	3	1	1	0	1	0	1	0	2	0	1	0	0	0
OTU_2247	0	0	0	0	0	2	0	0	0	0	0	3	0	0	0	0	0	0	0	0	0	0	0	0	0	0	0	0	1	0	0	0	0	0	0	0	0	0	0	0	0	0	0	0	0	0	0	0	0
OTU_2277	3	0	13	3	24	81	9	28	0	1	0	24	4	13	4	46	0	5	1	15	14	14	38	0	0	12	11	12	35	0	8	5	1	8	10	27	1	4	2	10	11	14	0	3	0	9	1	0	0
OTU_2298	1	0	9	2	5	23	7	10	0	0	0	18	1	0	4	29	1	6	0	3	11	13	47	0	0	7	3	5	15	0	0	4	3	1	4	6	8	0	0	3	13	1	2	3	0	8	0	1	0
OTU_2299	0	0	2	0	4	4	0	0	0	0	0	2	0	0	0	8	0	2	0	1	3	0	4	0	0	7	0	0	2	0	1	0	0	0	0	3	3	0	0	0	3	0	0	0	0	1	0	0	0
OTU_2305	0	0	0	0	0	2	0	0	2	0	0	0	0	0	0	4	0	0	0	0	0	0	0	0	0	0	0	0	0	0	0	0	0	0	0	0	0	0	0	2	0	0	0	0	0	0	0	0	0
OTU_2390	0	9	1	1	19	15	5	5	0	0	0	3	1	0	3	13	0	5	0	7	9	1	24	0	0	2	4	12	7	2	11	5	0	5	1	4	1	0	0	3	7	5	0	6	0	1	3	0	0
OTU_2408	0	0	0	0	0	0	0	0	0	0	0	0	0	0	0	0	0	0	0	0	0	0	0	0	0	0	0	0	1	0	0	0	0	0	0	0	0	0	0	0	0	0	0	0	0	0	0	0	0
OTU_2430	0	0	0	0	0	0	8	9	0	0	0	0	0	0	0	0	1	0	0	0	0	0	22	0	0	0	0	0	10	0	0	0	0	0	3	9	0	0	0	0	0	0	0	0	0	0	0	0	0
OTU_2436	0	0	0	0	0	3	0	0	0	0	0	1	0	0	0	1	0	2	0	0	0	0	7	0	0	0	0	0	0	0	0	0	0	0	0	1	0	0	0	0	0	0	0	0	0	0	0	0	0
OTU_2437	0	0	0	0	0	4	0	0	0	0	0	0	0	0	0	0	0	0	0	0	0	0	4	0	0	0	0	0	0	0	0	0	0	0	0	0	0	0	0	0	0	0	0	0	0	0	0	0	0
OTU_2449	0	0	3	0	8	9	0	3	0	0	0	1	1	1	0	5	0	1	0	2	7	0	16	1	0	2	1	0	2	0	0	0	0	2	1	4	0	0	0	5	0	2	0	3	0	2	1	0	0
OTU_2451	0	0	0	0	0	0	1	7	0	0	0	2	0	0	0	0	0	0	0	0	0	0	14	0	0	0	0	0	5	0	0	0	0	0	0	1	0	0	0	0	0	0	0	0	0	0	0	0	0
OTU_2453	0	0	0	0	0	0	10	11	0	0	0	0	0	0	0	0	0	0	0	0	0	0	18	0	0	0	0	0	5	0	0	0	0	0	3	7	0	0	0	0	0	0	0	0	0	0	1	0	0
OTU_2462	0	0	22	3	49	65	16	49	1	3	1	31	3	4	2	30	0	17	0	14	25	19	92	5	0	10	7	15	43	1	11	4	0	6	13	21	9	0	1	27	41	9	1	3	1	11	4	0	0
OTU_2468	0	0	0	0	0	0	0	0	0	0	0	0	0	0	0	0	0	0	0	0	0	0	0	3	0	0	0	0	0	0	0	0	0	0	0	0	0	0	0	0	0	0	0	0	0	0	0	0	0
OTU_2480	0	0	0	0	0	0	0	0	0	0	0	0	0	0	0	0	0	0	0	0	0	0	0	3	0	0	0	0	0	0	0	0	0	0	0	0	0	0	0	0	0	0	0	0	0	0	0	0	0
OTU_2501	0	0	0	0	0	2	3	0	0	0	0	0	0	0	0	0	0	0	0	0	0	5	0	0	0	3	0	0	0	0	0	0	0	0	0	0	0	0	0	0	1	0	0	0	0	0	0	0	0
OTU_251	27	447	451	101	700	8080	158	654	410	107	358	714	53	203	71	3779	209	413	144	297	1609	1716	936	153	141	370	347	784	1298	730	167	16	320	440	226	474	936	19	38	219	1613	551	308	105	63	1880	78	60	4
OTU_2517	1	0	13	3	8	50	2	15	1	0	0	17	0	3	4	14	0	6	0	12	8	8	34	1	0	10	4	0	17	0	0	0	1	0	6	5	0	1	0	14	11	6	0	7	0	13	1	3	0
OTU_2535	0	0	0	0	0	0	3	1	0	0	0	0	0	0	0	0	0	0	0	0	0	0	3	0	0	0	0	0	4	0	0	0	0	0	0	3	0	0	0	0	0	0	0	0	0	0	0	0	0
OTU_2540	0	0	0	0	0	0	0	3	0	0	0	0	0	0	0	0	0	0	0	0	0	0	3	0	0	0	0	0	3	0	0	0	0	0	0	2	0	0	0	0	0	0	0	0	0	0	0	0	0
OTU_2543	1	0	2	0	10	17	5	6	0	0	2	5	0	0	2	2	1	3	0	5	10	0	4	0	0	10	0	2	10	0	0	2	0	0	0	1	0	2	0	8	5	0	0	3	0	4	0	0	0
OTU_2548	0	0	0	0	0	0	12	12	0	0	0	0	0	0	0	0	0	0	0	0	0	0	14	0	0	0	0	0	8	0	0	0	0	0	6	5	0	0	0	0	0	0	0	0	0	0	0	0	0
OTU_2549	0	0	0	0	0	0	5	16	5	0	0	0	0	0	0	0	0	0	0	2	0	0	16	0	0	0	0	0	18	0	0	0	0	0	3	8	1	0	0	0	0	0	0	0	0	0	0	0	0
OTU_2555	0	0	0	0	0	6	0	0	0	0	0	3	0	0	0	0	0	0	0	0	3	0	5	1	0	1	2	0	0	0	0	0	0	0	0	0	0	0	0	0	0	0	0	0	0	2	0	0	0
OTU_2563	0	0	1	0	2	5	0	1	0	0	1	3	0	0	0	1	0	0	3	1	0	2	0	0	0	1	0	0	1	1	0	0	0	0	4	0	0	0	0	0	4	0	1	0	0	0	0	0	0
OTU_2565	0	1	1	0	0	2	0	0	0	0	0	0	0	0	0	0	0	0	0	0	0	0	0	0	0	0	0	0	0	0	0	0	0	0	0	0	0	0	0	0	0	0	0	0	0	0	0	0	0
OTU_2594	0	0	0	0	0	0	0	0	0	0	0	0	0	0	0	0	0	0	0	0	0	0	0	0	0	0	0	0	1	0	3	0	0	0	0	0	0	0	0	0	0	0	0	0	0	0	0	0	0
OTU_2659	0	0	0	0	0	0	5	4	0	0	0	0	0	0	0	0	0	0	0	0	0	0	3	0	0	0	0	0	0	0	0	0	0	0	0	0	0	0	0	0	0	0	0	0	0	0	0	0	0
OTU_2660	0	0	2	0	0	0	1	12	0	0	0	0	0	0	0	0	0	0	0	0	0	0	3	0	0	0	0	0	1	0	0	0	0	0	0	7	0	0	0	0	0	0	0	0	0	0	0	0	0
OTU_2671	0	0	0	0	0	0	0	0	0	0	0	0	0	0	0	0	0	0	0	0	0	0	0	0	0	0	0	0	0	0	0	0	0	0	5	0	0	0	0	0	0	0	0	0	0	0	0	0	0
OTU_2677	0	0	0	1	5	10	1	3	2	0	0	1	0	0	0	5	2	1	0	1	1	3	6	0	0	2	1	0	0	0	3	0	0	0	0	5	0	0	0	3	4	1	0	0	0	3	0	0	0
OTU_2687	0	0	0	0	0	0	10	4	0	0	0	0	0	0	0	0	0	0	0	0	0	0	6	0	0	0	0	0	0	0	0	0	0	0	0	14	0	0	0	0	0	1	0	0	0	0	4	0	0
OTU_2709	0	0	0	0	0	2	0	0	4	0	0	0	0	0	0	2	0	2	0	0	0	10	0	0	0	0	0	0	0	5	0	0	0	0	1	0	12	0	0	1	0	0	1	2	0	0	0	0	0
OTU_2718	0	0	0	0	0	0	0	3	1	0	0	3	0	0	0	0	0	0	0	0	0	0	0	0	0	0	0	0	1	0	0	0	0	0	0	0	0	0	3	0	0	0	0	0	0	0	0	0	0
OTU_2854	0	0	0	0	0	1	0	0	0	0	0	0	0	0	0	2	0	0	0	0	0	5	0	0	0	0	0	0	0	1	0	0	0	0	0	0	0	0	0	0	0	0	3	0	0	0	0	0	0
OTU_2861	0	0	0	0	0	0	0	0	0	0	0	0	0	0	0	0	0	0	0	0	0	0	0	0	0	0	0	0	0	0	0	0	0	0	0	0	0	0	0	0	0	0	0	3	0	0	0	0	0
OTU_2865	0	0	0	0	0	0	0	1	0	0	0	0	0	0	0	0	0	0	0	0	0	0	2	0	0	0	0	0	0	0	0	0	0	0	0	0	0	0	0	0	0	0	0	3	0	0	0	0	0
OTU_2885	0	0	0	0	0	0	5	16	0	0	0	0	0	0	0	0	0	0	0	0	0	0	17	0	0	0	0	0	6	0	0	0	0	0	0	5	0	0	0	0	0	0	0	0	0	0	5	0	0
OTU_2886	0	0	0	0	0	0	0	0	0	0	0	0	0	0	0	0	0	0	0	0	0	0	0	0	0	0	0	0	0	0	0	0	0	0	0	0	0	0	0	0	0	0	0	0	0	0	3	0	0
OTU_2897	0	0	0	0	0	4	0	0	0	0	0	0	0	0	0	0	0	0	0	0	0	0	0	0	0	0	0	0	0	0	1	0	0	0	0	0	0	0	0	1	0	0	0	0	0	0	0	19	0
OTU_2916	0	0	0	0	0	0	0	0	0	0	0	0	0	0	0	0	0	0	0	0	0	0	0	0	0	0	0	0	0	0	0	0	0	0	0	0	0	0	0	0	0	0	0	0	0	0	0	0	0
OTU_2918	0	3	17	17	57	141	41	77	4	4	0	51	4	3	8	93	1	14	2	14	40	26	155	3	0	21	22	31	51	3	17	8	7	11	20	57	4	3	0	24	46	30	0	24	2	35	5	6	0
OTU_2926	0	0	0	0	0	0	0	0	0	0	0	0	0	0	0	0	0	0	0	0	0	0	3	0	0	0	0	0	0	0	0	0	0	0	0	0	0	0	0	0	0	0	0	0	0	0	0	0	0
OTU_2945	0	0	0	0	3	0	0	0	0	0	0	0	0	0	0	0	0	0	0	0	0	0	0	0	0	0	0	0	0	0	0	0	0	0	0	1	0	0	0	0	0	0	0	0	0	0	0	0	0
OTU_2949	5	19	16	7	21	160	14	24	6	0	37	90	6	5	1	67	7	13	5	21	27	32	64	14	5	59	12	14	27	32	12	0	1	12	11	19	33	2	1	24	46	15	6	2	2	50	1	9	0
OTU_2952	0	0	0	1	0	0	0	1	0	0	0	0	0	0	0	0	0	0	0	0	0	0	1	0	0	0	0	0	0	0	0	0	0	0	0	0	0	0	0	0	0	0	0	0	0	0	0	0	0
OTU_2953	0	0	11	2	10	32	6	16	0	0	0	1	0	1	1	21	0	8	0	6	4	7	37	0	0	9	2	6	13	0	0	5	0	1	1	5	3	0	0	8	6	7	0	5	0	15	0	0	0
OTU_2967	0	0	0	0	0	0	0	0	0	0	0	0	0	0	0	0	0	0	0	0	0	0	0	0	0	0	0	0	0	0	0	0	0	0	0	0	0	0	0	0	0	0	0	0	0	0	0	0	0
OTU_3	248	690	5038	2997	18626	56606	3314	7248	3669	229	352	7903	661	3987	1949	23080	3820	4831	668	3439	16161	13706	12808	767	491	4817	9593	10842	5776	842	325	200	1305	4010	2078	7366	3868	168	995	2936	10796	11207	326	501	604	11717	1701	364	34
OTU_3197	0	0	0	0	0	0	0	0	0	0	0	0	0	0	0	0	0	0	0	0	0	0	0	0	0	0	0	0	0	0	0	0	0	0	0	0	0	0	0	0	0	0	0	0	0	0	0	0	0
OTU_33	139	149	3722	1298	106	26	161	412	104	67	164	5250	365	5	12	7	10	109	107	2158	22	6	1077	117	64	3499	0	7	215	8	72	122	3	2	98	154	9	34	35	2971	1	28	32	133	43	9	1	114	0
OTU_3339	0	0	2	0	0	0	0	0	0	0	0	0	0	0	0	0	0	0	0	0	0	0	0	0	0	0	0	0	0	0	0	0	0	0	0	0	0	0	0	0	0	0	0	0	0	0	0	0	0
OTU_3355	0	1	3	0	0	1	2	7	0	0	0	1	0	0	0	0	0	0	0	0	2	0	6	0	0	2	0	0	3	0	0	0	0	0	2	0	0	0	0	0	0	2	0	0	0	1	0	0	0
OTU_3406	0	0	0	0	3	0	0	0	0	0	0	0	0	0	0	0	0	0	0	0	0	0	0	0	0	0	0	0	0	0	0	0	0	0	0	0	0	0	0	0	0	0	0	0	0	0	0	0	0
OTU_3407	0	0	0	0	3	0	0	0	0	0	0	0	0	0	0	0	0	0	0	0	0	0	0	0	0	0	0	0	0	0	0	0	0	0	0	0	0	0	0	0	0	0	0	0	0	0	0	0	0
OTU_3426	0	0	0	0	3	0	0	0	0	0	0	0	0	0	0	0	0	0	0	0	0	0	0	0	0	0	0	0	0	0	0	0	0	0	0	0	0	0	0	0	0	0	0	0	0	0	0	0	0
OTU_3446	0	0	5	0	2	6	1	0	0	0	0	1	0	0	0	0	0	1	0	0	5	0	2	0	0	0	0	0	3	0	1	0	0	0	0	0	0	0	0	2	1	0	0	2	0	0	2	0	0
OTU_3447	0	0	0	0	0	3	0	0	0	0	0	0	0	0	0	0	0	0	0	0	0	0	0	0	0	0	0	0	0	0	0	0	0	0	0	0	0	0	0	0	0	0	0	0	0	0	0	0	0
OTU_3452	0	0	0	0	0	2	0	0	0	0	0	0	0	0	0	0	0	0	0	0	0	0	0	0	0	0	0	0	2	0	0	0	0	0	0	0	0	0	0	0	0	0	0	0	0	0	0	0	0
OTU_3455	0	0	0	0	0	6	0	0	0	0	0	0	0	0	0	0	0	0	0	0	0	0	0	0	0	0	0	0	1	0	0	0	0	0	0	0	0	0	0	0	0	0	0	0	0	0	0	0	0
OTU_3456	0	0	0	0	0	4	0	0	0	0	0	0	0	0	0	0	0	0	0	0	0	0	0	0	0	0	0	0	0	0	0	0	0	1	0	0	0	0	0	0	0	0	0	0	0	0	0	0	0
OTU_3457	0	0	0	0	0	3	0	0	0	0	0	0	0	0	0	0	0	0	0	0	0	0	0	0	0	0	0	0	0	0	0	0	0	0	0	0	0	0	0	0	0	2	0	0	0	0	0	0	0
OTU_3460	0	0	0	0	0	2	0	0	0	0	0	0	0	0	0	0	0	0	0	0	0	0	0	0	0	0	0	0	0	0	0	0	0	0	0	0	0	0	0	0	0	0	0	0	0	0	0	0	0
OTU_3464	0	0	0	0	0	2	0	0	0	0	0	0	0	0	0	0	0	0	0	0	0	0	0	0	0	0	0	0	0	0	0	0	0	0	0	0	0	0	0	0	0	0	0	0	0	0	0	0	0
OTU_3465	0	0	0	0	0	2	0	0	0	0	0	0	0	0	0	0	0	0	0	0	0	0	0	0	0	0	0	0	0	0	0	0	0	0	0	0	0	0	0	0	0	0	0	0	0	0	0	0	0
OTU_3469	0	0	0	0	0	2	0	0	0	0	0	0	0	0	0	1	0	0	0	0	0	0	0	0	0	0	0	0	0	0	0	0	0	0	0	0	0	0	0	0	0	0	0	0	0	0	0	0	0
OTU_3473	0	0	0	0	0	9	1	0	13	0	0	1	0	0	0	0	1	3	0	0	0	13	0	0	0	0	0	0	0	10	0	0	0	0	2	0	4	0	0	0	0	1	0	1	0	0	0	0	0
OTU_3487	2	0	1	0	0	9	0	0	0	0	2	0	0	0	0	0	0	0	0	2	0	0	0	0	0	5	0	0	2	0	0	0	0	3	0	0	0	0	0	1	1	2	1	0	0	6	0	1	0
OTU_3488	0	0	0	0	4	7	0	1	0	0	0	1	0	1	5	1	0	0	0	0	5	1	5	0	0	2	0	1	4	0	0	0	0	0	1	3	0	0	0	1	2	0	0	2	0	0	0	0	0
OTU_3492	0	0	0	0	0	3	0	0	0	0	0	0	0	0	0	0	0	0	0	0	0	0	0	0	0	0	0	0	0	0	0	0	0	0	0	0	0	0	0	0	0	0	0	0	0	0	0	0	0
OTU_3497	0	0	14	7	20	78	5	25	3	1	0	21	3	4	0	39	0	9	3	9	15	18	70	0	0	17	5	7	21	0	7	6	0	8	4	38	3	1	1	14	12	13	0	10	0	14	5	4	0
OTU_3503	0	0	0	0	0	2	0	0	0	0	0	0	0	0	0	0	0	0	0	0	0	0	0	0	0	0	0	0	0	0	0	0	0	0	0	0	0	0	0	0	0	0	0	0	0	0	0	0	0
OTU_3507	0	0	0	0	0	2	0	0	0	0	0	0	0	0	0	0	0	0	0	0	0	0	0	0	0	0	0	0	0	0	0	0	0	0	0	0	0	0	0	0	0	0	0	0	0	0	0	0	0
OTU_3555	0	2	4	0	0	25	2	4	0	0	9	10	0	0	0	12	0	1	0	0	2	2	2	0	0	3	0	0	1	0	2	0	0	1	0	0	0	0	0	1	0	0	1	0	0	5	0	1	0
OTU_3575	0	0	0	0	0	0	7	18	0	0	0	0	0	0	0	0	0	0	0	0	0	0	10	0	0	0	0	0	3	0	0	0	0	0	0	13	0	0	0	0	0	0	0	0	0	0	0	0	0
OTU_3578	0	0	0	0	0	0	9	6	0	0	0	0	0	0	0	0	0	0	0	0	0	0	11	0	0	0	0	0	2	0	0	0	0	0	1	6	0	1	0	0	0	4	0	0	0	0	8	0	0
OTU_3585	0	0	0	0	0	0	8	3	1	0	0	0	0	0	0	0	0	0	0	0	0	0	14	0	0	0	0	0	7	0	2	0	0	0	2	8	0	0	0	0	0	2	0	0	0	1	4	0	0
OTU_3588	0	0	0	0	0	0	2	0	0	0	0	0	0	0	0	0	0	0	0	0	0	0	0	0	0	0	0	2	0	0	1	0	0	0	0	0	0	0	0	0	0	0	0	0	0	0	0	0	0
OTU_3596	0	0	0	0	0	0	0	2	0	0	0	0	0	0	0	0	0	0	0	0	0	0	2	0	0	0	0	0	0	0	0	0	0	0	0	0	0	0	0	0	0	0	0	0	0	0	0	0	0
OTU_3615	0	0	0	0	0	0	0	2	0	0	0	0	0	0	0	0	0	0	0	0	0	0	1	0	0	0	0	0	0	0	0	0	0	0	0	0	0	0	0	0	0	0	0	0	0	0	0	0	0
OTU_3620	0	0	0	0	4	0	31	30	2	0	0	0	0	0	0	0	2	2	0	0	0	0	69	0	0	0	0	0	9	7	2	0	0	0	6	15	0	0	0	0	0	6	1	0	0	2	11	1	0
OTU_3628	0	0	0	0	0	0	48	32	0	0	0	0	0	0	0	0	3	0	0	0	0	0	53	0	0	0	0	0	10	0	0	0	0	0	8	28	0	0	0	0	0	0	0	1	0	0	5	0	0
OTU_3680	0	0	0	0	0	0	0	0	3	0	0	0	0	0	0	0	0	0	0	0	0	0	0	0	0	0	0	0	0	0	0	0	0	0	0	0	0	0	0	0	0	0	0	0	0	0	0	0	0
OTU_3702	0	0	0	0	0	0	1	0	0	5	0	0	0	0	0	0	0	0	0	0	0	0	14	5	0	7	0	0	0	0	0	0	0	0	1	0	0	0	0	0	0	0	0	0	0	0	2	0	0
OTU_3760	0	0	0	0	0	0	0	0	0	0	0	2	0	0	0	0	0	0	0	0	0	0	0	0	0	0	0	0	0	0	0	0	0	0	0	0	0	0	0	0	0	0	0	0	0	0	0	0	0
OTU_3765	0	0	0	0	0	0	0	0	0	0	0	2	0	0	0	0	0	0	0	0	0	0	0	0	0	0	0	0	0	0	0	0	2	0	0	0	0	0	0	0	0	1	0	0	0	0	0	0	0
OTU_3769	0	0	4	0	0	0	0	0	0	0	0	4	0	1	0	5	0	1	0	0	1	0	0	0	0	0	1	0	0	0	0	0	0	1	0	0	1	0	0	0	1	0	0	0	0	7	0	0	0
OTU_3781	0	0	0	0	0	1	0	0	0	0	0	2	0	0	0	4	0	0	0	0	0	0	2	0	0	0	0	0	0	0	0	0	0	0	0	0	0	0	0	0	0	0	0	0	0	0	0	0	0
OTU_3868	0	0	0	0	0	1	0	0	0	0	0	0	0	0	0	0	0	0	0	0	0	0	0	0	0	0	0	0	0	0	0	0	0	0	0	0	0	0	0	0	0	0	0	0	0	0	0	0	0
OTU_3869	0	0	1	0	5	7	0	3	0	0	0	3	0	0	0	0	1	0	0	0	1	3	8	0	0	2	0	0	2	0	0	1	0	0	1	0	0	0	0	0	2	0	0	0	0	0	2	0	0
OTU_3882	0	0	0	0	2	1	0	0	0	0	0	2	0	0	0	0	0	0	0	0	0	0	0	0	0	0	0	0	0	0	0	0	0	0	0	0	0	0	0	0	0	0	0	0	0	0	0	0	0
OTU_3883	0	0	0	0	0	0	0	0	0	0	0	0	0	0	0	0	0	0	0	0	0	0	0	0	0	0	0	0	0	0	0	0	0	0	0	0	0	0	0	0	0	0	0	0	0	0	0	0	0
OTU_3902	0	0	0	0	0	0	0	0	0	0	0	0	0	0	0	2	0	0	0	0	0	0	0	0	0	0	0	0	0	0	0	0	0	0	0	0	0	1	0	0	0	0	0	0	0	0	0	0	0
OTU_3916	0	0	0	0	0	2	3	0	3	1	0	0	0	0	0	0	0	3	0	0	0	7	0	0	0	0	0	0	0	3	0	0	0	0	1	0	0	0	0	0	0	2	6	0	0	0	0	0	0
OTU_3925	0	0	0	1	4	4	0	1	0	0	0	0	0	0	0	0	3	2	0	0	0	4	6	0	0	0	0	0	0	0	0	0	0	0	0	0	0	0	0	4	3	0	0	0	0	1	0	0	0
OTU_3955	0	0	0	0	3	3	0	0	0	0	0	0	0	0	0	1	0	2	0	0	0	1	0	0	0	0	2	0	0	0	0	0	0	0	0	1	0	0	0	0	0	2	0	0	0	0	0	0	0
OTU_4044	0	0	0	0	0	0	0	0	0	0	0	0	0	0	0	0	0	0	0	3	0	0	0	0	0	0	0	0	0	0	0	0	0	0	0	0	0	0	0	0	0	0	0	0	0	0	0	0	0
OTU_4083	0	0	0	0	0	0	0	0	0	0	0	0	0	0	0	0	0	0	0	0	0	0	0	0	0	0	0	0	0	0	0	0	0	0	0	0	0	0	0	0	0	0	0	0	0	0	0	0	0
OTU_4090	0	0	0	0	0	0	0	0	0	0	0	0	0	0	0	0	0	0	0	0	0	2	0	0	0	0	0	0	0	0	0	0	0	0	0	0	0	0	0	0	0	0	0	0	0	0	0	0	0
OTU_411	0	0	0	0	0	26	0	0	0	86	0	0	0	0	0	0	0	0	0	0	0	0	0	57	0	0	0	0	0	0	0	0	0	0	0	0	0	0	0	0	0	0	0	0	0	0	0	0	0
OTU_4110	0	0	0	0	0	2	0	0	4	0	0	0	0	0	0	0	0	0	0	0	0	5	0	0	0	0	0	0	0	2	0	0	0	0	1	0	7	0	0	0	0	3	1	0	0	0	0	0	0
OTU_4135	0	0	1	0	0	0	0	0	0	0	0	0	0	0	0	0	0	0	0	0	1	0	3	0	0	0	0	0	0	0	0	0	0	0	0	0	0	0	0	0	0	0	0	0	0	0	0	0	0
OTU_4136	0	0	0	0	1	0	7	24	0	0	0	0	0	0	0	0	1	0	0	0	0	1	18	0	0	0	0	0	6	0	0	0	0	0	0	4	1	0	0	0	0	2	0	0	0	0	3	0	0
OTU_4139	0	0	0	0	0	0	7	7	0	0	0	0	0	0	0	0	0	0	0	0	0	0	17	0	0	0	0	0	1	0	1	0	0	0	2	3	0	0	0	0	0	0	0	0	0	0	0	0	0
OTU_4151	0	0	0	0	0	0	0	0	0	0	0	0	0	0	0	0	0	0	0	0	0	0	2	0	0	0	0	0	0	0	0	0	0	0	0	0	0	0	0	0	0	0	0	0	0	0	0	0	0
OTU_4154	0	0	0	0	0	0	4	7	0	0	0	1	0	0	0	0	0	0	0	0	0	0	11	0	0	0	0	0	1	0	0	0	0	0	1	3	0	0	0	0	0	0	0	0	0	0	0	0	0
OTU_4158	0	0	0	0	0	0	0	0	0	0	0	0	0	0	0	0	0	0	0	0	0	0	4	0	0	0	0	0	0	0	0	0	0	0	16	0	0	0	0	0	0	0	0	0	0	0	0	0	0
OTU_4174	0	0	0	0	0	0	1	0	0	0	0	0	0	0	0	0	0	0	0	0	0	0	13	6	0	6	0	0	0	0	0	0	0	0	0	10	0	0	0	0	0	0	0	0	0	0	0	0	0
OTU_4175	0	0	0	0	0	0	0	3	0	0	0	0	0	0	0	0	0	0	0	0	0	0	2	0	0	0	0	0	0	0	0	0	0	0	0	0	0	0	0	0	0	0	0	0	0	0	0	0	0
OTU_4185	0	0	0	0	0	0	21	18	1	0	0	0	0	0	0	0	0	0	0	0	0	0	45	0	0	0	1	0	10	0	0	0	0	0	4	6	0	0	0	0	0	0	0	1	0	0	1	0	0
OTU_4195	0	0	0	0	0	0	0	0	0	0	0	0	0	0	0	0	0	0	0	0	0	0	26	95	0	9	0	0	0	0	0	0	0	0	0	16	0	0	0	0	0	0	0	0	0	0	2	0	0
OTU_4298	0	0	0	0	0	0	0	0	0	0	0	0	0	0	0	0	0	0	0	0	0	0	0	0	0	0	0	3	0	0	0	0	0	0	0	0	0	0	0	0	0	0	0	0	0	0	0	0	0
OTU_4315	0	0	0	0	0	0	0	0	0	0	0	0	0	0	0	0	0	0	0	0	0	0	0	0	0	0	0	0	0	0	0	0	0	0	0	0	0	0	0	0	0	0	0	0	0	0	0	0	0
OTU_4317	0	0	0	0	0	0	0	0	0	0	0	0	0	0	0	0	0	0	0	0	0	0	0	0	0	0	0	0	0	0	0	0	0	0	0	0	0	0	0	0	0	0	0	0	0	0	0	0	0
OTU_4325	0	0	0	0	0	0	7	5	0	0	0	0	0	0	0	0	0	0	0	0	0	0	10	0	0	0	0	0	5	0	0	0	0	0	0	2	0	0	0	0	0	0	0	0	0	0	0	0	0
OTU_4337	0	0	0	0	0	0	5	10	0	0	0	0	0	0	0	0	0	3	0	0	0	0	8	0	0	0	0	0	2	0	0	0	0	0	0	1	0	0	0	0	0	0	0	0	0	0	0	0	0
OTU_4341	0	0	0	0	0	0	9	15	0	0	0	0	0	0	0	0	0	0	0	0	0	0	13	0	0	0	0	0	10	0	0	0	0	0	1	7	0	0	0	0	0	2	0	0	0	0	0	0	0
OTU_4343	0	0	0	0	0	0	0	3	0	0	0	0	0	0	0	1	0	0	0	0	0	1	0	0	0	0	0	0	2	0	0	0	0	0	0	0	0	0	0	0	0	0	0	0	0	0	0	0	0
OTU_4348	0	1	3	7	11	26	3	7	1	0	0	13	0	2	1	16	0	8	0	5	14	5	37	1	0	9	1	16	48	0	0	0	0	2	1	12	3	1	0	0	7	11	0	7	0	15	0	2	0
OTU_4351	0	0	0	0	0	0	0	0	0	0	0	0	0	0	0	0	0	0	0	0	0	0	0	0	0	0	0	0	2	0	0	0	0	0	0	0	0	0	0	0	0	0	0	0	0	0	0	0	0
OTU_4361	0	0	0	0	0	7	0	0	0	0	0	1	0	0	0	3	0	1	0	0	4	0	1	0	0	0	0	0	0	0	0	0	0	0	0	0	0	0	0	1	0	0	0	0	0	0	0	0	0
OTU_4362	0	0	0	0	0	1	0	0	0	1	0	0	0	0	0	4	0	0	0	0	0	6	0	0	0	0	0	0	0	3	0	0	0	0	7	0	1	0	0	0	0	0	2	0	0	0	0	0	0
OTU_4365	0	0	0	0	0	0	0	0	0	0	0	0	0	0	0	0	0	0	0	0	0	0	0	0	0	0	0	0	0	0	0	0	0	0	0	0	0	0	0	0	0	0	0	0	0	0	0	0	0
OTU_4373	0	0	0	0	0	14	3	0	5	4	0	0	0	0	0	12	2	2	0	0	0	32	5	0	0	0	0	0	0	16	0	0	0	0	8	0	13	0	0	0	0	18	6	2	0	0	0	0	0
OTU_4374	0	0	0	0	0	0	0	0	0	0	0	0	0	0	0	0	0	0	0	0	0	0	0	0	0	0	0	0	0	0	0	0	0	0	0	0	0	0	0	0	0	0	0	0	0	0	0	0	0
OTU_4443	0	0	0	0	2	0	0	0	0	1	0	0	0	0	0	1	0	0	0	0	0	0	2	0	0	0	0	0	0	0	3	0	0	0	0	0	0	0	0	0	2	0	0	2	0	1	0	0	0
OTU_4459	0	0	0	0	0	0	0	0	0	0	0	0	0	0	0	0	0	0	0	0	0	0	1	0	0	0	0	1	0	0	0	2	0	0	0	0	0	0	0	0	0	0	0	0	0	0	0	0	0
OTU_4585	0	0	7	1	15	59	5	23	0	4	0	10	8	1	2	20	3	5	0	8	11	15	80	4	0	1	0	7	15	0	5	7	0	2	7	14	1	2	0	3	11	11	0	14	2	7	3	4	0
OTU_4587	0	0	0	0	0	0	0	0	0	0	0	0	0	0	0	0	0	0	0	0	0	0	0	0	0	0	0	0	0	0	0	0	0	0	0	0	0	0	0	0	0	0	0	0	0	0	0	0	0
OTU_459	0	0	0	0	0	0	0	0	0	0	2	0	0	0	0	0	0	0	0	0	0	0	4	0	0	0	0	0	0	0	0	0	0	0	0	0	0	0	0	0	0	0	0	0	0	0	0	0	0
OTU_4590	0	0	0	0	0	2	0	3	0	0	0	4	0	3	0	2	0	1	0	0	1	0	7	0	0	1	0	1	0	0	5	0	0	0	0	5	0	0	0	0	0	1	0	0	0	0	0	0	0
OTU_4599	0	0	0	0	0	0	1	6	0	0	0	0	0	0	0	0	0	0	0	0	0	0	3	0	0	0	0	0	2	0	0	0	0	0	2	1	0	0	0	0	0	0	0	0	0	0	0	0	0
OTU_4604	1	0	0	0	0	0	66	79	4	0	0	0	0	0	0	0	3	0	0	0	0	0	163	0	0	0	0	0	47	0	0	0	0	0	14	37	4	0	0	0	0	8	0	1	0	0	6	0	0
OTU_4609	0	0	0	0	0	0	0	0	0	0	0	0	0	0	0	0	0	0	0	0	0	0	0	0	0	0	0	0	0	0	0	0	0	0	0	2	0	0	0	0	0	0	0	0	0	0	0	0	0
OTU_4617	0	0	0	0	0	0	0	0	0	0	0	0	0	0	0	0	0	0	0	0	0	0	2	0	0	0	0	0	3	0	0	0	0	1	0	4	0	0	0	0	0	0	0	1	0	0	0	0	0
OTU_4624	0	0	0	0	0	0	0	3	0	0	0	0	0	0	0	0	0	0	0	0	0	0	8	0	0	0	0	0	0	0	0	0	0	0	1	8	0	0	0	0	0	0	0	0	0	0	0	0	0
OTU_4626	0	0	0	0	0	0	8	11	0	0	0	0	0	0	0	0	0	0	0	0	0	0	15	0	0	0	0	0	2	0	0	0	0	0	0	5	0	0	0	0	0	1	0	3	0	0	0	0	0
OTU_4641	0	0	0	0	0	0	0	0	0	0	0	0	0	0	0	1	0	0	0	0	0	0	0	0	0	0	0	0	0	0	0	0	0	0	0	5	0	0	0	0	0	0	0	0	0	0	0	0	0
OTU_4647	0	0	0	0	0	0	0	0	0	0	0	0	0	0	0	0	0	0	0	0	0	0	0	0	0	0	0	0	0	0	0	0	0	0	0	2	0	0	0	0	0	0	0	0	0	0	0	0	0
OTU_4671	0	0	0	0	1	6	0	0	0	1	0	0	0	0	0	0	0	0	0	0	0	0	0	0	0	0	0	0	0	0	0	0	0	0	0	0	2	0	0	0	0	0	0	0	0	0	0	0	0
OTU_4688	0	0	0	0	0	0	0	0	0	0	0	0	0	0	0	0	0	0	0	0	0	0	0	0	0	0	0	0	0	0	0	0	0	0	0	0	2	0	0	0	0	0	0	0	0	0	0	0	0
OTU_4689	0	0	0	0	0	0	0	0	0	0	0	0	0	0	0	2	0	0	0	0	0	0	0	0	0	0	0	0	0	0	0	0	0	0	0	0	4	0	0	0	0	0	0	0	0	0	0	0	0
OTU_4719	0	0	0	0	0	0	0	0	0	0	0	0	0	0	0	0	0	0	0	0	0	0	0	0	0	0	0	0	0	0	0	0	0	0	0	0	0	2	0	0	0	0	0	0	0	0	0	0	0
OTU_475	14	31	1875	632	0	1	0	0	0	0	15	1669	142	0	0	0	0	0	1	988	0	0	4	0	11	1177	0	0	0	0	0	0	0	0	63	0	0	0	0	759	0	1	7	14	0	0	0	0	0
OTU_4751	0	0	0	0	0	0	0	0	0	0	0	0	0	0	0	0	0	0	0	0	0	0	0	0	0	0	0	0	0	0	0	0	0	0	0	0	0	0	0	2	0	0	0	0	0	0	0	0	0
OTU_4787	0	0	0	0	0	0	0	0	0	0	0	0	0	0	0	0	0	0	0	0	0	0	0	0	0	0	0	0	0	0	0	0	0	0	0	0	0	0	0	0	2	0	0	0	0	0	0	0	0
OTU_4823	0	0	0	0	1	4	0	0	0	0	0	0	0	0	0	1	0	0	0	0	0	0	2	0	0	0	0	0	0	0	1	0	0	0	0	1	0	0	0	0	0	2	0	0	0	0	0	0	0
OTU_4963	0	0	1	0	0	2	1	1	0	0	0	1	0	1	1	0	0	0	1	3	2	0	0	0	0	2	0	0	0	0	0	0	0	0	0	1	0	0	0	0	0	0	9	0	0	0	0	1	0
OTU_4999	0	0	0	0	0	0	1	0	0	0	0	0	0	0	0	0	3	0	0	0	0	11	0	0	0	0	0	0	0	1	0	0	0	0	1	0	3	0	0	0	0	6	2	0	0	0	0	0	0
OTU_5018	0	0	0	0	0	0	0	0	0	0	0	0	0	0	0	0	0	0	0	0	0	0	0	0	0	0	0	0	0	0	0	0	0	0	0	0	0	0	0	0	0	0	0	0	0	0	0	0	0
OTU_5122	0	0	0	0	0	0	0	0	0	0	0	0	0	0	0	0	0	0	0	0	0	0	0	0	0	0	0	0	0	0	0	0	0	0	0	0	0	0	0	0	0	0	0	0	0	0	0	0	0
OTU_5142	0	0	0	0	0	0	0	0	0	0	0	0	0	0	0	0	0	0	0	0	0	0	0	0	0	0	0	0	0	0	0	0	0	0	0	0	0	0	0	0	0	0	0	0	0	0	0	0	0
OTU_5154	0	0	0	0	0	21	0	4	0	0	3	8	0	0	0	7	0	0	0	0	0	0	4	0	0	4	0	0	5	3	0	0	0	0	4	3	0	0	0	0	1	0	2	0	0	0	0	1	0
OTU_5158	0	0	0	0	0	0	0	0	0	0	0	0	0	0	0	0	0	0	0	0	0	0	1	0	0	0	0	0	0	0	0	0	0	0	0	0	0	0	0	0	0	0	0	0	0	0	0	0	0
OTU_5172	0	0	0	0	0	0	0	0	0	0	0	0	0	0	0	0	0	0	0	0	0	0	0	0	0	0	0	0	0	0	0	0	0	0	0	0	0	0	0	0	0	0	0	0	0	0	0	0	0
OTU_5181	0	0	0	0	0	2	0	1	0	0	0	3	0	0	0	0	0	0	0	0	0	0	0	0	0	0	0	0	0	0	0	0	0	0	0	0	0	0	0	0	0	0	0	0	0	0	0	0	0
OTU_5182	0	0	0	0	0	0	0	0	0	0	0	0	0	0	0	0	0	0	0	0	0	0	0	0	0	0	0	0	0	0	0	0	0	0	0	0	0	0	0	0	0	0	0	0	0	0	0	0	0
OTU_5231	0	0	0	0	0	0	0	0	0	0	0	0	0	0	0	0	0	0	0	0	0	0	0	0	0	0	0	0	0	0	0	0	0	0	0	0	0	0	0	0	0	0	0	0	0	0	0	0	0
OTU_5239	0	0	0	0	0	0	0	0	0	0	0	0	0	0	0	0	0	0	0	0	0	0	0	0	0	0	0	0	0	0	0	0	0	0	0	0	0	0	0	0	0	0	0	0	0	0	0	0	0
OTU_5242	0	0	0	0	0	4	0	2	0	1	0	0	1	0	0	2	0	0	0	0	0	0	1	0	0	2	0	0	1	2	2	0	0	0	1	2	1	0	0	1	2	0	0	0	0	0	0	0	0
OTU_5243	0	3	0	3	3	22	0	0	1	0	1	4	0	0	0	11	1	0	0	2	1	3	1	2	0	0	2	3	0	2	3	0	0	1	0	0	1	0	0	1	6	0	1	0	0	2	0	2	0
OTU_5257	0	0	0	0	0	0	0	0	0	0	0	0	0	0	0	0	0	0	0	0	2	0	0	0	0	0	0	0	0	2	0	0	0	0	0	0	0	0	0	0	0	0	0	0	0	0	0	0	0
OTU_5260	0	0	0	0	0	0	0	0	0	0	0	0	0	0	0	0	0	0	0	0	0	0	0	0	0	0	0	0	0	0	0	0	0	0	0	0	0	0	0	0	0	0	0	0	0	0	0	0	0
OTU_5269	0	0	0	0	0	0	8	8	0	0	0	0	0	0	0	0	0	0	0	0	0	0	8	0	0	0	0	0	6	0	0	0	0	0	0	5	0	0	0	0	0	0	0	0	0	0	0	0	0
OTU_5275	0	0	0	0	0	0	0	0	0	0	0	0	0	0	0	0	0	0	0	0	0	0	0	0	0	0	0	0	0	0	0	0	0	0	0	0	0	0	0	0	0	0	0	0	0	0	0	0	0
OTU_5276	0	1	0	0	0	3	0	0	0	0	0	0	0	0	0	0	0	0	0	0	0	0	1	0	0	0	0	0	3	0	1	0	0	0	0	0	0	0	0	0	0	0	0	6	0	2	1	0	0
OTU_5294	0	0	0	0	0	0	4	3	0	0	0	0	0	0	0	0	0	0	0	0	0	0	8	0	0	0	0	0	2	0	0	0	0	0	0	4	0	0	0	0	0	0	0	0	0	0	0	0	0
OTU_5297	0	0	0	0	0	0	0	0	0	0	0	0	0	0	0	0	0	0	0	0	0	0	0	0	0	0	0	0	0	0	0	0	0	0	0	0	0	0	0	0	0	0	0	0	0	0	0	0	0
OTU_5298	0	0	0	0	0	0	0	0	0	0	0	0	0	0	0	1	0	0	0	0	0	2	0	0	0	0	0	0	0	1	0	0	0	0	0	0	1	0	0	0	0	0	0	0	0	0	0	0	0
OTU_5301	0	0	0	0	0	4	0	0	0	0	0	0	0	0	0	0	0	0	0	0	0	0	0	0	0	1	0	0	0	0	0	0	0	0	0	0	0	0	0	0	0	0	0	0	0	0	0	0	0
OTU_5307	0	0	0	0	0	3	0	0	0	0	0	0	0	0	0	0	0	0	0	0	0	0	0	0	0	0	0	0	0	0	0	0	0	0	0	0	0	0	0	0	0	0	0	0	0	0	0	0	0
OTU_5308	0	0	0	0	0	0	0	0	0	0	0	0	0	0	0	0	0	0	0	0	0	0	0	0	0	0	0	0	0	0	0	0	0	0	0	0	0	0	0	0	0	0	0	0	0	0	0	0	0
OTU_5310	0	0	0	0	0	0	0	0	0	0	0	0	0	0	0	0	0	0	0	0	0	0	0	0	0	0	0	0	0	0	0	0	0	0	0	0	0	0	0	0	0	0	0	0	0	0	0	0	0
OTU_5321	0	0	0	0	0	4	0	0	4	0	0	0	0	0	0	0	0	2	0	0	0	5	0	0	0	0	0	0	0	4	0	0	0	0	0	0	2	0	0	0	0	4	3	0	0	0	0	0	0
OTU_5326	0	0	0	0	0	2	0	0	0	0	0	0	0	0	0	0	0	0	0	0	0	0	0	0	0	0	0	2	2	0	0	0	0	0	0	0	0	0	0	0	0	0	0	2	0	1	0	0	0
OTU_5336	0	0	0	0	0	2	0	0	0	0	0	0	0	0	0	1	0	0	0	0	0	4	2	0	0	0	3	0	0	0	0	0	0	0	3	1	0	0	0	0	0	0	0	2	0	2	0	0	0
OTU_5338	0	0	0	0	2	0	0	0	0	0	0	0	0	0	0	0	0	0	0	0	0	1	0	0	0	0	0	0	0	0	0	0	0	0	0	0	0	0	0	0	0	0	0	0	0	0	1	0	0
OTU_5958	0	0	0	0	0	0	0	0	0	0	0	2	0	0	0	0	0	0	0	0	0	0	0	0	0	0	0	0	0	0	0	0	0	0	0	0	0	0	0	0	0	2	0	0	0	0	0	0	0
OTU_5969	0	0	0	0	0	0	0	0	0	0	0	0	0	0	0	0	0	0	0	0	0	0	0	0	0	0	0	0	0	0	0	0	0	0	0	0	0	0	0	0	0	0	0	0	0	0	0	0	0
OTU_60	105	91	1157	484	0	204	160	81	0	3	29	2559	92	0	0	96	14	61	15	641	0	244	157	35	35	1450	30	0	71	244	37	9	0	22	18	10	299	6	2	485	0	47	37	54	22	7	48	40	0
OTU_612	0	0	0	0	0	29	0	0	0	0	0	0	0	0	0	0	0	0	0	0	0	0	0	0	0	0	0	0	0	0	0	0	0	0	0	0	0	0	0	0	0	28	0	25	0	0	0	0	0
OTU_69	23	167	14	0	0	0	4285	3952	0	30	110	0	0	121	0	2	70	47	52	0	14	0	6795	10	63	0	123	0	1662	17	70	15	0	1	457	1321	124	4	289	0	0	159	4	37	210	6	57	0	0
OTU_699	0	0	2	0	2	13	1	3	1	0	0	6	0	0	0	5	1	2	0	0	5	8	6	0	0	2	1	3	0	0	0	0	0	3	0	2	0	0	0	3	5	4	0	1	0	1	0	0	0
OTU_955	0	0	0	0	0	3	358	183	0	2	2	1	0	0	0	2	0	1	0	0	0	13	424	0	0	0	0	0	268	17	0	0	0	0	3	95	5	0	0	0	0	14	2	0	0	1	0	0	0
OTU_1018	0	0	0	0	35	0	0	18	0	0	0	0	19	0	0	0	0	0	0	0	0	0	4	0	0	0	0	0	0	0	0	0	0	0	7	0	0	0	0	0	0	0	1	0	0	3	0	0	0
[truncated: 3,740 more rows]
[truncated: 5 more columns]

## Sheet: RelativeAbundance
# Constructed from biom file
#OTU ID	LRH-1-001-002-A_S7	LRH-1-002-044-A_S14	LRH-1-003-086-A_S19	LRH-1-004-128-A_S26	LRH-1-005-170-A_S30	LRH-1-006-212-A_S37	LRH-1-007-254-A_S42	LRH-2-007-260-A_S43	LRH-1-008-296-A_S48	LRH-1-009-338-A_S53	LRH-2-001-008-A_S8	LRH-2-002-050-A_S15	LRH-2-003-092-A_S20	LRH-2-004-134-A_S27	LRH-2-005-176-A_S31	LRH-2-006-218-A_S38	LRH-2-008-302-A_S49	LRH-2-009-344-A_S54	LRH-3-001-014-A_S9	LRH-3-002-056-A_S16	LRH-3-005-182-A_S32	LRH-3-006-224-A_S39	LRH-3-007-266-A_S44	LRH-3-009-350-A_S55	LRH-4-001-020-A_S10	LRH-4-002-062-A_S17	LRH-4-004-146-A_S28	LRH-4-005-188-A_S33	LRH-4-006-230-A_S40	LRH-4-008-314-A_S50	LRH-4-009-356-A_S56	LRH-5-001-026-A_S11	LRH-5-004-152-A_S29	LRH-5-005-194-A_S34	LRH-5-006-236-A_S41	LRH-5-007-278-A_S45	LRH-5-008-320-A_S51	LRH-5-009-362-A_S57	LRH-6-001-032-A_S12	LRH-6-002-074-A_S18	LRH-6-005-200-A_S35	LRH-6-007-284-A_S46	LRH-6-008-326-A_S52	LRH-6-009-368-A_S58	LRH-7-001-038-A_S13	LRH-7-005-206-A_S36	LRH-7-007-290-A_S47	LRH-7-009-374-A_S59	neg1_S21
OTU_1038	0	0	1.89935e-05	0	6.61048e-05	0	0	0	0	0	0	0	0	0	0	0	0	0	0	8.96206e-05	0	0	0	0	0	1.83295e-05	0	0	3.05963e-05	0	0	0	0	0	0	0	1.09254e-05	0	0	0	0	0	0	0	0	0	0	0	0
OTU_1051	0	0	0	0	0	0	0	0.000203244	0	0	0	0	0	0	0	0	0	0	0	0	0	0	0	0	0	0	0	0	0	0	0	0	0	0	0	0	0	0	0	0	0	0	0	0	0	0	0	0	0
OTU_1124	0	0	0	0	3.85611e-05	0	0	0	0	0	3.70267e-05	0	0	0	0	0	0	0	0	0	0	0	0	0	0	0	0	0	4.07951e-05	0	0	0	0	7.51405e-05	0	6.58766e-06	0	0	0	0	0	1.76642e-05	2.52446e-05	0	7.918e-06	0	0	0	0
OTU_1158	0	0	0	0	0	0	0	4.44597e-05	0	0	0	0	0	0.000186698	0	0	0	0	4.44496e-06	0	0	0	4.17846e-05	0	1.45531e-05	0	0	0	0	0	0	0	0	0	0	0	0	0	0	0	0	0	0	0	0	0	0	0	0
OTU_1165	0	0	0	0	0	0	0	0	0	0	0	0	0	0	0	0	0	0	0	7.68177e-05	0	0	0	0	0	0.000109977	0	0	0	0	0	0	0	0	0	0.000118578	0	0	0	0	0	0	0	0	0	0	0	0	0
OTU_1167	0	0	0	0	0	0	0	0	0	0	0	0	0	0	0	0	0	0	0	0	0	0	0	0	0	0	0	0	0	0	0	0	0	0	0	0	0	0	0	0	0	0	0	0	0	0	0	0	0
OTU_1201	0	0	0	0	0	0	0	0	0	0	0	0	0	0	0	1.05283e-05	0	0	0	0	0	0	0	0	0	0	1.14324e-05	0	0	0	0	0	0	0	0	0	9.28657e-05	0	0	0	0	0	0	0	0	0	0	0	0
OTU_1230	0	0	0	0	0	0	0	0	0	0	0	0	0	0	0	0	0	0	0	0.000230453	0	0	0	0	0	0	0	0	0	0	0	0	0	0	0	0	0	0	0	0	0	0	0	0	0	0	0	0	0
OTU_1238	4.35018e-05	0	0	0	0	0	0	0	0	0	0	0	0	0	0	0	0	5.15509e-05	0	0	0	0	0	0	2.91063e-05	0	0	0	0	0	0	0	0	0	0	0	0	0	0	0	0	7.06566e-06	0	0	0	0	0	0	0
OTU_1248	0	0	0	0	0	0	0	0.000120676	0	0	0	0	0	0	0	0	0	0	0	0	0	0	0	0	0	0	0	0	0	0	0	0	0	0	0	0	0	0	0	0	0	0	0	0	0	0	0	0	0
OTU_1262	0	0	0	0	0	0	0	0	0	0	0	0	0	0	0	0	0	0	0	0	0.000211112	0	0	0	0	0	0	0	0	0	0	0	0	0	0	0	0	0	0	0	0	0	0	0	0	0	0	0	0
OTU_1274	0	0	0	0	0	0	0	0	0	0	0	0	0	0	0	0	0	0	0	0	0	0	0	0	0	0	0	0	0	0	0	0	0	0.000150281	0	0	0	0	0	0	0	1.05985e-05	0	0	0	0	0	0	0
OTU_1327	0	0	0	0	0.000159753	0	0	0	0	0	0	0	0	0	0	0	0	0	0	0	0	0	0	0	0	0	0	0	0	0	0	0	0	0	0	0	0	0	0	0	0	0	0	0	0	0	0	0	0
OTU_1333	0	0	0	0	0	0	0	7.62166e-05	0	0	0	0	0	0	0	0	0	0	0	0	0	0	0	0	0	0	0	0	0	0	0	0	0	0	0	0	0	0	0	0	0	0	0	0	0	0	0	0	0
OTU_1402	0	0	0	0	0	0	0	0	0	0	0	0	0	0	0	0	0	0	0	0	0	0	0	0	0	0	0	0	0	0	0	0	0	0	0	0	0	0	0	0	0	0	0	0	0	0	0	0	0
OTU_1408	0	0	0	0	0	0	0	0	0	0	0	0	0	0	0	0	0	0	0	0	0	0	0	0	0	0	0	0	0	0	0	0	0	0	0	0	0	0	0	0	0	0	0	0	0	0	0	0	0
OTU_1450	0	0	0	0	0	0	0	6.98652e-05	0	0	0	0	0	0	0	0	0	0	0	0	0	0	0	0	0	0	0	0	0	0	0	0	0	0	0	0	0	0	0	0	0	0	0	0	0	0	0	0	0
OTU_1475	0	0	0	0	0	0	0	0	0	0	0	0	0	0	0	0	0	0	0	0.000166438	0	0	0	0	0	0	0	0	0	0	0	0	0	0	0	0	0	0	0	0	0	0	0	0	0	0	0	0	0
OTU_1491	0	0	0	0	0	0	0	0	0	0	0	0	0	0	0	0	0	0	0	0	0	0	0	0	0	0	0	0	0	0	0	0	0	0	0	0.000158104	0	0	0	0	0	0	0	0	0	0	0	0	0
OTU_1542	0	0	0	0	0	0	0	0	0	0	0	0	0	0	0	0	0	0	0	0	0	0	0	0	0	0	0	0	0	0	0	0	0	0	0	0	0	0	0	0	0	0	0	0	0	0	0	7.60521e-05	0
OTU_1543	0	0	0	0	0	0	0	0	0	0	0	0	0	0	0	0	0	0	0	0	0	0	0	0	0	0	0	0	0	0	0	0	0	0	0	0	0	0	0	0	0	0	0	2.53553e-05	0	0	0	0	0
OTU_1554	0	0	0	0	0	0	0	0	0	0	0	0	0	0	0	0	0	0	0	0	0	0	0	0	0	0	0	0	0	0	0	0	0	0	0	0	0	0	0	0	0	0	0	0	0	0	0	0	0
OTU_1555	0	0	0	0	0	0	0	0	0	0	0	0	0	0	0	0	0	0	0	0	0	0	0	0	0	0	0	0	0	0	0	0	0	0	0	0	0	0	0	0	0	0	0	0	0	0	0	0	0
OTU_1589	0	0	0	0	9.91572e-05	0	0	0	0	0	0	0	0	0	0	0	0	0	0	7.68177e-05	0	0	3.65615e-05	0	0	0	1.14324e-05	0	0	0	0	0	0	0	0.000105923	0	0	0	0	0	0	0	0	0	0	0	0	0	0
OTU_1608	0	0	0	0	0	0	0	0	0.000230193	0	2.05704e-05	0	0	0	0	0	0	0	0	0	0	0	0	0	0	0	0	0	0	0	0	0	0	0	0	3.29383e-05	0	0	0	0	0	0	0	0	0	0	0	0	0
OTU_1632	0	0	0	0	0	0	0	0	0	0	0	0	0	0	0.000269167	0	0	0	0	0	0	0	0	0	0	0	0	0	0	0	0	0	0	0	0	0	0	0	0	0	0	0	0	0	0	0	0	0	0
OTU_1672	0	0	0	0	0	0	0	0	0	0	0	0	0	0	0	0	0	0	0	0	0	0	4.17846e-05	0	0	0	0	0	0	0	0	0	0	0	0	0	0	0	0	0	0	1.05985e-05	0	0	0	0	0	0	0
OTU_1690	0	0	0	0	0	0	0	0	0	0	0	0	0	0	0	0	0	0	0	0	0	0	0	0	0	0.000100812	0	0	0	0	0	0	0	0	0	0	0	0	0	0	0	0	0	0	0	0	0	0	0
OTU_1700	0	0	0	3.61428e-05	0	0	4.44895e-06	0	0	0	0	0	0	0	0	0	0	0	0	0	0	0	0	0	0	0	4.57294e-05	0	0	0	0	0	0	0	0	0	0	0	0	0	0	0	0	0	0	0	0	0.000180624	0
OTU_1733	0	0	0	0	0	0	0	0	0	0	0	0	0	0	0	0	0	0	0	0	0	0	0	0	0	0	0	0	0	0	0	0	0	0.000165309	0	0	0	0	0	0	0	0	0	3.80329e-05	0	0	0	0	0
OTU_1769	0	0	0	0	0	0	0	0	0	0	0	0	0	0	0	0	0	0	0	0	0	0	0	0	0	0	0	0	0	0	0	0	0	0	0	0	0	0	0	0	0.000145645	0	0	0	0	0	0	0	0
OTU_1775	0	0	0	0	0	0	0	0	0	0	0	0	0	0	0	0	0	0	0	0	0	0	0	0	0	0	0	0	0	0	0	0	0	0	0	0	0	0	0	0	0	2.1197e-05	0	0	0	0	0	0	0
OTU_1796	0	0	0	0	0	0	0	0	0	0	0	0	0	0	0	0	0	0	0	0	0	0	0	0	0	0	0	0	0	0	0	0	0	0	0	0	0	0	0	0	0	1.41313e-05	0	0	0	0	0	0	0
OTU_1797	0	0	0	0	0	0	0	3.81083e-05	0	0	0	0	0	0	0	0	0	0	0	0	0	0	0	0	0	0	0	0	0	0	0	0	0	0	0	0	0	0	0	0	0	0.000109518	0	0	0	0	0	0	0
OTU_1810	0	0	0	0	0	0	0	0	0	0	0	0	0	0	0	0	0	0	0	0	0	0	0	0	0	0	0	0	0	0	0	0	0	0	0	0	0	0	0	0	0	0	6.31114e-05	0	0	0	0	0	0
OTU_1863	0	0	0	0	0	0	0	0	0	0	0	0	0	0	0	0	0	0	0	0	0	0	0	0	0	0	0	0	0	0	0	0	0	0	0	0	0	0	0	0	0	0	0	0	0	0	0	0	0
OTU_1864	0	0	0	0	0	0	0	0	0	0	0	0	0	0	0	0	0	0	0	0	0	0	0	0	0	0	0	0	0	0	0	0	0	0	0	0	0	0	0	0	0	0	0	0	0	0	0	0	0
OTU_1891	0	0	0	0	0	0	0	1.27028e-05	0	1.38495e-05	0	0	0	0	0	1.05283e-05	0	0	0	0	0	0	0	0	0	0	0	0	0	0	0	0	0	0	0	0	0	0	0	0	0	0	1.89334e-05	0	0	0	0	0	0
OTU_1942	4.83353e-05	0	0	0	0	0	0	0	0	0	0	0	0	0	0	0	0	0	0	0	0	0	0	0	0	0	0	0	0	0	0	0	0	0	0	0	0	0	0	0	0	0	0	0	0	0	0	0	0
OTU_1961	0	5.06358e-05	0	0	0	0	0	0	0	0	0	0	0	0	0	0	0	0	0	0	0	0	0	0	0	0	0	0	0	0	0	0	0	0	0	0	0	0	0	0	0	0	0	0	0	0	0	0	0
OTU_2025	0	0	0	0	1.65262e-05	0	0	0	0	0	0	0	0	0	0	0	0	0	0	0	0	0	0	0	0	0	0	0	0	0	0	0	0	0	0	0	0	0	0	0	0	0	0	0	0	0	0	0	0
OTU_2026	0	0	0	0	0.000104666	0	0	0	0	0	0	0	0	0	8.97223e-05	0	0	0	0	0	0	0	0	0	0	0	0	0	0	0	0	0	0	0	0	0	0	0	0	0	0	0	0	0	0	0	0	0	0
OTU_2262	0	0	0	0	0	0	0	0	0	0	0	0	0.000217825	0	0	0	0	0	0	0	0	0	0	0	0	0	0	0	0	0	0	0	0	0	0	0	0	0	0	0	0	0	0	0	0	0	0	0	0
OTU_2276	0	0	0	0	0	0	0	0	0	0	0	0	0	0.000387758	0	0	0	0	0	0	0	0	0	0	0	0	0	0	0	0	0	0	0	0	0	0	0	0	0	0	0	0	0	0	0	0	0	0	0
OTU_2280	0	0	0	0	0	0	0	0	0	0	0	0	0	0.000359035	0	0	0	0	0	0	0	0	0	0	0	0	0	0	0	0	0	0	0	0	0	0	0	0	0	0	0	0	0	0	0	0	0	0	0
OTU_2319	0	0	0	0	0	0	0	0	0	0	0	0	0	0	0	0	2.41036e-05	0	0	0	0	0	0	0	0	0	0	0	0	0	0	0	0	0	0	0	0	0	0	0	0	0	0	0	0	0	0	0	0
OTU_2438	0	0	0	0	0	0	0	0	0	0	0	0	0	0	0	0	0	0	0	0	0	0	5.22308e-05	0	0	0	0	0	0	0	0	0	0	0	0	0	0	0	0	0	0	0	0	0	0	0	0	0	0
OTU_2478	2.90012e-05	0	0	0	0	0	0	0	0	0	0	0	0	0	0	0	0	0	0	0	0	0	0	0.000234873	0	0	0	0	0	0	0	0	0	0	0	0	0	0	0	0	0	0	0	0	0	0	0	0	0
OTU_2482	0	0	0	0	0	0	0	0	0	0	0	0	0	0	0	0	0	0	0	0	0	0	0	0	1.94042e-05	0	0	0	0	0	0	0	0	0	0	0	0	0	0	0	0	0	0	0	0	0	0	0	0
OTU_2524	0	0	0	0	0	0	0	0	0	0	0	0	0	0	0	0	0	0	0	0	0	0	0	0	0	0	0	2.12201e-05	0	0	0	0	0	0	0	0	0	0	0	0	0	0	0	0	0	0	0	0	0
OTU_2559	0	0	0	0	0	0	0	0	0	0	0	0	0	0	0	0	0	0	0	0	0	0	0	0	0	0	0	0	0	0	0	0	0	0	0	0	0	0	0	0	0	0	1.26223e-05	0	0	0	0	0	0
OTU_2566	0	0	0	0	0	0	0	0	0	0	0	0	0	0	0	0	0	0	0	0	0	0	0	0	0	0	0	0	0	0	0	0	0	0	0	0	0	0	0	0	0	0	0	0	0	0	0	0	0
OTU_2578	0	0	0	0	0	0	0	0	0	0	0	0	0	0	0	0	0	0	0	0	0	0	0	0	0	0	0	0	0	0	6.91235e-05	0	0	0	0	0	0	0	0	0	0	0	0	0	0	0	0	0	0
OTU_2589	0	0	0	0	0	0	0	0	0	0	0	0	0	0	0	0	0	0	0	0	0	0	0	0	0	0	0	0	0	0	4.93739e-05	0	0	0	0	0	0	0	0	0	0	0	0	0	0	0	0	0	0
OTU_2661	0	0	0	0	0	0	0	0	0	0	0	0	0	0	0	0	0	0	0	0	0	0	0	0	0	0	0	0	0	0	0	0	0	0	0	0	0	0	0	0	0	0	0	0	0	0	0	0	0
OTU_2706	0	0	0	0	0	0	0	0	0	0	0	0	0	0	0	0	0	0	0	0	0	0	0	0	0	0	0	0	0	0	0	0	0	0	0	0	3.27761e-05	0	0	0	0	0	0	0	0	0	0	0	0
OTU_2707	0	0	0	0	0	0	0	0	0	0	0	0	0	0	0	0	0	0	0	0	0	0	0	0	0	0	0	0	0	0	0	0	0	0	0	0	4.91642e-05	0	0	0	0	0	0	0	0	0	0	0	0
OTU_2728	0	0	0	0	0	0	0	0	0	0	0	0	0	0	0	0	0	0	0	0	0	0	0	0	0	0	0	0	0	0	0	0	0	0	0	0	0	0	0	2.72743e-05	0	0	0	0	0	0	0	0	0
OTU_2844	0	0	0	0	0	0	0	0	0	0	0	0	0	0	0	0	0	0	0	0	0	0	0	0	0	0	0	0	0	0	0	0	0	0	0	0	0	0	0	0	0	0	2.52446e-05	0	0	0	0	0	0
OTU_2901	0	0	0	0	0	0	0	0	0	0	0	0	0	0	0	0	0	0	0	0	0	0	0	0	0	0	0	0	0	0	0	0	0	0	0	0	0	0	0	0	0	0	0	0	0	0	0	0.000123585	0
OTU_2919	4.83353e-06	5.6262e-06	0	0	1.10175e-05	4.69213e-06	0	6.35138e-06	0	0	0	6.93683e-06	0	1.43614e-05	0	0	6.02591e-06	0	4.44496e-06	0	7.81898e-06	4.43991e-06	0	0	9.7021e-06	0	0	0	0	0	0	4.39111e-06	0	0	0	1.31753e-05	5.46269e-06	0	0	1.36372e-05	0	7.06566e-06	0	6.33882e-06	0	4.88193e-06	1.31441e-05	0	0
OTU_2922	0	0	0	0	0	0	0	6.35138e-06	0	0	0	0	0	0	0	0	0	0	0	0	0	0	0	0	0	0	0	0	0	0	0	0	0	0	0	0	0	0	0	0	0	0	0	0	0	0	0	0	0
OTU_2924	0	0	0	0	0	0	0	0	0	0	0	0	0	0	0	0	0	0	0	0	0	0	0	0	0	0	0	0	0	8.84111e-06	0	0	0	0	0	0	0	0	0	0	0	0	0	0	0	0	0	0	0
OTU_2928	4.83353e-06	1.12524e-05	6.33116e-06	0	0	0	4.44895e-06	6.35138e-06	0	0	4.11408e-06	0	0	0	0	0	6.02591e-06	3.96545e-06	4.44496e-06	1.28029e-05	0	4.43991e-06	0	1.46795e-05	4.85105e-06	9.16473e-06	5.71618e-06	0	0	0	0	0	3.75014e-06	0	2.11846e-05	6.58766e-06	1.63881e-05	5.72561e-06	5.01062e-06	0	1.21371e-05	7.06566e-06	6.31114e-06	0	3.959e-06	0	0	9.50652e-06	0
OTU_2951	4.83353e-06	0	6.33116e-06	0	0	0	4.44895e-06	6.35138e-06	0	0	4.11408e-06	0	0	0	0	0	0	7.93091e-06	0	1.28029e-05	0	0	0	0	0	0	0	8.48803e-06	0	0	0	4.39111e-06	3.75014e-06	0	0	6.58766e-06	0	5.72561e-06	0	0	0	1.05985e-05	0	0	3.959e-06	0	0	0	0
OTU_2973	4.83353e-06	1.12524e-05	0	0	0	0	0	0	0	0	0	0	0	0	0	0	0	0	0	0	0	8.87981e-06	5.22308e-06	1.46795e-05	0	0	0	4.24401e-06	0	0	0	0	1.12504e-05	0	0	6.58766e-06	0	5.72561e-06	0	0	1.21371e-05	0	0	0	3.959e-06	0	6.57203e-06	9.50652e-06	0
OTU_2995	0	0	0	0	0	0	0	0	0	0	0	0	0	0	0	0	0	0	0	0	0	0	0	0	0	0	0	0	0	0	0	0	0	0	0	0	0	0	0	0	0	0	0	0	0	0	0	0	0
OTU_3010	0	0	0	0	0	0	0	0	0	0	0	0	0	0	0	0	0	0	0	0	0	0	0	0	0	0	0	0	0	0	0	0	0	0	0	0	0	0	0	0	0	0	0	0	0	0	0	0	0
OTU_3015	0	0	0	0	0	0	0	0	0	0	0	0	0	0	0	0	0	0	0	0	0	0	0	0	0	0	0	0	0	0	0	0	0	0	0	0	0	0	0	0	0	0	0	0	0	0	0	0	0
OTU_3018	0	0	0	0	0	0	0	0	0	0	0	0	0	0	0	0	0	0	0	0	0	0	0	0	0	0	0	0	0	0	0	0	0	0	0	0	0	0	0	0	0	0	0	0	0	0	0	0	0
OTU_3025	0	0	0	0	0	0	0	0	0	0	0	0	0	0	0	0	0	0	0	0	0	0	0	0	0	0	0	0	0	0	0	0	0	0	0	0	0	0	0	0	0	0	0	0	0	0	0	0	0
OTU_3026	0	0	0	0	0	0	0	0	0	0	0	0	0	0	0	0	0	0	0	0	0	0	0	0	0	0	0	0	0	0	0	0	0	0	0	0	0	0	0	0	0	0	0	0	0	0	0	0	0
OTU_3035	0	0	0	0	0	0	0	0	0	0	0	0	0	0	0	0	0	0	0	0	0	0	0	0	0	0	0	0	0	0	0	0	0	0	0	0	0	0	0	0	0	0	0	0	0	0	0	0	0
OTU_3041	0	0	0	0	0	0	0	0	0	0	0	0	0	0	0	0	0	0	0	0	0	0	0	0	0	0	0	0	0	0	0	0	0	0	0	0	0	0	0	0	0	0	0	0	0	0	0	0	0
OTU_3046	0	0	0	0	0	0	0	0	0	0	0	0	0	0	0	0	0	0	0	0	0	0	0	0	0	0	0	0	0	0	0	0	0	0	0	0	0	0	0	0	0	0	0	0	0	0	0	0	0
OTU_3100	0	0	0	0	0	0	0	0	0	0	0	0	0	0	0	0	0	0	0	0	0	0	0	0	0	0	0	0	0	0	0	0	0	0	0	0	0	0	0	0	0	0	0	0	0	0	0	0	0
OTU_3107	0	0	0	0	0	0	0	0	0	0	0	0	0	0	0	0	0	0	0	0	0	0	0	0	0	1.83295e-05	0	0	0	0	0	0	0	0	0	0	0	0	0	0	0	0	0	0	0	0	0	0	0
OTU_3121	0	0	0	0	0	0	0	0	0	0	0	0	0	0	0	0	0	0	0	0	0	0	0	0	0	0	0	0	0	0	0	0	0	0	0	0	0	0	0	0	0	0	0	0	0	0	0	0	0
OTU_3124	0	0	0	0	0	0	0	0	0	0	0	0	0	0	0	0	0	0	0	0	0	0	0	0	0	0	0	0	0	0	0	0	0	0	0	0	0	0	0	0	0	0	0	0	0	0	0	0	0
OTU_3125	0	0	0	0	0	0	0	0	0	0	0	0	0	0	0	0	0	0	0	0	0	0	0	0	0	0	0	0	0	0	0	0	0	0	0	0	0	0	0	0	0	0	0	0	0	0	0	0	0
OTU_3139	0	0	0	0	5.50873e-06	4.69213e-06	4.44895e-06	0	8.52566e-06	0	4.11408e-06	0	0	0	0	0	0	3.96545e-06	0	0	7.81898e-06	8.87981e-06	1.04462e-05	0	0	0	0	0	2.03975e-05	0	0	0	0	0	0	6.58766e-06	1.09254e-05	1.14512e-05	0	1.36372e-05	0	7.06566e-06	0	0	0	0	0	0	0
OTU_3142	0	0	0	0	0	0	0	0	0	0	0	0	0	0	0	0	0	0	0	0	0	0	0	0	0	0	0	0	0	0	0	0	0	0	0	0	0	0	0	0	0	0	0	0	0	0	0	0	0
OTU_3174	0	0	0	0	0	0	0	0	0	0	0	0	0	0	0	0	0	0	0	0	0	0	0	0	0	0	0	0	0	0	0	0	0	0	0	0	0	0	0	0	0	0	0	0	0	0	0	0	0
OTU_3280	4.83353e-06	5.6262e-06	0	0	5.50873e-06	0	8.89791e-06	6.35138e-06	1.70513e-05	0	1.23422e-05	6.93683e-06	0	1.43614e-05	0	1.57924e-05	0	0	0	1.28029e-05	0	0	0	0	0	0	0	0	0	0	9.87479e-06	4.39111e-06	3.75014e-06	1.50281e-05	2.11846e-05	0	5.46269e-06	0	0	0	0	0	0	0	0	9.76386e-06	0	9.50652e-06	0
OTU_3303	4.83353e-06	5.6262e-06	0	0	1.10175e-05	4.69213e-06	8.89791e-06	1.27028e-05	0	9.23297e-06	8.22815e-06	0	0	0	0	5.26413e-06	6.02591e-06	7.93091e-06	4.44496e-06	0	7.81898e-06	8.87981e-06	0	0	4.85105e-06	0	5.71618e-06	0	0	0	0	4.39111e-06	0	0	0	0	5.46269e-06	5.72561e-06	0	6.81858e-06	0	3.53283e-06	0	0	1.1877e-05	4.88193e-06	6.57203e-06	9.50652e-06	0
OTU_3330	0	0	3.79869e-05	0	0	0	0	0	0	0	0	0	0	0	0	0	0	0	0	0	0	0	0	0	0	0	0	0	0	0	0	0	0	0	0	0	0	0	0	0	0	0	0	0	0	0	0	0	0
OTU_3357	0	0	0	0	0	0	0	0	0	0	0	0	0	0	0	0	0	0	0	0	0	0	0	0	0	0	0	0	0	0	0	0	0	0	0	0	0	0	0	0	0	0	0	0	0	0	0	0	0
OTU_3359	0	0	6.33116e-06	1.80714e-05	0	0	0	0	0	4.61649e-06	0	0	1.67558e-05	0	0	5.26413e-06	0	3.96545e-06	4.44496e-06	0	7.81898e-06	1.33197e-05	0	0	0	0	0	4.24401e-06	0	0	0	4.39111e-06	3.75014e-06	0	0	0	5.46269e-06	0	5.01062e-06	0	0	0	0	0	0	0	0	9.50652e-06	0
OTU_3400	0	5.6262e-06	0	9.03571e-06	5.50873e-06	0	8.89791e-06	6.35138e-06	8.52566e-06	0	0	0	0	1.43614e-05	0	5.26413e-06	0	0	0	0	0	0	0	0	4.85105e-06	0	0	0	0	4.42055e-06	0	8.78221e-06	3.75014e-06	1.50281e-05	0	0	0	0	0	0	0	7.06566e-06	6.31114e-06	6.33882e-06	0	4.88193e-06	0	0	4.86997e-05
OTU_3467	0	0	0	0	0	4.69213e-06	4.44895e-06	0	0	4.61649e-06	0	0	1.67558e-05	0	0	1.57924e-05	0	7.93091e-06	4.44496e-06	0	0	0	5.22308e-06	0	0	9.16473e-06	5.71618e-06	0	0	0	0	0	7.50027e-06	0	0	0	5.46269e-06	5.72561e-06	5.01062e-06	6.81858e-06	0	0	0	0	0	0	0	9.50652e-06	0
OTU_3530	4.83353e-06	2.25048e-05	1.26623e-05	0	1.65262e-05	0	1.33469e-05	0	0	4.61649e-06	4.11408e-06	6.93683e-06	0	0	2.24306e-05	1.57924e-05	0	3.96545e-06	4.44496e-06	1.28029e-05	0	4.43991e-06	0	2.93591e-05	1.94042e-05	9.16473e-06	2.28647e-05	0	0	1.32617e-05	9.87479e-06	4.39111e-06	1.87507e-05	1.50281e-05	0	6.58766e-06	0	1.14512e-05	1.50319e-05	2.04558e-05	0	0	0	6.33882e-06	3.959e-06	4.88193e-06	6.57203e-06	9.50652e-06	0
OTU_3553	0	0	0	0	0	0	3.11427e-05	0	0	0	0	0	0	0	0	0	0	0	0	0	0	0	0	0	0	0	0	0	0	0	0	0	0	0	0	0	0	0	0	0	0	0	0	0	0	0	0	0	0
OTU_3586	0	0	0	0	0	0	1.33469e-05	0	0	0	0	0	0	0	0	0	0	0	0	0	0	0	0	0	0	0	0	0	0	0	0	0	0	0	0	0	0	0	0	0	0	0	0	0	0	0	0	0	0
OTU_3719	4.83353e-06	0	0	9.03571e-06	1.10175e-05	4.69213e-06	8.89791e-06	6.35138e-06	0	1.38495e-05	4.11408e-06	0	0	0	0	1.05283e-05	6.02591e-06	3.96545e-06	0	0	0	0	1.04462e-05	1.46795e-05	0	9.16473e-06	5.71618e-06	4.24401e-06	1.01988e-05	0	0	0	3.75014e-06	0	2.11846e-05	6.58766e-06	0	0	5.01062e-06	6.81858e-06	0	0	1.26223e-05	6.33882e-06	3.959e-06	4.88193e-06	0	9.50652e-06	0
OTU_3723	0	0	0	0	0	0	0	0	0	0	4.11408e-05	0	0	0	0	0	0	0	0	0	0	0	0	0	0	0	0	0	0	0	0	0	0	0	0	0	0	0	0	0	0	0	0	0	0	0	0	0	0
OTU_3746	9.66707e-06	5.6262e-06	6.33116e-06	0	0	0	8.89791e-06	0	0	0	8.22815e-06	6.93683e-06	1.67558e-05	0	0	1.57924e-05	6.02591e-06	0	4.44496e-06	1.28029e-05	0	1.33197e-05	0	0	0	0	5.71618e-06	4.24401e-06	2.03975e-05	8.84111e-06	0	1.31733e-05	0	1.50281e-05	0	1.31753e-05	1.09254e-05	0	0	0	1.21371e-05	3.53283e-06	6.31114e-06	0	1.1877e-05	9.76386e-06	0	0	0
OTU_3748	0	0	0	0	0	0	0	0	0	0	2.87985e-05	0	0	0	0	0	0	0	0	0	0	0	0	0	0	0	0	0	0	0	0	0	0	0	0	0	0	0	0	0	0	0	0	0	0	0	0	0	0
OTU_3764	0	0	0	0	0	0	0	0	0	0	0	2.77473e-05	0	0	0	0	0	0	0	0	0	0	0	0	0	0	0	0	0	0	0	0	0	0	0	0	0	0	0	0	0	0	0	0	0	0	0	0	0
OTU_3796	0	0	0	0	0	0	0	0	0	0	0	0	5.02673e-05	0	0	0	0	0	0	0	0	0	0	0	0	0	0	0	0	0	0	0	0	0	0	0	0	0	0	0	0	0	0	0	0	0	0	0	0
OTU_3804	4.83353e-06	2.25048e-05	0	3.61428e-05	5.50873e-06	0	4.44895e-05	0	0	8.30967e-05	0	0	0.000167558	0.00040212	0	2.63206e-05	0	3.96545e-05	0	0	0	8.87981e-06	0	0	0	0	0	1.69761e-05	2.03975e-05	1.76822e-05	0.000296244	0	7.50027e-06	0	0.000254216	3.9526e-05	0	1.14512e-05	0	0	0	0.000173109	0.000366046	0	3.5631e-05	0	0	0	0
OTU_3806	0	0	0	0	0	0	0	0	0	0	0	0	0	0	0	0	0	0	0	0	0	0	0	0	0	0	0	0	0	0	0	0	0	0	0	0	0	0	0	0	0	0	3.15557e-05	0	0	0	0	0	0
OTU_3810	0	0	0	0	0	0	0	0	0	0	0	0	0	0	0	0	0	0	0	0	0	0	0	0	0	0	0	0	0	0	0	0	0	0	0	0	0	0	0	0	0	0	0	0	0	0	0	0	0
OTU_3828	4.83353e-06	1.12524e-05	6.33116e-06	0	0	4.69213e-06	0	1.27028e-05	8.52566e-06	0	0	1.38737e-05	0	2.87228e-05	0	0	6.02591e-06	3.96545e-06	0	1.28029e-05	0	0	5.22308e-06	0	4.85105e-06	0	5.71618e-06	8.48803e-06	1.01988e-05	0	0	4.39111e-06	3.75014e-06	1.50281e-05	0	0	5.46269e-06	5.72561e-06	5.01062e-06	6.81858e-06	0	7.06566e-06	0	6.33882e-06	3.959e-06	0	0	0	0
OTU_3832	0	0	0	0	0	0	0	0	0	0	0	0	0	2.87228e-05	0	0	0	0	0	0	0	0	0	0	0	0	0	0	0	0	0	0	0	0	0	0	0	0	0	0	0	0	0	0	0	0	0	0	0
OTU_3839	0	0	0	0	0	0	0	0	0	0	0	0	0	2.87228e-05	0	0	0	0	0	0	0	0	0	0	0	0	0	0	0	0	0	0	0	0	0	0	0	0	0	0	0	0	0	0	0	0	0	0	0
OTU_3845	0	0	0	0	0	0	0	0	0	0	0	0	0	2.87228e-05	0	0	0	0	0	0	0	0	0	0	0	0	0	0	0	0	0	0	0	0	0	0	0	0	0	0	0	0	0	0	0	0	0	0	0
OTU_3918	0	0	0	0	5.50873e-06	0	0	0	0	0	0	6.93683e-06	1.67558e-05	0	0	0	6.02591e-06	0	0	0	7.81898e-06	4.43991e-06	0	0	0	0	0	0	0	4.42055e-06	0	0	3.75014e-06	0	0	0	0	0	0	0	0	0	0	0	0	0	6.57203e-06	0	0
OTU_3953	0	1.12524e-05	6.33116e-06	0	0	4.69213e-06	4.44895e-06	6.35138e-06	8.52566e-06	4.61649e-06	4.11408e-06	1.38737e-05	0	1.43614e-05	0	0	6.02591e-06	3.96545e-06	0	0	0	8.87981e-06	0	0	9.7021e-06	0	0	4.24401e-06	1.01988e-05	0	0	4.39111e-06	1.87507e-05	1.50281e-05	0	6.58766e-06	5.46269e-06	1.14512e-05	1.00212e-05	1.36372e-05	1.21371e-05	0	0	6.33882e-06	7.918e-06	0	0	2.85196e-05	0
OTU_4035	0	1.12524e-05	0	0	0	4.69213e-06	0	1.27028e-05	8.52566e-06	1.38495e-05	0	0	0	0	0	1.05283e-05	0	0	4.44496e-06	1.28029e-05	0	4.43991e-06	5.22308e-06	0	0	0	0	0	0	0	1.97496e-05	8.78221e-06	0	0	0	0	5.46269e-06	0	0	6.81858e-06	0	7.06566e-06	0	6.33882e-06	0	9.76386e-06	0	0	0
OTU_4045	4.83353e-06	0	0	0	5.50873e-06	4.69213e-06	0	6.35138e-06	8.52566e-06	4.61649e-06	0	0	0	0	0	0	0	0	0	2.56059e-05	0	0	5.22308e-06	0	4.85105e-06	0	0	8.48803e-06	0	8.84111e-06	0	0	0	0	0	0	0	5.72561e-06	0	0	1.21371e-05	0	6.31114e-06	0	7.918e-06	0	0	0	0
OTU_4049	0	0	0	0	0	0	0	0	0	0	0	0	0	0	0	0	0	0	0	6.40147e-05	0	0	0	0	0	0	0	0	0	0	0	0	0	0	0	0	0	0	0	0	0	0	0	0	0	0	0	0	0
OTU_4081	0	0	0	0	0	0	0	0	0	0	0	0	0	0	0	0	0	0	0	0	0	0	0	0	0	0	0	0	0	0	0	0	0	0	0	0	0	0	0	0	0	0	0	0	0	0	0	0	0
OTU_4103	0	0	0	0	0	9.38425e-06	4.44895e-06	1.27028e-05	0	0	0	0	0	0	2.24306e-05	0	0	3.96545e-06	4.44496e-06	0	0	8.87981e-06	0	0	4.85105e-06	0	0	0	0	0	0	4.39111e-06	0	0	0	0	5.46269e-06	0	0	0	0	0	6.31114e-06	0	0	0	6.57203e-06	0	0
OTU_4124	0	0	0	9.03571e-06	5.50873e-06	0	0	6.35138e-06	0	0	4.11408e-06	6.93683e-06	0	0	0	0	0	0	0	0	0	8.87981e-06	5.22308e-06	1.46795e-05	9.7021e-06	1.83295e-05	0	0	0	0	9.87479e-06	0	3.75014e-06	1.50281e-05	0	0	0	0	0	0	0	7.06566e-06	6.31114e-06	0	0	4.88193e-06	0	0	0
OTU_4147	4.83353e-06	5.6262e-06	6.33116e-06	9.03571e-06	0	0	0	0	0	0	4.11408e-06	0	0	0	0	0	0	0	0	0	0	0	5.22308e-06	0	0	0	0	4.24401e-06	0	0	0	0	0	0	0	6.58766e-06	5.46269e-06	0	0	0	0	0	6.31114e-06	0	0	0	0	9.50652e-06	0
OTU_4150	0	0	0	0	0	0	0	0	0	0	0	0	0	0	0	0	0	0	0	0	0	0	1.56692e-05	0	0	0	0	0	0	0	0	0	0	0	0	0	0	0	0	0	0	0	0	0	0	0	0	0	0
OTU_4159	0	0	0	0	0	0	0	0	0	0	0	0	0	0	0	0	0	0	0	0	0	0	2.61154e-05	0	0	0	0	0	0	0	0	0	0	0	0	0	0	0	0	0	0	0	0	0	0	0	0	0	0
OTU_4165	0	0	0	0	0	0	0	0	0	0	0	0	0	0	0	0	0	0	0	0	0	0	2.61154e-05	0	0	0	0	0	0	0	0	0	0	0	0	0	0	0	0	0	0	0	0	0	0	0	0	0	0
OTU_4171	0	0	0	0	0	0	0	0	0	0	0	0	0	0	0	0	0	0	0	0	0	0	3.13385e-05	0	0	0	0	0	0	0	0	0	0	0	0	0	0	0	0	0	0	0	0	0	0	0	0	0	0
OTU_4214	0	0	0	0	0	0	0	0	0	0	0	0	0	0	0	0	0	0	0	0	0	0	0	0	9.7021e-06	0	0	0	0	0	0	0	0	0	0	0	0	0	0	0	0	0	0	0	0	0	0	0	0
OTU_4235	0	0	0	0	0	0	0	0	0	0	0	0	0	0	0	0	0	0	0	0	0	0	0	0	1.94042e-05	0	0	0	0	0	0	0	0	0	0	0	0	0	0	0	0	0	0	0	0	0	0	0	0
OTU_4240	0	0	0	0	0	0	0	0	0	0	0	0	6.7023e-05	0	0	0	0	0	0	0	0	0	0	0	0	0.000119141	0	0	0	0	0	0	0	0	0	0	0	0	0	0	0	0	0	0	0	0	0	0	0
OTU_4259	0	0	0	0	0	0	0	0	0	0	0	0	0	0	0	0	0	0	0	0	0	0	0	0	0	0	0	0	0	0	0	0	0	0	0	0	0	0	0	0	0	0	0	0	0	0	0	0	0
OTU_4265	0	0	0	0	0	0	0	0	0	0	0	0	0	0	0	0	0	0	0	0	0	0	0	0	0	0	2.28647e-05	0	0	0	0	0	0	0	0	0	0	0	0	0	0	0	0	0	0	0	0	0	0
OTU_430	0	0	0	0	0	0	0	0	0	0	0	0	0	0	0	0	0	0	0	0	0	0	0	0	0	0	0	0	0	0	0	0	0	0	0	0	0	0	0	0	0	0	0	0	0	0	0	0	0
OTU_4327	0	0	0	0	0	0	0	0	0	0	0	0	0	0	0	0	0	0	0	0	0	0	0	0	0	0	0	0	0.000101988	0	0	0	0	0	0	0	0	0	0	0	0	0	0	0	0	0	0	0	0
OTU_4371	0	0	0	0	0	0	0	0	0	0	0	0	0	0	0	0	0	0	0	0	0	0	0	0	0	0	0	0	0	0	0	0	0	0	0	0	0	0	0	0	0	0	0	0	0	0	0	0	0
OTU_4409	0	0	0	0	0	0	0	0	0	0	0	0	0	0	0	0	0	0	0	0	0	0	0	0	0	0	0	0	0	0	0.00024687	0	0	0	0	0	0	0	0	0	0	0	0	0	0	0	0	0	0
OTU_4499	0	0	0	9.03571e-06	0	0	4.44895e-06	0	0	0	0	0	0	0	0	0	0	7.93091e-06	0	0	0	4.43991e-06	5.22308e-06	1.46795e-05	0	0	0	0	1.01988e-05	0	9.87479e-06	0	7.50027e-06	0	0	0	5.46269e-06	0	0	6.81858e-06	0	1.05985e-05	0	0	3.959e-06	9.76386e-06	6.57203e-06	0	0
OTU_455	4.83353e-05	2.25048e-05	0.000126623	0	0.000297471	0	6.22853e-05	6.98652e-05	0	9.23297e-06	0	0.000693683	0.000234581	0	0	2.10565e-05	3.01296e-05	3.56891e-05	0	0.000179241	0	0	0.000240262	0	0	0.000403248	6.2878e-05	8.06363e-05	0.000152982	2.65233e-05	5.92487e-05	0	0	0	2.11846e-05	0.000263506	0.000103791	4.00792e-05	0	0.00273425	0	0.000219036	1.26223e-05	0	0	0.000146458	7.22923e-05	0	0
OTU_4553	4.83353e-06	5.6262e-06	0	1.80714e-05	1.10175e-05	9.38425e-06	8.89791e-06	0	0	0	0	0	0	0	0	0	0	0	4.44496e-06	0	7.81898e-06	0	0	1.46795e-05	0	0	5.71618e-06	4.24401e-06	0	4.42055e-06	0	0	3.75014e-06	0	0	0	0	0	0	1.36372e-05	0	0	6.31114e-06	0	3.959e-06	0	0	0	0
OTU_4592	0	0	0	0	0	0	0	0	0	0	0	0	0	0	0	0	0	0	0	0	0	0	0	0	0	0	0	0	0	0	0	0	0	0	0	0	0	0	0	0	0	0	0	0	0	0	0	0	0
OTU_4645	0	0	0	0	0	0	0	0	0	0	0	0	0	0	0	0	0	0	0	0	0	0	0	0	0	0	0	0	0	0	0	0	0	0	0	5.92889e-05	0	0	0	0	0	0	0	0	0	0	0	0	0
OTU_4653	0	0	0	0	0	0	0	0	0	0	0	0	0	0	0	0	0	0	0	0	0	0	0	0	0	0	0	0	0	0	0	0	0	0	0	0	0	0	0	0	0	0	0	0	0	0	0	0	0
OTU_4656	0	0	0	0	0	0	0	0	0	0	0	0	0	0	0	0	0	0	0	0	0	0	0	0	0	0	0	0	0	0	0	0	0	0	0	0	0	0	0	0	0	0	0	0	0	0	0	0	0
OTU_4664	0	0	0	0	0	0	0	0	0	0	0	0	0	0	0	0	0	0	0	0	0	0	0	0	0	0	0	0	0	0	0	0	0	0	0	0	6.00896e-05	0	0	0	0	0	0	0	0	0	0	0	0
OTU_4825	0	0	0	0	0	0	0	0	0	0	0	0	0	0	0	0	0	0	0	0	0	0	0	0	0	0	0	0	0	0	0	0	0	0	0	0	0	0	0	0	0	1.41313e-05	0	0	0	0	0	0	0
OTU_4826	0	0	0	0	0	0	0	0	0	0	0	0	0	0	0	0	0	0	0	0	0	0	0	0	0	0	0	0	0	0	0	0	0	0	0	0	0	0	0	0	0	2.82627e-05	0	0	0	0	0	0	0
OTU_4845	0	0	0	0	0	0	0	0	0	0	0	0	0	0	0	0	0	0	0	0	0	0	0	0	0	0	0	0	0	0	0	0	0	0	0	0	0	0	0	0	0	4.59268e-05	0	0	0	0	0	0	0
OTU_4852	0	0	0	0	0	0	0	0	0	0	0	0	0	0	0	0	0	0	0	0	0	0	0	0	0	0	0	0	0	0	0	0	0	0	0	0	0	0	0	0	0	2.82627e-05	0	0	0	0	0	0	0
OTU_4853	0	0	0	0	0	0	0	0	0	0	0	0	0	0	0	0	0	0	0	0	0	0	0	0	0	0	0	0	0	0	0	0	0	0	0	0	0	0	0	0	0	1.41313e-05	0	0	0	0	0	0	0
OTU_4878	4.83353e-06	5.6262e-06	0	0	5.50873e-06	4.69213e-06	0	0	0	0	0	6.93683e-06	0	0	0	1.05283e-05	0	0	4.44496e-06	0	7.81898e-06	0	0	1.46795e-05	4.85105e-06	9.16473e-06	1.14324e-05	0	0	0	0	0	3.75014e-06	0	0	6.58766e-06	5.46269e-06	0	1.00212e-05	0	0	1.05985e-05	0	0	0	0	6.57203e-06	0	0
OTU_4897	3.38347e-05	0	0	0	0	0	4.44895e-06	0	0	0	0	0	0	0	0	0	0	0	0	1.28029e-05	0	0	0	0	0	0	0	0	0	0	0	0	0	0	0	0	0	0	0	0	0	7.77223e-05	0	0	0	0	0	0	0
OTU_4899	0	0	0	0	0	0	0	0	0	0	0	0	0	0	0	0	0	0	0	0	0	0	0	0	0	0	0	0	0	0	0	0	0	0	0	0	0	0	0	0	0	7.06566e-06	0	0	0	0	0	0	0
OTU_4902	0	0	0	0	0	0	0	0	0	0	0	0	0	0	0	0	0	0	0	0	0	0	0	0	0	0	0	0	0	0	0	0	0	0	0	0	0	0	0	0	0	2.1197e-05	0	0	0	0	0	0	0
OTU_4943	0	0	0	0	0	0	0	0	0	0	0	0	0	0	0	0	0	0	0	0	0	0	0	0	0	0	0	0	0	0	0	0	0	0	0	0	0	0	0	0	0	0	0	0	0	0	0	0	0
OTU_4981	0	0	0	0	0	0	0	0	0	0	0	0	0	0	0	0	0	0	0	0	0	0	0	0	0	0	0	0	0	0	0	0	0	0	0	0	0	0	0	0	0	0	1.89334e-05	0	0	0	0	0	0
OTU_5124	0	1.12524e-05	0	0	0	0	0	0	0	0	0	0	0	0	0	0	0	0	0	0	0	0	1.04462e-05	0	0	0	0	4.24401e-06	0	4.42055e-06	0	4.39111e-06	3.75014e-06	1.50281e-05	0	0	5.46269e-06	0	0	0	0	7.06566e-06	0	0	0	4.88193e-06	0	0	0
OTU_5128	4.83353e-06	0	1.26623e-05	0	0	0	0	0	1.70513e-05	4.61649e-06	4.11408e-06	6.93683e-06	0	1.43614e-05	0	0	0	3.96545e-06	0	0	0	4.43991e-06	0	1.46795e-05	0	0	0	4.24401e-06	3.05963e-05	4.42055e-06	9.87479e-06	0	3.75014e-06	0	0	1.31753e-05	0	0	0	0	1.21371e-05	1.05985e-05	0	0	3.959e-06	0	0	0	0
OTU_5144	0	1.12524e-05	1.26623e-05	0	1.10175e-05	0	4.44895e-06	6.35138e-06	8.52566e-06	4.61649e-06	0	0	0	0	0	5.26413e-06	1.20518e-05	3.96545e-06	8.88992e-06	0	0	0	1.04462e-05	0	9.7021e-06	0	5.71618e-06	8.48803e-06	1.01988e-05	0	0	0	7.50027e-06	0	0	6.58766e-06	5.46269e-06	0	1.00212e-05	0	0	7.06566e-06	6.31114e-06	6.33882e-06	0	0	0	9.50652e-06	0
OTU_5146	4.83353e-06	0	0	0	0	0	4.44895e-06	6.35138e-06	0	0	4.11408e-06	0	0	0	0	0	6.02591e-06	3.96545e-06	0	1.28029e-05	0	4.43991e-06	0	0	4.85105e-06	0	0	1.2732e-05	1.01988e-05	0	0	8.78221e-06	3.75014e-06	0	0	6.58766e-06	0	0	0	0	1.21371e-05	3.53283e-06	6.31114e-06	0	0	0	0	0	0
OTU_5163	1.45006e-05	0	0	9.03571e-06	0	0	0	0	0	0	0	0	0	0	0	0	6.02591e-06	0	0	0	0	4.43991e-06	5.22308e-06	0	4.85105e-06	0	0	0	0	4.42055e-06	0	0	0	0	0	6.58766e-06	0	1.14512e-05	5.01062e-06	0	0	7.06566e-06	0	0	0	0	0	0	0
OTU_5179	0	0	6.33116e-06	9.03571e-06	0	4.69213e-06	0	6.35138e-06	0	4.61649e-06	0	0	0	0	0	0	0	1.18964e-05	4.44496e-06	0	0	0	1.04462e-05	0	9.7021e-06	0	0	0	1.01988e-05	0	9.87479e-06	4.39111e-06	0	0	0	0	5.46269e-06	0	0	0	0	1.05985e-05	0	6.33882e-06	7.918e-06	0	0	0	0
OTU_5188	4.83353e-06	0	0	9.03571e-06	0	1.40764e-05	8.89791e-06	6.35138e-06	0	4.61649e-06	4.11408e-06	6.93683e-06	0	0	0	0	6.02591e-06	0	4.44496e-06	1.28029e-05	7.81898e-06	0	1.04462e-05	0	0	0	5.71618e-06	0	1.01988e-05	0	0	0	0	1.50281e-05	0	0	0	5.72561e-06	0	6.81858e-06	0	3.53283e-06	6.31114e-06	0	0	0	0	0	0
OTU_5249	0	0	0	0	5.50873e-06	0	0	6.35138e-06	0	0	0	6.93683e-06	0	0	0	0	0	3.96545e-06	4.44496e-06	0	7.81898e-06	0	0	0	9.7021e-06	0	1.14324e-05	4.24401e-06	0	0	9.87479e-06	0	0	1.50281e-05	0	6.58766e-06	0	0	0	0	1.21371e-05	0	0	0	0	9.76386e-06	0	0	0
OTU_5250	4.83353e-06	0	0	0	0	4.69213e-06	0	0	8.52566e-06	4.61649e-06	0	0	0	0	0	0	0	0	4.44496e-06	0	0	4.43991e-06	5.22308e-06	0	0	9.16473e-06	0	4.24401e-06	0	4.42055e-06	0	4.39111e-06	0	1.50281e-05	0	0	0	0	0	0	1.21371e-05	3.53283e-06	0	6.33882e-06	3.959e-06	0	0	0	0
OTU_5251	9.66707e-06	5.6262e-06	0	0	0	0	0	0	0	4.61649e-06	1.23422e-05	0	0	0	0	5.26413e-06	0	0	8.88992e-06	0	0	4.43991e-06	0	0	0	9.16473e-06	5.71618e-06	0	0	0	0	0	3.75014e-06	0	0	0	0	0	0	0	0	3.53283e-06	6.31114e-06	0	0	0	6.57203e-06	0	0
OTU_5258	4.83353e-06	0	0	0	0	0	4.44895e-06	1.27028e-05	0	4.61649e-06	4.11408e-06	0	0	0	0	5.26413e-06	6.02591e-06	7.93091e-06	0	0	0	4.43991e-06	0	0	4.85105e-06	0	0	4.24401e-06	1.01988e-05	0	9.87479e-06	8.78221e-06	0	0	0	0	0	5.72561e-06	5.01062e-06	6.81858e-06	0	0	0	0	0	0	0	0	0
OTU_5267	4.83353e-06	0	6.33116e-06	9.03571e-06	5.50873e-06	0	0	6.35138e-06	0	4.61649e-06	0	6.93683e-06	0	0	0	5.26413e-06	6.02591e-06	0	0	0	0	4.43991e-06	0	0	4.85105e-06	0	5.71618e-06	0	0	4.42055e-06	0	0	0	0	0	0	5.46269e-06	0	0	6.81858e-06	0	0	0	0	3.959e-06	4.88193e-06	0	0	0
OTU_5271	4.83353e-06	0	0	9.03571e-06	5.50873e-06	0	0	0	0	0	0	0	0	0	0	0	0	0	4.44496e-06	0	0	8.87981e-06	1.04462e-05	1.46795e-05	0	0	0	0	0	0	0	0	0	0	0	0	0	0	0	0	1.21371e-05	3.53283e-06	0	0	7.918e-06	0	0	9.50652e-06	0
OTU_528	4.83353e-06	0	0	0	0	0	0	0	0	0	0	0	0	0	0	0	0	0	0	0	0	0	0	0	2.42552e-05	0	0	0	0	0	0	0	0	0	0	0	0	0	0	0	0	0	0	0	0	0	0	0	0
OTU_5280	0	0	0	0	0	4.69213e-06	0	1.27028e-05	1.70513e-05	0	1.23422e-05	6.93683e-06	3.35115e-05	1.43614e-05	0	0	0	0	4.44496e-06	1.28029e-05	7.81898e-06	4.43991e-06	5.22308e-06	0	1.45531e-05	9.16473e-06	0	8.48803e-06	0	4.42055e-06	0	8.78221e-06	3.75014e-06	0	0	0	2.18508e-05	0	0	0	0	1.05985e-05	1.26223e-05	6.33882e-06	7.918e-06	4.88193e-06	0	0	0
OTU_5299	9.66707e-06	0	6.33116e-06	1.80714e-05	0	9.38425e-06	0	0	0	0	0	6.93683e-06	0	0	0	1.05283e-05	0	3.96545e-06	0	1.28029e-05	7.81898e-06	4.43991e-06	0	0	0	9.16473e-06	0	4.24401e-06	2.03975e-05	0	9.87479e-06	4.39111e-06	0	0	0	0	0	0	0	0	0	0	0	0	0	9.76386e-06	1.31441e-05	0	0
OTU_5312	1.93341e-05	0	0	0	5.50873e-06	0	0	0	0	4.61649e-06	0	0	0	0	0	1.05283e-05	6.02591e-06	0	4.44496e-06	1.28029e-05	0	0	0	0	0	0	5.71618e-06	0	1.01988e-05	4.42055e-06	9.87479e-06	8.78221e-06	0	0	0	0	0	5.72561e-06	0	6.81858e-06	0	0	0	0	0	4.88193e-06	0	9.50652e-06	0
OTU_5355	0	0	0	0	0	0	0	0	0	0	0	0	0	0	0	0	0	0	0	0	0	0	0	0	0	0	0	0	0	0	0	0	0	0	0	0	0	0	0	0	0	0	0	0	0	0	0	0	0
OTU_5381	0	0	0	0	0	0	0	0	0	0	0	0	0	0	0	0	0	0	0	0	0	0	0	0	0	0	0	0	0	0	0	0	0	0	0	0	0	0	0	0	0	0	0	0	0	0	0	0	0
OTU_5442	0	0	0	0	0	0	0	0	0	0	0	0	0	0	0	0	0	0	0	0	0	0	0	0	0	0	0	0	0	0	0	0	0	0	0	0	0	0	0	0	0	0	0	0	0	0	0	0	0
OTU_5461	0	0	0	0	0	0	0	0	0	0	0	0	0	0	0	0	0	0	0	0	0	0	0	0	0	0	0	0	0	0	0	0	0	0	0	0	0	0	0	0	0	0	0	0	0	0	0	0	0
OTU_5488	0	0	0	0	0	0	0	0	0	0	0	0	0	0	0	0	0	0	0	0	0	0	0	0	0	0	0	0	0	0	0	0	0	0	0	0	0	0	0	0	0	0	0	0	0	0	0	0	0
OTU_5503	0	0	0	0	0	0	0	0	0	0	0	0	0	0	0	0	0	0	0	0	0	0	0	0	0	0	0	0	0	0	0	0	0	0	0	0	0	0	0	0	0	0	0	0	0	0	0	0	0
OTU_5518	0	0	0	0	0	0	0	0	0	0	0	0	0	0	0	0	0	0	0	0	0	0	0	0	0	0	0	0	0	0	0	0	0	0	0	0	0	0	0	0	0	0	0	0	0	0	0	0	0
OTU_5537	0	0	0	0	0	0	0	0	0	0	0	0	0	0	0	0	0	0	0	0	0	0	0	0	0	0	0	0	0	0	0	0	0	0	0	0	0	0	0	0	0	0	0	0	0	0	0	0	0
OTU_5585	0	0	0	0	0	0	0	0	0	0	0	0	0	0	0	0	0	0	0	0	0	0	0	0	0	0	0	0	0	0	0	0	0	0	0	0	0	0	0	0	0	0	0	0	0	0	0	0	0
OTU_5589	0	0	0	0	0	0	0	0	0	0	0	0	0	0	0	0	0	0	0	0	0	0	0	0	0	0	0	0	0	0	0	0	0	0	0	0	0	0	0	0	0	0	0	0	0	0	0	0	0
OTU_5592	0	0	0	0	0	0	0	0	0	0	0	0	0	0	0	0	0	0	0	0	0	0	0	0	0	0	0	0	0	0	0	0	0	0	0	0	0	0	0	0	0	0	0	0	0	0	0	0	0
OTU_5664	0	0	0	0	0	0	0	0	0	0	0	0	0	0	0	0	0	0	0	0	0	0	0	0	0	0	0	0	0	0	0	0	0	0	0	0	0	0	0	0	0	0	0	0	0	0	0	0	0
OTU_5675	0	0	0	0	0	0	0	0	0	0	0	0	0	0	0	0	0	0	0	0	0	0	0	0	0	0	0	0	0	0	0	0	0	0	0	0	0	0	0	0	0	0	0	0	0	0	0	0	0
OTU_5684	0	0	0	0	0	0	0	0	0	0	0	0	0	0	0	0	0	0	0	0	0	0	0	0	0	0	0	0	0	0	0	0	0	0	0	0	0	0	0	0	0	0	0	0	0	0	0	0	0
OTU_5697	0	0	0	0	0	0	0	0	0	0	0	0	0	0	0	0	0	0	0	0	0	0	0	0	0	0	0	0	0	0	0	0	0	0	0	0	0	0	0	0	0	0	0	0	0	0	0	0	0
OTU_5764	0	5.6262e-06	0	9.03571e-06	0	0	0	6.35138e-06	0	0	4.11408e-06	0	1.67558e-05	0	0	5.26413e-06	0	3.96545e-06	0	0	0	0	5.22308e-06	0	0	9.16473e-06	0	4.24401e-06	0	0	0	0	0	0	0	6.58766e-06	0	0	5.01062e-06	6.81858e-06	0	0	6.31114e-06	6.33882e-06	0	0	0	0	0
OTU_5765	0	5.6262e-06	0	9.03571e-06	0	4.69213e-06	0	0	0	0	0	0	0	0	0	0	6.02591e-06	0	4.44496e-06	0	0	0	0	1.46795e-05	9.7021e-06	0	0	0	0	0	9.87479e-06	0	7.50027e-06	0	0	0	0	0	0	1.36372e-05	0	0	6.31114e-06	6.33882e-06	0	0	0	0	0
OTU_5833	0	0	0	0	0	0	0	0	0	0	0	0	0	0	0	0	0	0	0	0	0	0	0	0	0	0	0	0	0	0	0	0	0	0	0	0	0	0	0	0	0	0	0	0	0	0	0	0	0
OTU_5841	0	0	0	0	0	0	0	0	0	0	0	0	0	0	0	0	0	0	0	0	0	0	0	0	0	0	0	0	0	0	0	0	0	0	0	0	0	0	0	0	0	0	0	0	0	0	0	0	0
OTU_589	0	0	0	0	1.10175e-05	0	0	0	0.000127885	2.30824e-05	0	3.46842e-05	6.7023e-05	0	0.000650487	0	0	9.12054e-05	0	0	0	0	0	4.40386e-05	0	9.16473e-06	0	0	0	0	0.000177746	0	0	0.000120225	0	0	0	5.72561e-06	0	0	0	0	3.78668e-05	0	0	0	0	8.55587e-05	0
OTU_5918	0	0	0	0	0	0	0	0	0	0	0	0	0	0	0	0	0	0	0	0	0	0	0	0	0	0	0	0	0	0	0	0	0	0	0	0	0	0	0	0	0	0	0	0	0	0	0	0	0
OTU_5923	0	0	0	0	0	0	0	0	0	0	0	0	0	0	0	0	0	0	0	0	0	0	0	0	0	0	0	0	0	0	0	0	0	0	0	0	0	0	0	0	0	0	0	0	0	0	0	0	0
OTU_5931	0	0	0	0	0	0	0	0	0	0	0	0	0	0	0	0	0	0	0	0	0	0	0	0	0	0	0	0	0	0	0	0	0	0	0	0	0	0	0	0	0	0	0	0	0	0	0	0	0
OTU_595	0	0	0	0.000135536	0	0	0	0	0	0	0	0	0	0	0	0	0	0	0	0	0	0	0	0	0	0	0	0	0	0	0	0	0	0	0	0	0	0	0	0	0	0	0	0	0	0	0	0	0
OTU_605	0	0	0	0	0	0	0	0	0	0	0	0	0	0	0	0	0	0	0	0	0	0	0	0	0	0	0	0	0	0	0	0	0	0	0	0	0	5.72561e-06	0	0	0	0	0	0	0	0	0	0	0
OTU_706	0	0	0	0	0	0	0	0	0	0	0	0	0	0	0	0	0	9.91363e-05	1.33349e-05	0	0	0	0	0	0	0	0	0	0	0	0.000187621	0	0	0	0	0	0	0	0	0	0	0	0.000132534	0	0	0	0	0	0
OTU_721	0	0	0	0	0	0	0	0	0	0	0	0	0	0	0	0	0	0	0	0	0	0	0	0	0	0	0	0	0	0	0	0	0	0	0	0	0	0	0	0	0	0	0	0	0	0	0	0	0
OTU_757	0	0	0	4.51785e-05	0	0	0	0	0.00019609	0	1.23422e-05	0	0	0.000244144	0	0	0	1.98273e-05	0	0	0	3.10793e-05	6.26769e-05	0	0	0	0	0	0.000101988	0	0	0	0	0.000105197	0	0	0	0	0	0	0	7.06566e-05	6.31114e-05	0	0	0	0	3.80261e-05	0
OTU_818	0	0	0.00010763	0	0	0	0	0	0	0	0	0	1.67558e-05	0	0.000314028	0	0	0	0	0	0	0	0	0	0	3.66589e-05	0	0	0	0	0	0	0	0	0	0	0	0	0	5.45487e-05	0	1.41313e-05	0	0	0	0	0	0	0
OTU_838	0	0	0	0	0	0	0	0	0	0	0	0	0	0	0	0	0	0	4.44496e-06	0	0	0	0	0	0	0	0.000177202	0	0	0	0	0	0	0	0	0	0	0	0	0	0	0	0	0	0	0	0	0.000152104	0
OTU_868	0	0	0	0	0	0	0	0	0	0	0	0	0	0	0	0	0	1.98273e-05	0	0	0	0	0	0	0	0	0	0	0	0	0	0	0	0	0	0	0	0	0	0	0	9.89193e-05	0	0	0	0	0	0	0
OTU_930	0	0	0	0	0.000280945	0	0	0	0	0	0	0	0	0	0	0	0	0	0	0	0	0	0	0	0	0	0	0	0	0	0	0	0	0	0	0	0	0	0	0	0	0	0	0	0	0	0	0	0
OTU_950	0	0	0	0	0	0	0	0	0	0	0	0	0	0	0.000897223	0	0	0	0	0	0	0	0	0	0	0	0	0	0	0	0	0	0	0	0	0	0	0	0	0	0	0	0	0	0	0	0	0	0
OTU_978	0	0	0	0	0	0	0	0	0	0	0	0	0	0	0	0	0	0	0	0	0	0	0	0	0	0	0	0	0	0	0	0	0	0	0	0	0	0	0	0	0	0	0	0	0	0	0	0	0
OTU_993	0	0	0	0	0	0	0	0	0	7.84803e-05	0	0	0	0	0	5.26413e-06	0	0	0	0	0.000132923	0	0	0	0	0	0	0	0	0	0	0	0	0	0	0	0	0	0	0	0	3.53283e-05	0	0	0	0	0	0	0
OTU_5020	0	0	0	0	0	0	0	0	0	0	0	0	0	0	0	0	0	0	0	0	0	0	0	0	0	0	0	0	0	0	0	0	0	0	0	0	0	0	0	0	0	0	0	0	1.1877e-05	0	0	0	0
OTU_1181	0	0	0	0	0	0	0	0	0	0	0	0	0.000368627	0	0	0	0	0	0	0	0	0	0	0	0	0	0	0	0	0	0	0	0	0	0	0	0	0	0	0	0	0	0	0	0	0	0	0	0
OTU_996	0	0	0	0	0	0	0	0	0	0	0	0	0	0	0	0	0	0	0	0	0	0	0	0	0	0	0	0	0	0	0	0	0	0.000330618	0	0	0	0	0	0	0	0	0	0	0	0	0	0	0
OTU_1599	0	0	0	0	0	0	0	6.35138e-05	0	0	0	0	0	0	0	0	0	0	0	0	0	0	0	0	0	0	5.71618e-06	0	0	0	0	0	0	0	0	0	0	0	0	0	0	0	0	0	0	0	0	0	0
OTU_2714	0	0	0	0	0	0	0	0	0	0	0	0	0	0	0	0	0	0	0	0	0	0	0	0	0	0	0	0	0	0	0	0	0	0	0	0	0	1.71768e-05	0	0	0	0	0	0	0	0	0	0	0
OTU_1628	0	0	0	0	0	0	0	0	0	0	0	0	0.000150802	0	0	0	0	0	0	0	0	0	0	0	0	6.41531e-05	0	0	0	0	0	0	0	0	0	0	0	0	0	0	0	0	0	0	0	0	0	0	0
OTU_1849	0	0	0	0	0	0	0	0	0	0	0	0	0	0	0	0	0	0	0	0	0	0	0	0	0	0	0	0	0	0	1.97496e-05	0	0	0	0	0	0	0	0	0	0	0	0	0	0	0	0	0	0
OTU_30	0	0	0.000183604	0.000361428	0.000539856	0.000412907	2.66937e-05	0	0	0.000701706	0	0	0	0	0	6.84337e-05	6.6285e-05	0.000396545	0	0	0	0	4.17846e-05	0.000425707	0	0	0.000217215	0	0.00126465	0	0.00815657	0	0	0	0.000296585	0	0	0.00181502	0	9.54602e-05	0	6.00582e-05	0.000467024	0.00716921	0	0	0	0.00287097	0
OTU_5930	0	0	0	0	0	0	0	0	0	0	0	0	0	0	0	0	0	0	0	0	0	0	0	0	0	0	0	0	0	0	0	0	0	0	0	0	0	0	0	0	0	0	0	0	0	0	0	0	0
OTU_1016	0	5.6262e-05	0	0	0	5.16134e-05	3.11427e-05	3.81083e-05	0	0	0	0	0	0	0	0	0	5.94818e-05	0	0	0	0	0	0	0	0	0	0	0	0	0	0	0	0	0	0	0	0	0	0	0	0	0	0	0	0	0	0	0
OTU_1036	0	0	0	0	0	0	0	0	0	0	0	0	0	0	0	0	0	0	0	0	0	0	0	0	0	0	0	0	0	0	0	0	0	0	0	0	0	0	0	0	0	0	0	0	0	0	0	0	0
OTU_1052	0	0	0	0	0	0	0	0	0	0	0	0	0.000351871	0	0	0	0	0	0	0	0	0	0	0	0	0	0	0	0	0	0	0	0	0	0	7.24642e-05	0	0	0	0	0	0	0	0	0	0	0	0	0
OTU_1054	0	0	0	0	0	0	0	0	0	0	0	0	0	0	0	0	0	0	0	0	0	0	0	0	0	0	0	0	0	0	0	0	0	0	0	0.000125166	0	0	0	0	0	0	0	0	0	0	0	0	0
OTU_1067	0	0	0	0	0	0	0	0	0	2.30824e-05	0	0	0	0	0	0	0	0	0	0	0	0	0	0	0	0	0	0	0	0	0	0	0	0	0	0	0	0	0	0	0	0	0	0	0	0	0	0	0
OTU_1088	0	0	0	0	0	0	0	0	0.000443334	4.61649e-06	0	0	0	0	0	0	0	0	0	0	0	0	0	0	0	0	0	0	0	0	0	0	0	0	0	5.92889e-05	0	0	0	0	0	0	0	0.000139454	0	0	0	0	0
OTU_1094	0	0	0	0	0	0	0	0	0	0	0	0	0.000167558	0	0	0	0	0	0	0	0	8.87981e-06	5.74539e-05	0	0	0	0	0	0.000316162	0	0	0	0	0	0	0	0	0	0	0	0	3.53283e-06	0	0	0	0	0	0	0
OTU_1107	0	0	0	0	0	0	0	0.000101622	0	0	0	0	0	0	0	0	0	0	0	0	0	0	0	0	0	0	0	0	0	0	0	0	0	0	0	0	0	0	0	0.000129553	0	0	0	0	0	0	0	0	0
OTU_1120	2.41677e-05	0	0	0	0.000104666	0	0	0	0	0	0	0	0	0	0	0	0	0	0	7.68177e-05	0	0	0	0	0	0	0	0	0	0	0	0	0	0	0	0	0	0	0	0	0	0	0	0	0	0	0	0	0.000730496
OTU_1142	0	0	0	0	0	0	0	0	0	0	0	0	0	0	0	0	0	0	0	0	0	0	0	0	0	0	0	0	0	0	0	0	0	0	0	5.92889e-05	0	0	0	0	0	5.65253e-05	0	0	0	0	0	0	0
OTU_1148	0	0	0	0	0	0	0	0	0	0	0	0	0	0	0	0	0	0	0	0	0	0	0	0	0	0	0	0	0	0	0	0	0	0	0	0	0	0	0	0	0	0	0	0	0	0	0	0	0
OTU_1164	0	0	0	0	0	0	0	0	0	0	0	0	0	0	0	0	0	0	0	0	0	0	0	0	0	0	0	0	0	0	0	0	0	0	0	0	0	0	0	0	0	0	0	0	0	0	0	0	0
OTU_1169	0	0	0	0	0	0	0	0	0	0	0	0	0	0	0	0	0	0	0	0	0	0	0	0	0	0	0	0	0	0	0.000108623	0	0	0	0	0	0	0	0	0	0	0	0	0	0	0	0	0	0
OTU_1174	0	0	0	0.000171678	0	0	0	0	0	0	0	0	0	0	0	0	0	0	0	0	0	0	0	0	0	0	0	0	0	0	0	0	0	0	0	0	0	0	0	0	0	0	0	0	0	0	0	0	0
OTU_1182	0	0	0	0	0	0	0	0	0	0	0	0	0.000418894	0	0	0	0	0	0	0	0	0	0	0	0	0	0	0	0	0	0	0	0	0	0	0	0	0	0	0	0	0	0	0	0	0	0	0	0
OTU_1206	0	0	0	0	0	0	0	0	0	0	0	0	0	0	0	0	0	0	0	0	0	0	0	0	0	0	0	0	0	0	0	0	0	0	0	0	0	0	0	0	0	0	0	0	0	0.000102521	0	0	0
OTU_1237	0	0	0	0	0	0	0	0	0	0	0	0	0	0	0	0	0	0	0	0	0	0	0	0	0	0	0	0	0	0	0	0	0	0	0	0	0	0	0	0	0	0	0	0	0	0	0	0	0
OTU_1260	0	0	0	0	0	0	0	0	0	0	0	0	0	0	0	0	0	0	0	0.000102424	0	0	0	0	0	0	0	0	0	0	0	0	0	0	0	0	0	0	0	0	0	0	0	0	0	0	0	0	0
OTU_1269	0	0	0	0	0	0	0	0	0	6.92473e-05	0	0	0	0	0	0	0	0	0	0	0	0	0	0	0	0	0	0	0.000305963	0	0	0	0	0	0	0	0	0	0	0	0	0	0	0	0	0	0	0	0
OTU_1276	0	0	0	0	0	0	0	0	0	0	0	0	0	0	0	0	0	0	0	0	0	0	0	0	0	0	0	0	0	0	0	0	3.75014e-06	0	0	3.29383e-05	0	0	0	0	0	1.05985e-05	0	0	0	0	0	0	0
OTU_1283	0	0	0	0	0	0	0	0	0	0	0	0	0	0	0	0	0	0	0	0	0	0	0	0	0	0	0	0	0	0	0	0	0	0	0	0	0	0	0	0	0	0	0.000126223	0	0	0	0	0	0
OTU_1299	0	0	0	0	0	0	0	0	0	0	0	0	0	0	0	0	3.01296e-05	0	0	0	0	0	0	0	0	0	0	0	0	0	0	0	0	0	0	0	0	0	0	0	0	0	0	0	0	0	0	0	0
OTU_1313	0	0	0	0	0	0	8.89791e-06	0	0	0	0	0	0	0	0	0	0	0	0	0	0	0	0	0	0	0	0	3.81961e-05	0	0	0	0	0	0.00024045	0	9.88149e-05	0	0	0	0	0	0	0	0	0	0	0	0	0
OTU_1317	0	0	0	0	0	0	0	0	0	0	0	0	0.000251336	0	0	0	0	0	0	0	0	0	2.61154e-05	0	0	0	0	0	0	0	0	0	0	0	0	0	0	0	0	0	0	0	0	0	0	0	0	0	0
OTU_1322	0	0	0	0.000162643	0	0	0	0	0	0	0	0	0	0	0	0	0	0	0	0	0	0	0	0	0	0	0	0	0	0	0	0	0	0	0	0	0	0	0	0	0	0	0	0	0	0	0	0	0
OTU_1323	0	0	0	0.000153607	0	0	0	0	0	0	0	0	0	0	0	0	0	0	0	0	0	0	0	0	0	0	0	0	0	0	0	0	0	0	0	0	0	0	0	0	0	0	0	0	0	0	0	0	0
OTU_1336	0	0	0	0	0	0	0	0	0.000170513	0	0	0	0	0	0	0	0	0	0	0	0	0	0	0	0	0	0	0	0	0	0	0	0	0	0	0	0	0	0	0	0	0	0	0	0	0	0	0	0
OTU_1365	0	0	0	0	0	0	0	0	0	0	0	0	0	0	0	0	0	0	0	0	0	0	0	0	0	0	0	0	0	0	0.000315993	0	0	0	0	0	0	0	0	0	0	0	0	0	0	0	0	0	0
OTU_1370	0	0	0	0	0	0	0	0	0	0	0	0	0	0	0	0	0	0	0	0	0	0	0	0	0	0	0	0	0	0	0	0	0	0	0	0.00019763	0	0	0	0	0	0	0	0	0	0	0	0	0
OTU_1371	0	0	0	0	0	0	0	0	0	0	0	0	0	0	0	0	0	0	0	0	0	0	0	0	0	0	0	0	0	0	0	0	0	0	0	0	0	9.73353e-05	0	0	0	0	0	0	0	0	0	0	0
OTU_1377	0	0	0	0	0	0	0	0	0	0	0	0	0	0	0	0	0	0	0	0	0	0	0	0	0	0	0	0	0	0	0	0	0	0	0	0	0	0	0	0	0	3.53283e-05	0	0	0	0	0	0	0
OTU_1387	0	0	0	0	0	0	0	0	0	0	0	0	0	0	0	0	0	0	0	0	0	0	0	0	0	0	0	0	0	0	0	0	0	0	0	0	0	0	0	0	0	0	0	0	0	0	0	0	0
OTU_1433	0	0	0	0	0	0	0	0	0	0	0	0	0	0	0	0	0	0	0	0	0	0	0	0	0	0	0	0	0	0	0	0	0	0	0	0	0	0	0	0	0	0	0	0	0	0	0	0	0.00297068
OTU_1439	0	0	0	0.0001265	0	0	0	0	0	0	0	0	0	0	0	0	0	0	0	0	0	0	0	0	0	0	0	0	0	0	0	0	0	0	0	0	1.09254e-05	0	0	0	0	0	0	0	0	0	0	0	0
OTU_1441	0	0	0	0.000289143	0	0	0	0	0	0	0	0	0	0	0	0	0	0	1.77798e-05	0	0	0	0	0	0	0	0	0	0	0	0	0	0	0	0	0	0	0	0	0	0	1.05985e-05	0	0	0	0	0	0	0
OTU_1466	0	0	0	0	0	0	0	0	0	0	0	0	0	0.000258506	0	0	0	0	0	0	0	0	0	0	0	0	0	0	0	0	0	0	0	0	0	0	0	0	0	0	0	0	0	0	0	0	0	0	0
OTU_1481	0	0	0	0	0	0	0	0	0	0	0	0	0	0	0	0	0	0	0	0	0	0	0	0	0	0.000201624	0	0	0	0	0	0	0	0	0	0	0	0	0	0	0	0	0	0	0	0	0	0	0
OTU_1503	0	0	0	0	0	0	0	0	0	0	0	0	0	0	0	0	0	0	0	0	0	0	0	0	0	0	0	0	0	0	0	0	0	0	0	0	0	0	0	0	0.000182057	0	0	0	0	0	0	0	0
OTU_1505	0	0	0	0	0	0	0	0	0	0	0	0	0	0	0	0	0	0	0	0	0	0	0	0	0	0	0	0	0	0	0	0	0	0	0	0	0	0	0	0	0	7.06566e-05	0	0	0	0	0	0	0
OTU_1512	0	0	0	0	0	0	0	0	0	0	0	0	0	0	0	0	0	0	0	0	0	0	1.56692e-05	0	0	0	0	0	0	0	0	0	0	0	0	0	0	0	0	0	0	0	0.000113601	0	0	0	0	0	0
OTU_1514	0	0	0	0	0	0	0	0	0	0	0	0	0	0	0	0	0	0	0	0	0	0	0	0	0	0	0	0	0	0	0	0	0	0	0	0	0	0	0	0	0	0	0.000107289	0	0	0	0	0	0
OTU_1549	0	0	0	0	0	0	0	0	0	0	0	0	0	0	0	0	0	0	0	0	0	0	0	0	0	0	0	0	0	0	0	0	0	0	0	0	0	0	0	0	0	0	0	0	0	0	0	0	0
OTU_1584	0	0	0	0.000162643	0	0	0	0	0	0	0	0	0	0	0	0	0	0	0	0	0	0	0	0	0	0	0	0	0	0	0	0	0	0	0	0	0	0	0	0	0	0	0	0	0	0	0	0	0
OTU_1586	0	0	0	0	0.000104666	0	0	0	0	0	0	0	0	0	0	0	0	0	0	0	0	0	0	0	0	0	0	0	0	0	0	0	0	0	0	0	0	0	0	0	0	0	0	0	0	0	0	0	0
OTU_1621	0	0	0	0	0	0	0	0	0	0	3.70267e-05	0	0	0	0	0	0	0	0	0	0	0	0	0	0	0	0	0	0	0	0	0	0	0	0	0	0	0	0	0	0	0	0	0	0	0	0	0	0
OTU_1629	0	0	0	0	0	0	0	0	0	0	0	0	0.000318359	0	0	0	0	0	0	0	0	0	0	0	0	0	0	0	0	0	0	0	0	0	0	0	0	0	0	0	0	0	0	0	0	0	0	0	0
OTU_1631	0	0	0	0	0	0	0	0	0	0	0	0	0	0.000244144	0	0	0	0	0	0	0	0	0	0	0	0	0	0	0	0	0	0	0	0	0	0	0	0	0	0	0	0	0	0	0	0	0	0	0
OTU_1641	0	0	0	0	0	0	0	0	0	0	0	0	0	0	0	0	0	2.77582e-05	0	0	0	0	0	0	0	0	0	0	0	0	0	0	0	0	0	0	0	0	0	0	0	0	0	0	0	0	0	0	0
OTU_165	0	2.8131e-05	0	0	0	0	0.000814158	0.00203879	0.000537116	0	0	0	0	0	0	0	0	2.37927e-05	0	0	0	4.43991e-06	0.00551557	0	0	0	0	0	0.0016828	0	0	0	0	0	0.00239386	0.000830045	0	0	0	0	0	1.76642e-05	0	0.000101421	0	0	0.000440326	3.80261e-05	0
OTU_1651	0	0	0	0	0	0	0	0	0	0	0	0	0	0	0	0	0	0	0	0.000179241	0	0	0	0	0	0	0	0	0	0	0	0	0	0	0	0	0	0	0	0	0	0	0	0	0	0	0	0	0
OTU_1661	0	0	0	0	0	0	0	0	0	0	0	0	0	0	0	0	0	0	0	0	0.000179836	0	0	0	0	0	0	0	0	0	0	0	0	0	0	0	0	0	0	0	0	0	0	0	0	0	0	0	0
OTU_1710	0	0	0	0	0	0	0	0	0	0	0	0	0	0	0	0	0	0	0	0	0	0	0	0	0	0	0	0	0	0	0.000167871	0	0	0	0	0	0	0	0	0	0	0	5.04891e-05	0	0	0	0	0	0
OTU_1743	0	0	0	0	0	0	0	0	0	0	0	0	0	0	0	0	0	0	0	0	0	0	0	0	0	0	0	0	0	0	0	0	0	0	0	5.92889e-05	0	0	0	0	0	0	0	0	0	0	0	0	0
OTU_175	0	0	0	0	0	0	0	0	0	0	0	0	0	0	0	0	0.000367581	0.000408442	4.44496e-06	0	0	0	0	0	0	0	0	0	0	9.28316e-05	0	0	0	0	0	0	0	0	0	0	0	8.12551e-05	0	0	0	0	0.000131441	0	0
OTU_1758	0	0	0	0	0	0	0	0	0	0	0	0	0	0	0	0	0	0	0	0	0	0	0	0	0	0	0	0	0	0	0	0	0	0	0	0	0	0	2.00425e-05	0	0	0	0	0	0	0	0	0	0
OTU_1772	0	0	0	0	0	0	0	0	0	0	0	0	0	0	0	0	0	0	0	0	0	0	0	0	0	0	0	0	0	0	0	0	0	0	0	0	0	0	0	0	0	8.4788e-05	0	0	0	0	0	0	0
OTU_1773	0	0	0	0	0	0	0	0	0	0	0	0	0	0	0	0	0	0	0	0	0	0	0	0	0	0	0	0	0	0	0	0	0	0	0	0	0	0	0	0	0	4.2394e-05	0	0	0	0	0	0	0
OTU_1776	0	0	0	0	0	0	0	0	0	0	0	0	0	0	0	0	0	0	0	0	0	0	0	0	2.42552e-05	0	0	0	0	0	0	0	0	0	0	0	0	0	0	0	0	1.41313e-05	0	0	0	0	0	0	0
OTU_1784	0	0	0	0	0	0	0	0	0	0	0	0	0	0	0	0	0	0	0	0	0	0	0	0	0	0	0	0	0	0	0	0	0	0	0	0	0	0	0	0	0	2.1197e-05	0	0	0	0	0	0	0
OTU_1786	0	0	0	0	0	0	0	0	0	0	0	0	0	0	0	0	0	0	0	0	0	0	0	0	0	0	0	0	0	0	0	0	0	0	0	0	0	0	0	0	0	2.47298e-05	0	0	0	0	0	0	0
OTU_1788	0	0	0	0	0	0	0	0	0	0	0	0	0	0	0	0	0	0	0	0	0	0	0	0	0	0	0	0	0	0	0	0	0	0	0	0	0	0	0	0	0	2.47298e-05	0	0	0	0	0	0	0
OTU_1801	0	0	0	0	0	0	0	0	0	0	0	0	0	0	0	0	0	0	0	0	0	0	0	0	0	0	0	0	0	0	0	0	0	0	0	0	0	0	0	0	0	2.82627e-05	0	0	0	0	0	0	0
OTU_1806	0	0	0	0	0	0	0	0	0	0	0	0	0	0	0	0	0	0	0	0	0	0	0	0	0	0	0	0	0	0	0	0	0	0	0	0	0	0	0	0	0	0	8.83559e-05	0	0	0	0	0	0
OTU_1825	0	0	0	0	0	0	0	0	0	0	0	0	0	0	0	0	0	0	0	0	0	0	0	0	0	0	0	0	0	0	0	0	0	0	0	0	0	0	0	0	0	0	0	0	0	0	0	0.000114078	0
OTU_1833	0	0	0	0	0	0	0	0	0	0	0	0	0	0	0	0	0	0	0	0	0	0	0	0	0	0	0	0	0	0	0	0	0	0	0	0	0	0	0	0	0	0	0	0	0	0	0	0	0
OTU_1838	0	0	0	0	0	0	0	0	0	0	0	0	0	0	0	0	0	0	0	0	0	0	0	0	0	0	0	0	0	0	0	0	0	0	0	0	0	0	0	0	0	0	0	0	0	0	0	0	0
OTU_1839	0	0	0	0	0	0	0	0	0	0	0	0	0	0	0	0	0	0	0	0	0	0	0	0	0	0	0	0	0	0	0	0	0	0	0	0	0	0	0	0	0	0	0	0	0	0	0	0	0
OTU_1852	0	0	0	0	0	0	0	0	0	0	0	0	0	0	0	0	0	0	0	0	0	0	0	0	0	0	0	0	0	0	0	0	0	0	0	0	0	0	0	0	0	0	0	0	0	0	0	0	0
OTU_1853	0	0	0	0	0	0	0	0	0	0	0	0	0	0	0	0	0	0	0	0	0	0	0	0	0	0	0	0	0	0	0	0	0	0	0	0	0	0	0	0	0	0	0	0	0	0	0	0	0
OTU_1872	0	0	0	0	0	0	0	0	0	0	0	0	0	0	0	0	0	0	0	0	0	0	0	0	0	0	0	0	0	0	0	0	0	0	0	0	0	0	0	0	0	0	0	0	0	0	0	0	0
OTU_1875	0	0	0	0	0	0	0	0	0	0	0	0	0	0	0	0	0	0	0	0	0	0	0	0	0	0	0	0	0	0	0	0	0	0	0	0	0	0	0	0	0	0	0	0	0	0	0	0	0
OTU_1878	0	0	0	0	0	0	0	0	0	0	0	0	0	0	0	0	0	0	0	0	0	0	0	0	0	0	0	0	0	0	0	0	0	0	0	0	0	0	0	0	0	0	0	0	0	0	0	0	0
OTU_1880	0	0	0	0	0	0	0	0	0	0	0	0	0	0	0	0	0	0	0	0	0	0	0	0	0	0	0	4.24401e-06	0	0	0	0	0	0	0	0	0	0	0	0	0	0	0	0	0	0	0	0	0
OTU_1882	0	0	0	0	0	0	0	0	0	0	0	0	0	0	0	0	0	0	0	0	0	0	0	0	0	0	0	0	0	0	0	0	0	0	0	0	0	0	0	0	0	0	0	0	0	0	0	0	0
OTU_1887	0	0	0	0	0	0	0	0	0	0	0	0	0	0	0	0	0	0	0	0	0	0	0	0	0	0	0	0	0	0	0	0	0	0	0	0	0	0	0	0	0	0	0	0	0	0	0	0	0
OTU_1937	5.80024e-05	0	0	0	0	0	0	0	0	0	0	0	0	0	0	0	0	0	0	0	0	0	0	0	0	0	0	0	0	0	0	0	0	0	0	0	0	0	0	0	0	0	0	0	0	0	0	0	0
OTU_1941	4.35018e-05	2.25048e-05	0	0	0	0	0	0	0	0	0	0	0	0	0	0	0	0	0	0	0	0	0	0	0	0	2.28647e-05	0	0	0	0	0	0	0	0	0	0	0	0	0	0	0	0	0	0	0	0	0	0
OTU_1989	0	0	6.33116e-05	0	0	0	0	0	0	0	0	0	0	0	0	1.57924e-05	0	0	0	0	0	0	0	0	0	0	0	0	0	0	0	0	0	0	0	0	0	0	0	0	0	0	0	0	0	0	0	0	0
OTU_1993	0	0	0	0	0	4.69213e-06	0	0	0	0	0	0	0	0	0	0	0	0	0	0	0	0	0	0	0	0	1.14324e-05	0	0	0	0	0	0	0	0	0	0	0	0	0	0	0	0	0	0	0	0	0	0
OTU_2041	0	0	0	0	0	5.63055e-05	0	0	0	0	8.22815e-06	0	8.37788e-05	0	0	0	6.6285e-05	0	0	0	0	0	1.56692e-05	0	0	0	0	0	0	0	0	0	0	0	0	0	1.09254e-05	0	0	0	0	0	0	0	0	0	0	0	0
OTU_2098	0	0	0	0	0	0	3.11427e-05	0	0	0	0	0	0	0	0	0	0	0	0	0	0	0	0	0	0	0	0	0	0	0	0	0	0	0	0	0	0	0	0	0	0	0	0	0	0	0	0	0	0
OTU_210	0	0	0	0	0	0	0.0016995	0.00344245	0	0	0	0	0	0	0	0	0.000168726	3.96545e-06	0	0	0	0	0.00802787	0	0	0	0	0	0.00290665	0	0	0	0	0	0	0.00185772	0	1.14512e-05	0	0	0	3.88612e-05	0.000157778	0	0	0	0	0	0
OTU_2110	0	0	0	0	0	0	0	0.000190542	0	0	0	0	0	0	0	0	0	0	0	0	0	0	0	0	0	0	0	0	0	0	0	0	0	0	0	0	0	0	0	0	0	0	0	0	0	0	0	0	0
OTU_2115	0	0	0	0	0	0	0	0.000101622	0	0	0	0	0	0	0	0	0	0	0	0	0	0	0	0	0	0	0	0	0	0	0	0	0	1.50281e-05	0	0	0	0	0	0	0	1.05985e-05	0	0	0	0	0	0	0
OTU_2168	0	0	0	0	0	0	0	0	0	3.23154e-05	0	0	0	0	0	0	0	0	0	0	0	0	0	0	0	0	0	0	0	0	0	0	0	0	0	0	0	0	0	0	0	0	0	0	0	0	0	0	0
OTU_2183	0	0	0	0	0	0	0	0	0	2.76989e-05	0	0	0	0	0	0	0	0	0	0	0	0	0	0	0	0	0	0	0	0	0	0	0	0	0	0	0	0	0	0	0	0	0	0	0	0	0	0	0
OTU_2241	0	0	0	0	0	0	0	0	0	0	0	4.1621e-05	0	0	0	0	0	0	0	0	0	0	0	0	0	0	0	0	0	0	0	0	0	0	0	0	0	0	0	0	0	0	0	0	0	0	0	0	0
OTU_2258	0	0	0	0	0	0	0	0	0	0	0	0	0.000150802	0	0	0	0	0	0	0	0	0	0	0	0	0	0	0	0	0	0	0	0	0	0	0	0	0	0	0	0	0	0	0	0	0	0	0	0
OTU_2268	0	0	0	0	0	0	0	0	0	0	0	0	0.000167558	0	0	0	0	0	0	0	0	0	0	0	0	0	0	0	0	0	0	0	0	0	0	0	0	0	0	0	0	0	0	0	0	0	0	0	0
OTU_2308	0	0	0	0	0	0	0	0	0	0	0	0	3.35115e-05	0	0	2.10565e-05	0	0	0	0	0	0	0	0	0	0	0	0	0	0	0	0	0	0	0	0	0	0	0	0	0	0	0	0	0	0	0	0	0
OTU_2314	0	0	0	0	0	0	0	0	0	0	0	0	0	0	0	1.57924e-05	0	0	0	0	0	0	0	0	0	0	0	0	0	0	0	0	0	0	0	0	0	0	0	0	0	0	0	0	0	0	0	0	0
OTU_2321	0	0	0	0	0	0	0	0	0	0	0	0	0	0	0	0	4.21814e-05	0	0	0	0	0	0	0	0	0	0	0	0	1.76822e-05	0	0	0	0	0	0	0	0	0	0	0	0	0	0	0	0	0	0	0
OTU_236	0	0	0	0	0	0	0.000471589	0.0020769	0	0	0	0	0	0	0	0	0	7.93091e-06	0	0	0	0.000128757	0.0011543	0	0	0	1.71485e-05	0	0.000826101	8.84111e-06	0	0	0	0	0.00031777	0.000210805	6.55523e-05	1.71768e-05	0	0	0.000267016	0.000105985	0	0	0	0	0.000230021	0	0
OTU_237	0	0	0	0	0	0	0	0	0	0.000466265	0	0	0	0	0	0	0	0.000126894	0	0	0	0	0	0	0	0	0	0	0	0	0.0012146	0	0	0	0	3.29383e-05	0	5.72561e-06	0	0	0	0	0	0.000310602	0	0	0	0.000275689	0
OTU_2442	0	0	0	0	0	0	0	0	0	0	0	0	0	0	0	0	0	0	0	0	0	0	3.65615e-05	0	0	0	0	0	0	0	0	0	0	0	0	0	0	0	0	0	0	0	0	7.60659e-05	0	0	0	0	0
OTU_2450	0	0	0	0	0	0	0	0	0	0	0	0	0	0	0	0	0	0	0	0	0	0	2.08923e-05	0	0	0	0	0	0	0	0	0	0	0	0	0	0	0	0	0	0	0	0	0	0	0	0	0	0
OTU_2467	0	0	0	0	0	0	0	0	0	0	0	0	0	0	0	0	0	0	0	0	0	0	0	0.000205514	0	0	0	0	0	0	0	0	0	0	0	0	0	0	0	0	0	0	0	0	0	0	0	0	0
OTU_2470	0	0	0	0	0	0	0	0	0	0	0	0	0	0	0	0	0	0	0	0	0	0	0	0.000146795	0	0	0	0	0	0	0	0	0	0	0	0	0	0	0	0	0	0	0	0	0	0	0	0	0
OTU_2509	0	0	0	0	0	0	0	0	0	0	0	0	0	0	0	0	0	0	0	0	0	0	0	0	0	0	2.85809e-05	0	0	0	0	0	0	0	0	0	0	0	0	0	0	0	0	0	0	0	0	0	0
OTU_2527	0	0	0	0	0	0	0	0	0	0	0	0	0	0	0	0	0	0	0	0	0	0	0	0	0	0	0	4.24401e-05	0	0	0	0	0	0	0	0	0	0	0	0	0	0	0	0	0	0	0	0	0
OTU_2529	0	0	0	0	0	0	0	0	0	0	0	0	0	0	0	0	0	0	0	0	0	0	0	0	0	0	0	2.54641e-05	0	0	0	0	0	0	0.000211846	0	0	0	0	0	0	0	0	0	0	0	0	0	0
OTU_2576	0	0	0	0	0	0	0	0	0	0	0	0	0	0	0	0	0	0	0	0	0	0	0	0	0	0	0	0	0	1.32617e-05	0	0	0	0	0	0	0	0	0	0	0	0	0	0	0	0	0	0	0
OTU_261	0	0	0	0	0	0	0.000164611	6.98652e-05	0.000630899	0	0	0	0	0	0	0	0.000253088	5.55163e-05	0	0	0	0	0	0.000278911	0	0	0	0	0	4.86261e-05	0	0	0	0	0	0	7.64777e-05	2.29024e-05	0	0	0	6.3591e-05	0	0.000266231	0	0	0.000262881	0	0
OTU_2612	0	0	0	0	0	0	0	0	0	0	0	0	0	0	0	0	0	0	0	0	0	0	0	0	0	0	0	0	0	0	0	1.75644e-05	0	0	0	0	0	0	0	0	0	0	0	0	0	0	0	0	0
OTU_2666	0	0	0	0	0	0	0	0	0	0	0	0	0	0	0	0	0	0	0	0	0	0	0	0	0	0	0	0	0	0	0	0	0	0	0.000381324	0	0	0	0	0	0	0	0	0	0	0	0	0	0
OTU_2712	0	0	0	0	0	0	0	0	0	0	0	0	0	0	0	0	0	0	0	0	0	0	0	0	0	0	0	0	0	0	0	0	0	0	0	0	0	2.8628e-05	0	0	0	0	0	0	0	0	0	0	0
OTU_2789	0	0	0	0	0	0	0	0	0	0	0	0	0	0	0	0	0	0	0	0	0	0	0	0	0	0	0	0	0	0	0	0	0	0	0	0	0	0	0	0	0	1.76642e-05	0	0	0	0	0	0	0
OTU_2792	0	0	0	0	0	0	0	0	0	0	0	0	0	0	0	0	0	0	0	0	0	0	0	0	0	0	0	0	0	0	0	0	0	0	0	0	0	0	0	0	0	3.17955e-05	0	0	0	0	0	0	0
OTU_2807	0	0	0	0	0	0	0	0	0	0	0	0	0	0	0	0	0	0	0	0	0	0	0	0	0	0	0	0	0	0	0	0	0	0	0	0	0	0	0	0	0	1.41313e-05	0	0	0	0	0	0	0
OTU_2827	0	0	0	0	0	0	0	0	0	0	0	0	0	0	0	0	0	0	0	0	0	0	0	0	0	0	0	0	0	0	0	0	0	0	0	0	0	0	0	0	0	1.05985e-05	0	0	0	0	0	0	0
OTU_2842	0	0	0	0	0	0	0	0	0	0	0	0	0	0	0	0	0	0	0	0	0	0	0	0	0	0	0	0	0	0	0	0	0	0	0	0	0	0	0	0	0	0	6.94225e-05	0	0	0	0	0	0
OTU_2881	0	0	0	0	0	0	0	0	0	0	0	0	0	0	0	0	0	0	0	0	0	0	0	0	0	0	0	0	0	0	0	0	0	0	0	0	0	0	0	0	0	0	0	0	0	0	0.000118297	0	0
OTU_2917	0	0	0	0	0	0	0	0	0	0	0	0	0	0	0	0	0	0	0	0	0	0	0	0	0	0	0	0	0	0	0	0	0	0	0	0	0	0	0	0	0	0	0	0	0	0	0	0	0
OTU_2933	0	0	0	0	0	0	0	0	0	0	0	0	0	0	0	0	0	0	0	0	0	0	0	0	0	0	0	0	0	0	0	0	0	0	0	0	0	0	0	0	0	0	0	0	0	0	0	0	0
OTU_2935	0	0	0	0	0	0	0	0	0	0	0	0	0	0	0	0	0	0	0	0	0	0	0	0	0	0	0	0	0	0	0	0	0	0	0	0	0	0	0	0	0	0	0	0	0	0	0	0	0
OTU_2943	0	0	0	0	0	0	0	0	0	0	0	0	0	0	0	0	0	0	0	0	0	0	0	0	0	0	0	0	0	0	0	0	0	0	0	0	0	0	0	0	0	0	0	0	0	0	0	0	0
OTU_2957	0	0	0	0	0	0	0	0	0	0	0	0	0	0	0	0	0	0	0	0	0	0	0	0	0	0	0	0	0	0	0	0	0	0	0	0	0	0	0	0	0	0	0	0	0	0	0	0	0
OTU_296	0	0	0	0	0	0	0	0	0	7.38638e-05	0	0	0	0	0	0	0	0	0	0	0	0	1.04462e-05	0	0	0	0	0	0	0	0	0	0	0	0	0	0	0	0	0	0	0	0	0.000133115	0	0	0	0	0
OTU_2979	0	0	0	0	0	0	0	0	0	0	0	0	0	0	0	0	0	0	0	0	0	0	0	0	0	0	0	0	0	0	0	0	0	0	0	0	0	0	0	0	0	0	0	0	0	0	0	0	0
OTU_2985	0	0	0	0	0	0	0	0	0	0	0	0	0	0	0	0	0	0	0	0	0	0	0	0	0	0	0	0	0	0	0	0	0	0	0	0	0	0	0	0	0	0	0	0	0	0	0	0	0
OTU_2987	0	0	0	0	0	0	0	0	0	0	0	0	0	0	0	0	0	0	0	0	0	0	0	0	0	0	0	0	0	0	0	0	0	0	0	0	0	0	0	0	0	0	0	0	0	0	0	0	0
OTU_3003	0	0	0	0	0	0	0	0	0	0	0	0	0	0	0	0	0	0	0	0	0	0	0	0	0	0	0	0	0	0	0	0	0	0	0	0	0	0	0	0	0	0	0	0	0	0	0	0	0
OTU_3017	0	0	0	0	0	0	0	0	0	0	0	0	0	0	0	0	0	0	0	0	0	0	0	0	0	0	0	0	0	0	0	0	0	0	0	0	0	0	0	0	0	0	0	0	0	0	0	0	0
OTU_3024	0	0	0	0	0	0	0	0	0	0	0	0	0	0	0	5.26413e-06	0	0	0	0	0	0	0	0	0	0	0	0	0	0	0	0	0	0	0	0	0	0	0	0	0	0	0	0	0	0	0	0	0
OTU_3043	0	0	0	0	0	0	0	0	0	0	0	0	0	0	0	0	0	0	0	0	0	0	0	0	0	0	0	0	0	0	0	0	0	0	0	0	0	0	0	0	0	0	0	0	0	0	0	0	0
OTU_3056	0	0	0	0	0	0	0	0	0	0	0	0	0	0	0	0	0	0	0	0	0	0	0	0	0	0	0	0	0	0	0	0	0	0	0	0	0	0	0	0	0	0	0	0	0	0	0	0	0
OTU_3070	0	0	0	0	0	0	0	0	0	0	0	0	0	0	0	0	0	0	0	0	0	0	0	0	0	0	0	0	0	0	0	0	0	0	0	0	0	0	0	0	0	0	0	0	0	0	0	0	0
OTU_3071	0	0	0	0	0	0	0	0	0	0	0	0	0	0	0	0	0	0	0	0	0	0	0	0	0	0	0	0	0	0	0	0	0	0	0	0	0	0	0	0	0	0	0	0	0	0	0	0	0
OTU_309	0	0	0	0	0	0	0.00215329	0.000654193	0	0	0	0	0	0	0	0	0	0	0	0	0	0	0.000360392	0	0	0	0	0	0	0	0	0	0	0	0	1.9763e-05	0	0	0	0	0	0	0	0	0	0	0	0	0
OTU_3150	0	0	0	0	0	0	0	0	0	0	0	0	0	0	0	0	0	0	0	0	0	0	0	0	0	0	0	0	0	0	0	0	0	0	0	0	0	0	0	0	0	2.1197e-05	0	0	0	0	0	0	0
OTU_3152	0	0	0	0	0	0	0	0	0	0	0	0	0	0	0	0	0	0	0	0	0	0	0	0	0	0	0	0	0	0	0	0	0	0	0	0	0	0	0	0	0	0	0	0	0	0	0	0	0
OTU_3166	0	0	0	0	0	0	0	0	0	0	0	0	0	0	0	0	0	0	0	0	0	0	0	0	0	0	0	0	0	0	0	0	0	0	0	0	0	0	0	0	0	0	0	0	0	0	0	0	0
OTU_3171	0	0	0	0	0	0	0	0	0	0	0	0	0	0	0	0	0	0	0	0	0	0	0	0	0	0	0	0	0	0	0	0	0	0	0	0	0	0	0	0	0	0	0	0	0	0	0	0	0
OTU_3222	1.45006e-05	0	0	0	0	0	0	0	0	0	0	0	0	0	0	0	0	0	0	0	0	0	0	0	0	0	0	0	0	0	0	0	0	0	0	0	0	0	0	0	0	0	0	0	0	0	0	0	0
OTU_323	0	0	0	0	0	0	0	0	1.70513e-05	0	0	0	0	0	0	0	6.02591e-05	1.98273e-05	0	0	0	0	0	0	0	0	0	0	0	1.76822e-05	0	0	0	0	0	0	5.46269e-06	0	0	0	0	0	0	0	0	0	0	0	0
OTU_324	0	0	0	0	0	0	1.77958e-05	0	0	0	0	0	0	0	0	0	0.00026514	0	0	0	0	0	0	0	0	0	0	0	0	6.63083e-05	0	0	0	0	0	0	2.73134e-05	0	0	0	0	0	0	0	0	0	0	0	0
OTU_3292	0	2.25048e-05	0	0	0	3.7537e-05	0	0	0	0	0	0	0	0	0	0	0	0	0	0	0	0	0	0	0	0	0	0	0	0	0	0	0	0	0	0	0	0	0	0	0	0	0	0	0	0	0	0	0
OTU_3322	0	0	1.26623e-05	0	0	0	0	0	0	0	0	0	0	0	0	0	0	0	0	0	0	0	0	0	0	0	0	0	0	0	0	0	0	0	0	0	0	0	0	0	0	0	0	0	0	0	0	0	0
OTU_3370	0	0	0	0	0	0	0	0	0	0	0	0	0	0	0	0	0	0	0	0	0	0	0	0	0	0	0	0	0	0	0	0	0	0	0	0	0	0	0	0	0	0	0	0	0	0	0	0	0
OTU_340	0	6.18882e-05	0.000341883	9.93928e-05	0	0	0	0	0	0	3.29126e-05	0.000534136	0.000335115	0	0	0	0	0	0	0.000128029	0	0	0.000109685	0	0	0.000467401	0	0	0	0	0	0	0	0	0	0	0	0	0	0.000122735	0	0	0	0	0	0	0	0	0
OTU_3472	0	0	0	0	0	1.40764e-05	0	0	0	0	0	0	0	0	0	0	0	0	0	0	0	0	0	0	0	0	0	0	0	0	0	0	0	0	0	0	0	0	0	0	0	0	0	0	0	0	0	0	0
OTU_3627	0	0	0	0	0	0	0	3.17569e-05	0	0	0	0	0	0	0	0	0	0	0	0	0	0	0	0	0	0	0	0	0	0	0	0	0	0	0	0	0	0	0	0	0	3.53283e-06	0	0	0	0	0	0	0
OTU_364	0	0	0	0	0	0	0	0	0	0	0	0	0	0	0	0	0.00010244	1.18964e-05	0	0	0	0	0	0	0	0	0	0	0	0	0	0	0	0	0	0	0.000163881	0	0	0	0	0	0	0	0	0	1.31441e-05	0	0
OTU_3643	0	0	0	0	0	0	0	0	0	0	0	0	0	0	0	0	0	0	0	0	0	0	0	0	0	0	0	0	0	0	0	0	0	0	0	0	0	0	0	0	0	0	0	0	0	0	0	0	0
OTU_376	0	0	0	0	0	4.69213e-06	0	0	0	0	0	0	0	0	0	0	0	0	0	0	0	0.000270834	0	0	0	0	0	0	0.000356957	0	0.000809733	0	0	0	0	0	5.46269e-05	0	0	0	0	0	0	0	3.5631e-05	0	0	0	0
OTU_3841	0	0	0	0	0	0	0	0	0	0	0	0	0	0.000157976	0	0	0	0	0	0	0	0	0	0	0	0	0	0	0	0	0	0	0	0	0	0	0	0	0	0	0	0	0	0	0	0	0	0	0
OTU_3913	0	0	0	0	0	0	0	0	0	0	0	0	0	0	0	0	0	0	0	0	0	0	0	0	0	0	0	0	0	0	1.97496e-05	0	0	0	0	0	0	0	0	0	0	0	0	0	0	0	0	0	0
OTU_3923	0	0	0	0	0	0	0	0	0	0	0	0	0	0	0	0	4.82073e-05	0	0	0	0	0	0	0	0	0	0	0	0	0	0	0	0	0	0	0	0	0	0	0	0	0	0	0	0	0	0	0	0
OTU_4040	0	0	0	0	0	0	0	0	0	0	0	0	0	0	0	0	0	0	0	5.12118e-05	0	0	0	0	0	0	0	0	0	0	0	0	0	0	0	0	0	0	0	0	0	0	0	0	0	0	0	0	0
OTU_4053	0	0	0	0	0	0	0	0	0	0	0	0	0	0	0	0	0	0	0	0.000243256	0	0	0	0	0	0	0	0	0	0	0	0	0	0	0	0	0	0	0	0	0	0	0	0	0	0	0	0	0
OTU_4152	0	0	0	0	0	0	0	0	0	0	0	0	0	0	0	0	0	0	0	0	0	0	1.04462e-05	0	0	0	0	0	0	0	0	0	0	0	0	0	0	0	0	0	0	0	0	0	0	0	0	0	0
OTU_4201	0	0	0	0	0	0	0	0	0	0	0	0	0	0	0	0	0	0	0	0	0	0	0	7.33977e-05	0	0	0	0	0	0	0	0	0	0	0	0	0	0	0	0	0	0	0	0	0	0	0	0	0
OTU_4217	0	0	0	0	0	0	0	0	0	0	0	0	0	0	0	0	0	0	0	0	0	0	0	0	6.79147e-05	0	0	0	0	0	0	0	0	0	0	0	0	0	0	0	0	0	0	0	0	0	0	0	0
OTU_4223	0	0	0	0	0	0	0	0	0	0	0	0	0	0	0	0	0	0	0	0	0	0	0	0	2.42552e-05	0	2.28647e-05	0	0	0	0	0	0	0	0	0	0	0	0	0	0	0	0	0	0	0	0	0	0
OTU_4260	0	0	0	0	0	0	0	0	0	0	0	0	0	0	0	0	0	0	0	0	0	0	0	0	0	0	0	0	0	0	0	0	0	0	0	0	0	0	0	0	0	0	0	0	0	0	0	0	0
OTU_4287	0	0	0	0	0	0	0	0	0	0	0	0	0	0	0	0	0	0	0	0	0	0	0	0	0	0	0	2.97081e-05	0	0	0	0	0	0	0	0	0	0	0	0	0	0	0	0	0	0	0	0	0
OTU_4295	0	0	0	0	0	0	0	0	0	0	0	0	0	0	0	0	0	0	0	0	0	0	0	0	0	0	0	1.69761e-05	0	0	0	0	0	0	0	0	0	0	0	0	0	0	0	0	0	0	0	0	0
OTU_4296	0	0	0	0	0	0	0	0	0	0	0	0	0	0	0	0	0	0	0	0	0	0	0	0	0	0	0	8.48803e-06	0	0	0	0	0	0	0	0	0	0	0	0	0	0	0	0	0	0	0	0	0
OTU_4300	0	0	0	0	0	0	0	0	0	0	0	0	0	0	0	0	0	0	0	0	0	0	0	0	0	0	0	8.48803e-06	0	0	0	0	0	0	0	0	0	0	0	0	0	0	0	0	0	0	0	0	0
OTU_4375	0	0	0	0	0	0	0	0	0	0	0	0	0	0	0	0	0	0	0	0	0	0	0	0	0	0	0	0	0	0	0	0	0	0	0	0	0	0	0	0	0	0	0	0	0	0	0	0	0
OTU_4386	0	0	0	0	0	0	0	0	0	0	0	0	0	0	0	0	0	0	0	0	0	0	0	0	0	0	0	0	0	2.21028e-05	0	0	0	0	0	0	0	0	0	0	0	0	0	0	0	0	0	0	0
OTU_4394	0	0	0	0	0	0	0	0	0	0	0	0	0	0	0	0	0	0	0	0	0	0	0	0	0	0	0	0	0	8.84111e-06	0	0	0	0	0	0	0	0	0	0	0	0	0	0	0	0	0	0	0
OTU_4405	0	0	0	0	0	0	0	0	0	0	0	0	0	0	0	8.94902e-05	0	1.58618e-05	0	0	0	0	0	0	0	0	0	0	0	0	2.96244e-05	0	0	0	0	0	0	0	0	0	0	0	0	0	0	0	0	0	0
OTU_4535	0	0	0	0	0	0	0	0	0	0	0	0	0	0	0	0	0	0	0	0	0	0	0	0	0	0	0	0	0	0	0	0	0	0	0	0	0	0	0	0	0	7.06566e-06	0	0	0	0	0	0	0
OTU_4567	0	0	0	0	0	0	0	0	0	0	0	0	0	0	0	0	0	0	0	0	0	0	0	0	0	0	0	0	0	0	0	0	0	6.01124e-05	0	0	0	0	0	0	0	0	0	0	0	0	0	0	0
OTU_4652	0	0	0	0	0	0	0	0	0	0	0	0	0	0	0	0	0	0	0	0	0	0	0	0	0	0	0	0	0	0	0	0	0	0	0	0	0	0	0	0	0	0	0	0	0	0	0	0	0
OTU_4692	0	0	0	0	0	0	0	0	0	0	0	0	0	0	0	0	0	0	0	0	0	0	0	0	0	0	0	0	0	0	0	0	0	0	0	0	1.09254e-05	0	0	0	0	0	0	0	0	0	0	0	0
OTU_4695	0	0	0	0	0	0	0	0	0	0	0	0	0	0	0	0	0	0	0	0	0	0	0	0	0	0	0	0	0	0	0	0	0	0	0	0	0	1.14512e-05	0	0	0	0	0	0	0	0	0	0	0
OTU_4702	0	0	0	0	0	0	0	0	0	0	0	0	0	0	0	0	0	0	0	0	0	0	0	0	0	0	0	0	0	0	0	0	0	0	0	0	0	2.8628e-05	0	0	0	0	0	0	0	0	0	0	0
OTU_4797	0	0	0	0	0	0	0	0	0	0	0	0	0	0	0	0	0	0	0	0	0	0	0	0	0	0	0	0	0	0	0	0	0	0	0	0	0	0	0	0	4.85484e-05	0	0	0	0	0	0	0	0
OTU_4801	0	0	0	0	0	0	0	0	0	0	0	0	0	0	0	0	0	0	0	0	0	0	0	0	0	0	0	0	0	0	0	0	0	0	0	0	0	0	0	0	0	0	0	0	0	0	0	0	0
OTU_4809	0	0	0	0	0	0	0	0	0	0	0	0	0	0	0	0	0	0	0	0	0	0	0	0	0	0	0	0	0	0	0	0	0	0	0	0	0	0	0	0	0	3.17955e-05	0	0	0	0	0	0	0
OTU_4834	0	0	0	0	0	0	0	0	0	0	0	0	0	0	0	0	0	0	0	0	0	0	0	0	0	0	0	0	0	0	0	0	0	0	0	0	0	0	0	0	0	1.76642e-05	0	0	0	0	0	0	0
OTU_4836	0	0	0	0	0	0	0	0	0	0	0	0	0	0	0	0	0	0	0	0	0	0	0	0	0	0	0	0	0	0	0	0	0	0	0	0	0	0	0	0	0	1.76642e-05	0	0	0	0	0	0	0
OTU_4838	0	0	0	0	0	0	0	0	0	0	0	0	0	0	0	0	0	0	0	0	0	0	0	0	0	0	0	0	0	0	0	0	0	0	0	0	0	0	0	0	0	1.76642e-05	0	0	0	0	0	0	0
OTU_4861	0	0	0	0	0	0	0	0	0	0	0	0	0	0	0	0	0	0	0	0	0	0	0	0	0	0	0	0	0	0	0	0	0	0	0	0	0	0	0	0	0	3.17955e-05	0	0	0	0	0	0	0
OTU_4903	0	0	0	0	0	0	0	0	0	0	0	0	0	0	0	0	0	0	0	0	0	0	0	0	0	0	0	0	0	0	0	0	0	0	0	0	0	0	0	0	0	1.05985e-05	0	0	0	0	0	0	0
OTU_4904	0	0	0	0	0	0	0	0	0	0	0	0	0	0	0	0	0	0	0	0	0	0	0	0	0	0	0	0	0	0	0	0	0	0	0	0	0	0	0	0	0	7.06566e-06	0	0	0	0	0	0	0
OTU_4911	0	0	0	0	0	0	0	0	0	0	0	0	0	0	0	0	0	0	0	0	0	0	0	0	0	0	0	0	0	0	0	0	0	0	0	0	0	0	0	0	0	7.06566e-06	0	0	0	0	0	0	0
OTU_4915	0	0	0	0	0	0	0	0	0	0	0	0	0	0	0	0	0	0	0	0	0	0	0	0	0	0	0	0	0	0	0	0	0	0	0	0	0	0	0	0	0	2.1197e-05	0	0	0	0	0	0	0
OTU_4948	0	0	0	0	0	0	0	0	0	0	0	0	0	0	0	0	0	0	0	0	0	0	0	0	0	0	0	0	0	0	0	0	0	0	0	0	0	0	0	0	0	0	0	0	0	0	0	0	0
OTU_4984	0	0	0	0	0	0	0	0	0	0	0	0	0	0	0	0	0	0	0	0	0	0	0	0	0	0	0	0	0	0	0	0	0	0	0	0	0	0	0	0	0	0	1.89334e-05	0	0	0	0	0	0
OTU_4995	0	0	0	0	0	0	0	0	0	0	0	0	0	0	0	0	0	0	0	0	0	0	0	0	0	0	0	0	0	0	0	0	0	0	0	0	0	0	0	0	0	0	2.52446e-05	0	0	0	0	0	0
OTU_503	0	0	0	0	0	0	0	3.81083e-05	0	0	0	2.08105e-05	0	0	0	0	0	0	0	0	0	0	0	0	0	0	0	0	0	0	0	0	0	0.00531995	0	0	0	0	5.01062e-06	0	1.21371e-05	0	0	0	0	0	0	0	4.86997e-05
OTU_5050	0	0	0	0	0	0	0	0	0	0	0	0	0	0	0	0	0	0	0	0	0	0	0	0	0	0	0	0	0	0	0	0	0	0	0	0	0	0	0	0	0	0	0	0	0	9.76386e-06	0	0	0
OTU_506	0	0	0	0	0	0	0	0	0	0	0	0	0	0	0	0	0	0	0	0	0	0	0	0	0	0	0	0	0	0	0	0	0	0	0	0	0	0	0	0	0	0	0	0	0	0	0	0	0
OTU_5088	0	0	0	0	0	0	0	0	0	0	0	0	0	0	0	0	0	0	0	0	0	0	0	0	0	0	0	0	0	0	0	0	0	0	0	0	0	0	0	0	0	0	0	0	0	0	0	4.75326e-05	0
OTU_5160	0	0	0	1.80714e-05	0	0	0	0	0	0	0	0	0	0	0	0	0	3.96545e-06	0	0	0	0	0	0	0	0	0	0	0	0	0	0	0	0	0	0	0	0	0	0	0	0	0	1.26776e-05	0	0	0	0	0
OTU_5164	0	2.8131e-05	0	5.42143e-05	0	0	0	0	0	0	0	0	0	0	0	0	0	1.58618e-05	0	0	0	0	0	0	0	0	0	0	0	0	0	0	0	0	0	0	0	0	0	0	0	0	0	0	0	0	0	0	0
OTU_5198	0	0	0	0	0	0	0	0	0	0	0	0	0	0	0	0	0	0	0	0	0	0	0	0	0	0	0	0	0	0	0	0	0	0	0	0	0	0	0	0	0	0	0	0	0	0	0	0	0
OTU_5216	0	3.37572e-05	0	0.000243964	0	0	0	0	0	0	4.11408e-06	0	0	0	0	0	0	1.58618e-05	0	0	0	0	0	0	0	0	0	0	0	0	0	0	0	0	0	0	0	0	3.00637e-05	0	0	0	0	3.80329e-05	0	0	0	0	0
OTU_5227	0	0	0	0	0	0	0	0	0	0	0	0	0	0	0	0	0	0	0	0	0	0	0	0	0	0	0	0	0	0	0	0	0	0	0	0	0	0	0	0	0	0	0	0	0	0	0	0	0
OTU_523	1.45006e-05	0	0	0	0	0	0	0	0	4.61649e-05	0	0	0	0	0	0	0.000120518	0.000114998	0	0	0	0	0	0	0	0	0.000102891	0	0	0	0	0	3.75014e-06	0	0	0	0.000355075	0.000206122	0	0	0	0	0.00110445	0	0	2.44097e-05	0	0	0
OTU_5230	0	0	0	0	0	0	0	0	0	0	0	0	0	0	0	0	0	0	0	0	0	0	0	0	0	0	0	0	0	0	0	0	0	0	0	0	0	0	0	0	0	0	0	0	0	0	0	0	0
OTU_5246	0	0	0	0	0	0	0	0	0	0	0	0	0	0	0	0	0	0	0	0	0	0	0	0	0	0	0	0	0	0	0	0	0	0	0	0	0	0	0	0	0	0	0	0	0	0	0	0	0
OTU_5290	0	0	0	0	0	0	0	0	0	0	0	0	0	0	0	0	0	0	0	0	0	0	0	0	0	0	0	0	0	0	0	0	0	0	0	0	0	0	0	0	0	0	0	0	0	0	0	0	0
OTU_5292	0	0	0	0	0	0	0	0	0	0	0	0	0	0	0	0	0	0	0	0	0	0	0	0	0	0	0	0	0	0	0	0	0	0	0	0	0	0	0	0	0	0	0	0	0	0	0	0	0
OTU_530	0	0	0	0	0	0	0	0	0	0	0	0	0	0	0	0	0	0	0	0	0	0	0	0	0	0	0	0	0	0	0	0	0	0	0	0	0	0	0	0	0	0	0	0	0	0	0	0	0
OTU_5374	0	0	0	0	0	0	0	0	0	0	0	0	0	0	0	0	0	0	0	0	0	0	0	0	0	0	0	0	0	0	0	0	0	0	0	0	0	0	0	0	0	0	0	0	0	0	0	0	0
OTU_5376	0	0	0	0	0	0	0	0	0	0	0	0	0	0	0	0	0	0	0	0	0	0	0	0	0	0	0	0	0	0	0	0	0	0	0	0	0	0	0	0	0	0	0	0	0	0	0	0	0
OTU_538	0	0	0	0	0	0	0	0	0	0	0	0	0.000134046	0	0	0	0	0	0	0	0	0	0	0	0	0.000439907	0	0	0	0	0	0	0	0	0	0	0	0	0	0	0	3.53283e-06	0	0	0	0	0	0	0
OTU_5386	0	0	0	0	0	0	0	0	0	0	0	0	0	0	0	0	0	0	0	0	0	0	0	0	0	0	0	0	0	0	0	0	0	0	0	0	0	0	0	0	0	0	0	0	0	0	0	0	0
OTU_5417	0	0	0	0	0	0	0	0	0	0	0	0	0	0	0	0	0	0	0	0	0	0	0	0	0	0	0	0	0	0	0	0	0	0	0	0	0	0	0	0	0	0	0	0	0	0	0	0	0
OTU_5423	0	0	0	0	0	0	0	0	0	0	0	0	0	0	0	0	0	0	0	0	0	0	0	0	0	0	0	0	0	0	0	0	0	0	0	0	0	0	0	0	0	0	0	0	0	0	0	0	0
OTU_543	0	0	0	0	0	0	0	0	0	0	0	0	0	0	0	0	6.02591e-06	0	0	0	0	0	0	0	0	0	0	0	0	0	0	0	0	0	0	0	0	0	0	0	0	0	0	0	0	0	0.000164301	0	0
OTU_5437	0	0	0	0	0	0	0	0	0	0	0	0	0	0	0	0	0	0	0	0	0	0	0	0	0	0	0	0	0	0	0	0	0	0	0	0	0	0	0	0	0	0	0	0	0	0	0	0	0
OTU_5462	0	0	0	0	0	0	0	0	0	0	0	0	0	0	0	0	0	0	0	0	0	0	0	0	0	0	0	0	0	0	0	0	0	0	0	0	0	0	0	0	0	0	0	0	0	0	0	0	0
OTU_5466	0	0	0	0	0	0	0	0	0	0	0	0	0	0	0	0	0	0	0	0	0	0	0	0	0	0	0	0	0	0	0	0	0	0	0	0	0	0	0	0	0	0	0	0	0	0	0	0	0
OTU_5491	0	0	0	0	0	0	0	0	0	0	0	0	0	0	0	0	0	0	0	0	0	0	0	0	0	0	0	0	0	0	0	0	0	0	0	0	0	0	0	0	0	0	0	0	0	0	0	0	0
OTU_5519	0	0	0	0	0	0	0	0	0	0	0	0	0	0	0	0	0	0	0	0	0	0	0	0	0	0	0	0	0	0	0	0	0	0	0	0	0	0	0	0	0	0	0	0	0	0	0	0	0
OTU_554	0	0	0	0	0	0	0	0	0	0	0	0	0	0	0	0	0	0	0	0	0	0	0	0	0	0	0	0	0	0	0	0	0	0	0	0	0	0	0	0	0	0	0	0	0	0	0	0	0
OTU_5546	0	0	0	0	0	0	0	0	0	0	0	0	0	0	0	0	0	0	0	0	0	0	0	0	0	0	0	0	0	0	0	0	0	0	0	0	0	0	0	0	0	0	0	0	0	0	0	0	0
OTU_5568	0	0	0	0	0	0	3.55916e-05	0	0	0	0	0	0	0	0	0	0	0	0	0	0	0	0.000146246	0	0	0	0	0	0	0	0	0	0	0	0	0	0	0	0	0	0	0	0	0	0	0	0	0	0
OTU_5586	0	0	0	0	0	0	0	0	0	0	0	0	0	0	0	0	0	0	0	0	0	0	0	0	0	0	0	0	0	0	0	0	0	0	0	0	0	0	0	0	0	0	0	0	0	0	0	0	0
OTU_5598	0	0	0	0	0	0	0	0	0	0	0	0	0	0	0	0	0	0	0	0	0	0	0	0	0	0	0	0	0	0	0	0	0	0	0	0	0	0	0	0	0	0	0	0	0	0	0	0	0
OTU_562	0	0	0	0	0	0	0	0	0	0	0	0	0	0	0	0	0	0	0	0	0	0	0	0	0	0	0	0	0	0	0	0	0	0	0	0	0	0	0	0	0	0	0	0	0	0	0	0	0
OTU_5650	0	0	0	0	0	0	0	0	0	0	0	0	0	0	0	0	0	0	0	0	0	0	0	0	0	0	0	0	0	0	0	0	0	0	0	0	0	0	0	0	0	0	0	0	0	0	0	0	0
OTU_5666	0	0	0	0	0	0	0	0	0	0	0	0	0	0	0	0	0	0	0	0	0	0	0	0	0	0	0	0	0	0	0	0	0	0	0	0	0	0	0	0	0	0	0	0	0	0	0	0	0
OTU_5668	0	0	0	0	0	0	0	0	0	0	0	0	0	0	0	0	0	0	0	0	0	0	0	0	0	0	0	0	0	0	0	0	0	0	0	0	0	0	0	0	0	0	0	0	0	0	0	0	0
OTU_5670	0	0	0	0	0	0	0	0	0	0	0	0	0	0	0	0	0	0	0	0	0	0	0	0	0	0	0	0	0	0	0	0	0	0	0	0	0	0	0	0	0	0	0	0	0	0	0	0	0
OTU_5671	0	0	0	0	0	0	0	0	0	0	0	0	0	0	0	0	0	0	0	0	0	0	0	0	0	0	0	0	0	0	0	0	0	0	0	0	0	0	0	0	0	0	0	0	0	0	0	0	0
OTU_571	0	0	0	0	0	0	3.55916e-05	6.35138e-05	0	0	0	0	0	0	0	0	0	0	0	0	0	0	0.000308162	0	0	0	0	0	0	0	0	0	0	0	0	0	0	0	0	0	0	0	0	0	0	0	0	0	0
OTU_5819	0	0	0	0	0	0	0	0	0	0	0	0	0	0	0	0	0	0	0	0	0	0	0	0	0	0	0	0	0	0	0	0	0	0	0	0	0	0	0	0	0	0	0	0	0	0	0	0	0
OTU_5860	0	0	0	0	0	0	0	0	0	0	0	0	0	0	0	0	0	0	0	0	0	0	0	0	0	0	0	0	0	0	0	0	0	0	0	0	0	0	0	0	0	0	0	0	0	0	0	0	0
OTU_5867	0	0	0	0	0	0	0	0	0	0	0	0	0	0	0	0	0	0	0	0	0	0	0	0	0	0	0	0	0	0	0	0	0	0	0	0	0	0	0	0	0	0	0	0	0	0	0	0	0
OTU_5924	0	0	0	0	0	0	0	0	0	0	0	0	0	0	0	0	0	0	0	0	0	0	0	0	0	0	0	0	0	0	0	0	0	0	0	0	0	0	0	0	0	0	0	0	0	0	0	0	0
OTU_5936	0	0	0	0	0	0	0	0	0	0	0	0	0	0	0	0	0	0	0	0	0	0	3.13385e-05	0	0	0	0	0	0	0	0	0	0	0	0	0	0	0	0	0	0	0	0	0	0	0	0	0	0
OTU_5937	0	0	0	0	0	0	0	0	0	0	0	0	0	0	0	0	0	0	0	0	0	0	0	0	0	0	0	0	0	0	0	0	0	0	0	0	0	0	0	0	0	0	0	0	0	0	0	0	0
OTU_594	0	0	0	0	0	0	0	0	0	0	0	0	0	0	0	0	0	0	0	0	0	0	0	0	0	0	0	0	0	0	0	0	0	0	0	0	0	0	0	0	0	0	0	6.33882e-06	0	0	0	0	0
OTU_5946	0	0	0	0	0	0	0	0	0	0	0	0	0	0	0	0	0	0	0	0	0	0	0	0	0	0	0	0	0	0	0	0	0	0	0	0	0	0	0	0	0	0	0	0	0	0	0	0	0
OTU_5949	0	0	0	0	0	0	0	0	0	0	0	0	0	0	0	0	0	0	0	0	0	0	0	0	0	0	0	0	0	0	0	0	0	0	0	0	0	0	0	0	0	0	0	0	0	0	0	0	0
OTU_596	0	0	0.000170941	0	0	0	0	0	0	0	0	0	0	0	0	0	0	7.93091e-06	0	0	0	0	0	0	0	0	0	0	0.000203975	0	0	0	0	0	0	0	0	0	0	0	0	0	0	0	0	0	0	0	0
OTU_630	0	0	0	0	0.000325015	0	0	0	0.000494488	0	0	0	0	0	0	0	0	0	0	0	0	0	0	0	0	0	0	0	0	0	0	0	0	0	0	0	0	0	0	0	0	0	0	0	0	0	0	0	0
OTU_670	0	0	0	0	0	0	0.000142366	0.000317569	0	0	0	0	0	0	0	0	0	0	0	0	0	0	3.65615e-05	0	0	0	0	0	0.00041815	0	0	0	0	0	0.000381324	5.92889e-05	0	0	0	0	0	0	0	0	0	0	0	0	0
OTU_671	0	0	0	0	0	0	0	0	0	0	0	0	0	0	0	0	0	0	0	0	0	0	0	0	0	0	0	0	0	0	0	0	0	0	0	0	0	0	0	0	0	0	0	0	0	0	0	0	0
OTU_675	0	1.68786e-05	0	0	0	0	0	0	0.000434809	0	0	0	0.000418894	0	0	2.10565e-05	0	0	0	0	0	0	0	0	0	0	0	0	0	0	0	0	0	0	0	5.27013e-05	0	0	0	0	0	0	0	0	0	0	0	0	0
OTU_729	2.90012e-05	0	0	0	0	0	0	0	0	0	0	0	0	0.000545734	0	0	0	0	0	0	0	0	0.000114908	0	0	0	0.000182918	0	0.000275367	0	0	0	1.50005e-05	0	0	4.61136e-05	0	5.72561e-06	4.50956e-05	0	0	0.00044867	0	0	0	6.8347e-05	0	0	0
OTU_748	0	0	0	0	0	0	0	0	0	0	0	0	0	0	0	0	0	0	0	0	0	0	0	0	0	0	0	0	0	0	0	0	0	0	0	0	0	0	0	0	0	0	0	0	0	0	0	0	0
OTU_758	0	0	0	0	0	0	0	0	0	0	0	0	0	0	0	0	0	0	0	0	0	0	0	0	0	0	0	0	0	0	0	0	0	0	0	0	0	0	0	0	0	0	0	0	0	0	0	0	0
OTU_766	0	0	0	1.80714e-05	0	0	0	0	0	0	0	0	0	0	0	0	0	0	0	8.96206e-05	0	0	0	0	0	0	0	0	0	0	0	0	0	0	0	0	0	0	0	0	0	0	0	0	0	0	0	0	0
OTU_805	0	0	0	0	0	0	0	0	0	0	0	0	0	0	0	0	0	0	0	0	0	0	0	0	0	0	0	0	0	0	7.89983e-05	0	0	0	0	0	0	0	0	0	0	0	0	0	0	0	0	0	0
OTU_814	0	0	0	0	0	0	0	0	0	0	0	0	0.000234581	0	0	0	0	0	0	0	0	0	0	0	0	0	0	0	0	0	0	0	0	0	0	0	0	0	0	0	0	0	0	0	0	0	0	0	0
OTU_828	0	0	0	0	0	0	0	0	0	0	0	0	0	0	0	0	0	0	0	0	0	0	0	0	0	0	0	0	0	0	0	0	0	0	0	0	0	0	0	0	0	0	0	0	0	7.81109e-05	0	0	0
OTU_833	0	0	0	0	0	0	0	0	0	5.07813e-05	0	0	0	0	0	0	6.02591e-05	0	0	0	0	0	0	0	0	0	0	0	0	0	0	0	0	0	0	0	0	0	0	0	0	0	0	0	0	0	0	0	0
OTU_834	0	0	0	0	0	0	0	0	0	0	0	0	0	0	0	0	0	0	0	0	0	0	0	0	0	0	0	0	0	0	0	0	0	0	0	0	0	0	0	0	0	0	0	0	0	0	0.000138013	0	0
OTU_839	0	0	0.000278571	0	0	0	0	0	0	0	0	0	0	0	0	0	0	0	0	0	7.03708e-05	0	0	0	4.85105e-06	0	0	0	0	0	0	0	0	0	0	0	0	0	0	0	0	0	6.31114e-06	0	0	0	0	0	0
OTU_843	0	0	0	0	0	0	0	0	0	0	3.70267e-05	0	0	0	0	0	0	0	0	0	0	0	0	0	0	0	0	0	0	0	0	9.22132e-05	0	0	0	0	0	0	5.01062e-05	0	0	0	0	0	5.9385e-05	0	0	0	0
OTU_852	0	1.68786e-05	0	0	0	0	0	0	0	0	0	0	0	0	0	0	0	0	0	0	0	0	0	0	0	0	0	0	0	0	0	0	0	0	0	0	0	0	0	0	0	0	0	0	0	0	0	0	0
OTU_88	0	0	0	0	0	0.00107919	0.00540993	0.0027438	0.000639424	0.000489347	3.70267e-05	0	0	0	0	0.000694865	0.00172341	0.000344994	0	0	0	0.0121121	0.000616323	0.00066058	0	0	5.71618e-06	0	0.0016624	0.000415532	0	2.63466e-05	0	0.000135253	0.000847386	0.00223322	0.000557194	5.72561e-06	0	0	0	0.000279094	0	0	0	0.000131812	0.00139327	0	0
OTU_914	0	0	0	0	0	0	0	0	0	0	0	0	0	0	0	0	0	0	0	0	0	0	0	0	0	0	0	0	0	0	0	0	0	0	0	0	0	0	0	0	0	0	0	0	0	0	0	0	0
OTU_916	3.86683e-05	0	0	0	0	0	0	0	0	0	0	0	0	0	0.00076264	0	0	0	0	0	0	0	0	0	0	0	0	0	0.000469144	8.84111e-06	0	0	0	0	0	0	0	0	0	0	0	0	0	0	0	0	0	0	0
OTU_938	0	0	0	0	0	0	0	0	0	0	0	0	0	0	0	0	0	0	0	0	0	0	0	0	0	0	0	0	0	0	0	0	0	0	0	0	0	0	0	0	0	0	0	0	0	0	0	0	0
OTU_940	0	0	0	0	0	0	0	0	0	4.61649e-06	0	0	0	0	0	0	0	0	0	0	0	0	0	0	0	0	0	0	0	0	0.000167871	0	0	0	0	0	0	0	0	0	0	0	0	0	0	0	0	0	0
OTU_949	0	0	0	0	0	0	0	0	0	0	0	0	0.000368627	0	0	0	0	0	0	0	0	0	0	0	0	0	0	0	0	0	0	0	0	0	0	0	0	0	0	0	0	0	0	0	0	0	0	0	0
OTU_954	0	0	0	0	0	0	0	0	0	0	0	0	0	0	0	0	0	0	0	0	0	0	0	0	0	0	0	0	0	0	0	0	0	0	0	0	0	0	0	0	0	0	0	6.33882e-06	0	0	0	0.000465819	0
OTU_970	0	0	0	0	0	0	0	0	0	0	0	0	0	0	0.00165986	0	0	0	0	0	0	0	0	0	0	0	0	0	0	0	0	0	0	0	0	0	0	0	0	0	0	0	0	0	0	0	0	0	0
OTU_975	0	0	0	0	0	0	0	0	0	0	0	0	0	0	0	0	0	0	0	0	0	0	0	0	1.94042e-05	0	0	0	0	0	0	0	0	0	0	0	0	0	0	0	0	0	0	0	0	0	0	0	0
OTU_990	0	0	0	0	0	0	0	0	0	0	0	0	0.00134046	0	0	0	0	0	0	0	0	0	0	0	0	0	0	0	0	0	0	0	0	0	0	0	0	0	0	0	0	0	0	0	0	0	0	0	0
OTU_1623	0	0	0	0	0	0	0	0	0	0	4.11408e-06	0	0	0	0	0	0	1.58618e-05	0	0	0	0	0	0	0	0	0	0	0	0	0	0	0	0	0	0	0	0	0	0	0	2.47298e-05	0	0	0	0	0	0	0
OTU_2698	0	0	0	0	0	0	0	0	0	0	0	0	0	0	0	0	0	0	0	0	0	0	0	0	0	0	0	0	0	0	0	0	0	0	0	0	2.73134e-05	0	0	0	0	0	0	0	0	0	0	0	0
OTU_3054	0	0	0	0	0	0	0	0	0	0	0	0	0	0	0	0	0	0	0	0	0	0	0	0	0	0	0	0	0	0	0	0	0	0	0	0	0	0	0	0	0	0	0	0	0	0	0	0	0
OTU_4817	0	0	0	0	0	0	0	0	0	0	0	0	0	0	0	0	0	0	0	0	0	0	0	0	0	0	0	0	0	0	0	0	0	0	0	0	0	0	0	0	0	1.76642e-05	0	0	0	0	0	0	0
OTU_1087	0	0	0	0	0	0	0	0	0.000306924	0	0	0	0	0	0	0	0	0	0	0	0	0	0	0	0	0	0	0	0	0	0	0	0	4.50843e-05	0	0	0	0	0	0	0	0	0	0	0	0	0	0	0
OTU_1703	0	0	0	0	0	0	0	0	0	0	0	0	0	0	0	0	0	0	0	0	0	0	0	0	0	0	0	0	0.000122385	0	0	0	0	0	0	0	0	0	0	0	0	0	0	0	0	0	0	0	0
OTU_1708	0	0	0	0	0	0	0	0	0	0	0	0	0	0	0	0	0	0	0	0	0	0	0	0	0	0	0	0	0	1.76822e-05	0	0	0	0	0	0	0	0	0	0	0	0	0	0	0	0	0	0	0
OTU_4379	0	0	0	0	0	0	0	0	0	0	0	0	0	0	0	0	0	0	0	0	0	0	0	0	0	0	0	0	0	2.65233e-05	0	0	0	0	0	0	0	0	0	0	0	0	0	0	0	0	0	0	0
OTU_4397	0	0	0	0	0	0	0	0	0	0	0	0	0	0	0	0	0	0	0	0	0	0	0	0	0	0	0	0	0	1.32617e-05	0	0	0	0	0	0	0	0	0	0	0	0	0	0	0	0	0	0	0
OTU_4854	0	0	0	0	0	0	0	0	0	0	0	0	0	0	0	0	0	0	0	0	0	0	0	0	0	0	0	0	0	0	0	0	0	0	0	0	0	0	0	0	0	1.05985e-05	0	0	0	0	0	0	0
OTU_5296	0	0	0	0	0	0	0	0	0	0	0	0	0	0	0	0	0	0	0	0	0	0	0	0	0	0	0	0	0	0	0	0	0	0	0	0	0	0	0	0	0	0	0	0	0	0	0	0	0
OTU_1197	0	0	0	0	0	0	0	0	0	0	0	0	0	0	0	0	0	0	0	0	0	0	0	0	0	0	0	0	0	4.42055e-06	0	0	0	0.000360674	0	0	0	0	0	0	0	0	0	0	0	0	0	0	0
OTU_1819	0	0	0	0	0	0	0	0	0	0	0	0	0	0	0	0	0	0	0	0	0	0	0	0	0	0	0	0	0	0	0	0	0	0	0	0	0	0	0	0	0	0	0	3.16941e-05	0	0	0	0	0
OTU_5536	0	0	0	0	0	0	0	0	0	0	0	0	0	0	0	0	0	0	0	0	0	0	0	0	0	0	0	0	0	0	0	0	0	0	0	0	0	0	0	0	0	0	0	0	0	0	0	0	0
OTU_1109	0	0	0	0	0	0	0	0	0	0	0	0	0	0	0	0	0	0	0	0	0	0	0	0	0	0	0	0	0	0	0	0	0	0	0	0	0	0	0	0	0	0	0	0	0	0	0	0	0
OTU_1689	0	0	0	0	0	0	0	0	0	0	4.11408e-06	0	0	0	0	0	0	0	0	0	0	0	0	0	0	0.000183295	0	0	0	0	0	0	0	0	0	0	0	0	0	0	0	0	0	0	0	0	0	0	0
OTU_3062	0	0	0	0	0	0	0	0	0	0	0	0	0	0	0	0	0	0	0	0	0	0	0	0	0	0	0	0	0	0	0	0	0	0	0	0	0	0	0	0	0	0	0	0	0	0	0	0	0
OTU_1017	0	0	0	0	0.00013221	0	0	0	0	0	0	0	0	0.000488288	0	0	0	0	0	0	0	0	0	0	0	0	0	0	0	0	0	0	0	0	0	0	0	0	0	0	0	0	0.000126223	0	0	0	0	0	0
OTU_1329	0	0	0	0	0	5.16134e-05	0	0	0	0	0	0	0	0	0	0	0	0	0	0	0	0	1.04462e-05	0	0	0	0	0	0	0	0	0	1.12504e-05	0	0	0	0	0	0	0	0	1.05985e-05	0	0	0	0	0	0	0
OTU_1898	0	0	0	0	0	0	0	8.89194e-05	0	0	0	0	0	0	0	0	0	0	0	0	0	0	3.13385e-05	0	0	0	0	0	0	0	0	1.75644e-05	0	0	0	0	0	0	0	0	0	0	0	0	0	0	0	0	0
OTU_4157	0	0	0	0	0	0	0	0	0	0	0	0	0	0	0	0	0	0	0	0	0	0	1.56692e-05	0	0	0	0	0	0	0	0	0	0	0	0	0	0	0	0	0	0	0	0	0	0	0	0	0	0
OTU_5940	0	0	0	0	0	0	0	0	0	0	0	0	0	0	0	0	0	0	0	0	0	0	0	0	0	0	0	0	0	0	0	0	0	0	0	0	0	0	0	0	0	0	0	0	0	0	0	0	0
OTU_1406	0	0	0	0	0	0	0	0	0	0	0	0	0	0	0	0	0	0	0	0	0	0	0	0	0	0	0	0	0	0	0	0	0	0	0	0	0	0	0	0	0	0	0	0	0	0	0	0	0
OTU_3175	0	0	0	0	0	0	0	0	0	0	0	0	0	0	0	0	0	0	0	0	0	0	0	0	0	0	0	0	0	0	0	0	0	0	0	0	0	0	0	0	0	0	0	0	0	0	0	0	0
OTU_3523	0	0	0	0	0	0	0	0	0	0	0	0	0	0	0	0	0	0	0	0	0	0	0	0	0	0	0	0	0	0	0	0	0	0	0	0	0	0	0	0	0	0	0	0	0	0	0	0	0
OTU_4538	0	0	0	0	0	0	0	0	0	0	0	0	0	0	0	0	0	0	0	0	0	0	0	0	0	0	0	0	0	0	0	0	0	0	0	0	0	0	0	0	0	0	0	0	0	0	0	0	0
OTU_4267	0	0	0	0	0	0	0	6.35138e-06	0	0	0	0	0	0	0	0	0	0	0	0	0	0	0	0	0	0	8.00265e-05	0	0	0	0	0	0	0	0	0	0	0	0	0	0	0	0	0	3.959e-06	0	0	0	0
OTU_1790	0	0	0	0	0	0	0	0	0	0	0	0	0	0	0	0	0	0	0	0	0	0	0	0	0	0	0	0	0	0	0	0	0	0	0	0	0	0	0	0	0	1.41313e-05	0	0	0	0	0	0	0
OTU_1996	0	0	0	0	0	0	0	0	0	0	0	0	0	0	0	0	0	0	0	0	0	0	0	0	0	0	0	0	0	0	0	0	0	0	0	0	0	0	0	0	0	0	0	0	0	0	0	0	0
OTU_4855	0	0	0	0	0	0	0	0	0	0	0	0	0	0	0	0	0	0	0	0	0	0	0	0	0	0	0	0	0	0	0	0	0	0	0	0	0	0	0	0	0	1.41313e-05	0	0	0	0	0	0	0
OTU_1454	0	0	0	0	0	0	0	0	0.000247244	0	0	0	0	0	0	0	0	0	0	0	0	0	0	0	0	0	0	0	0	0	0	0	0	0	0	0	0	0	0	0	0	0	0	0	0	0	0	0	0
OTU_1886	0	0	0	0	0	0	0	0	0	0	0	0	0	0	0	0	0	0	0	0	0	0	0	0	0	0	0	0	0	0	0	0	0	0	0	0	0	0	0	0	0	0	0	0	0	0	0	0	0
OTU_5577	0	0	0	0	0	0	0	0	0	0	0	0	0	0	0	0	0	0	0	0	0	0	0	0	0	0	0	0	0	0	0	0	0	0	0	0	0	0	0	0	0	0	0	0	0	0	0	0	0
OTU_5755	0	0	0	0	0	0	0	0	0	0	0	0	0	0	0	0	0	0	0	0	0	0	0	0	0	0	0	0	0	0	0	0	0	0	0	0	0	0	0	0	0	0	0	0	0	0	0	0	0
OTU_790	0	0	0	0	0	0	0	0.000692301	0	0	0	0	0	0	0	0	0	0	0	0	0	0	0	0	0	0	0	0	0	0	0	0	0	0	0	0	0	0	0	0	0	0	0	0	0	0	0	0	0
OTU_966	0	0	0	0	0	0	0	8.2568e-05	0	0	0	0	0	0	0.000493473	0	0	0	0	0	0	0	0	0	0	0	0	0	0	0	0	0	0	0	0	0	0	0	0	0	0	0	0	0	0	0	0	0	0
OTU_1095	0	0	0	0	0	0	0	0	0	0	0	0	0	0	0	0	0	0	0	0	0	0	0	0	0	0.000219953	0	0	0	0	0	0	0	0	0	0	0	0	0	0	0	0	0	0	0	0	0	0	0
OTU_2643	0	0	0	0	0	0	0	0	0	0	0	0	0	0	0	0	0	0	0	0	0	0	0	0	0	0	0	0	0	0	0	0	0	0.000300562	0	0	0	0	0	0	0	0	0	0	0	0	0	0	0
OTU_4075	0	0	0	0	0	0	0	0	0	0	0	0	0	0	0	0	0	0	0	0	0	0	0	0	0	0	0	0	0	0	0	0	0	0	0	0	0	0	0	0	0	0	0	0	0	0	0	0	0
OTU_4117	0	0	0	0	0	0	0	0	0	0	0	0	0	0	0	0	0	0	0	0	0	2.66394e-05	0	0	0	0	0	0	0	0	0	0	0	0	0	0	0	0	0	0	0	0	0	0	0	0	0	0	0
OTU_4560	0	0	0	0	0	0	0	0	0	0	0	0	0	0	0	0	0	0	0	0	0	0	0	0	0	0	0	0	0	0	0	0	0	0.000781461	0	0	0	0	0	0	0	0	0	0	0	0	0	0	0
OTU_5370	0	0	0	0	0	0	0	0	0	0	0	0	0	0	0	0	0	0	0	0	0	0	0	0	0	0	0	0	0	0	0	0	0	0	0	0	0	0	0	0	0	0	0	0	0	0	0	0	0
OTU_5914	0	0	0	0	0	0	0	0	0	0	0	0	0	0	0	0	0	0	0	0	0	0	0	0	0	9.16473e-06	0	0	0	0	0	0	0	0	0	0	0	0	0	0	0	0	0	0	0	0	0	0	0
OTU_5942	0	0	0	0	0	0	0	0	0	0	0	0	0	0	0	0	0	0	0	0	0	0	0	0	0	0	0	0	0	0	0	0	0	0	0	0	0	0	0	0	0	0	0	0	0	0	0	0	0
OTU_755	0	0	0	0	0	0	0	0	0	0	0	0	0	0	0	0	0	0	0	0	0	0	0	0	0	0	0	0	0	0	0	0	0	0.00124733	0	0	0	0	0	0	0	0	0	0	0	0	0	0	0
OTU_2402	0	0	0	0	0	0	0	0	0	0	0	0	0	0	0	0	0	0	0	0	2.34569e-05	0	0	0	0	0	0	0	0	0	0	0	0	0	0	0	0	0	0	0	0	0	0	0	0	0	0	0	0
OTU_1354	0	0	0	0	0	0	0	0	0	0	0	0	0	0	8.97223e-05	0	0	0	0	0	0	5.77188e-05	0	0	0	0	0	0	0	0	0	0	0	0	0	0	0	0	0	0	0	0	0	0	0	0	0	0	0
OTU_2317	0	0	0	0	0	0	0	0	0	0	0	0	0	0	0	0	0	0	0	0	0	0	0	0	0	0	0	0	0	0	0	0	0	0	0	0	0	0	0	0	0	0	0	0	0	0	0	0	0
OTU_3283	0	1.12524e-05	0	0	0	0	0	0	0	0	0	0	0	0	0	0	0	0	0	0	0	0	0	0	0	0	0	0	0	0	0	0	0	0	0	0	0	0	0	0	0	0	0	0	0	0	0	0	0
OTU_4718	0	0	0	0	0	0	0	0	0	0	0	0	0	0	0	0	0	0	0	0	0	0	0	0	0	0	0	0	0	0	0	0	0	0	0	0	0	1.71768e-05	0	0	0	0	0	0	0	0	0	0	0
OTU_5917	0	0	0	0	0	0	0	0	0	0	0	0	0	0	0	0	0	0	0	0	0	0	0	0	0	0	0	0	0	0	0	0	0	0	0	0	0	0	0	0	0	0	0	0	0	0	0	0	0
OTU_1256	0	0	0	0	0	0	0	0	0	0	0	0	0	0	0	5.26413e-06	0	0	0	0	0	0	0	0	0	0	0	0	0	0	0	4.39111e-06	0	0	0	0	0	0	0	0.00019092	0	0	0	0	0	0	0	0	0
OTU_1425	0	0	0	0	0.000159753	0	0	0	0	0	0	0	0	0	0	0	0	0	0	0	0	0	0	0	0	0	0	0	0	0	0	0	0	0	0	0	0	0	0	0	0	0	0	0	0	0	0	0	0
OTU_1465	0	0	0	0	0	0	0	0	0	0	0	0	0.000335115	0	0	0	0	0	0	0	0	0	0	0	0	0	0	0	0	0	0	0	0	0	0	0	0	0	0	0	0	0	0	0	0	0	0	0	0
OTU_1650	0	0	0	0	0	0	0	0	0	0	0	0	0	0	0	0	0	0	0	0.000204847	0	0	0	0	0	0	0	0	0	0	0	0	0	0	0	0	0	0	0	0	0	0	0	0	0	0	0	0	0
OTU_1719	0	0	0	0	0	0	0	0	0	0	0	0	0	0	0	0	0	0	0	0	0	0	0	0	0	0	0	0	0	0	0	3.952e-05	0	0	0	0	0	0	0	0	0	0	0	0	0	0	0	0	0
OTU_1779	0	0	0	0	0	0	0	0	0	0	0	0	0	0	0	0	0	0	4.44496e-06	0	0	0	0	0	0	0	0	0	0	0	0	0	0	0	0	0	0	0	0	0	0	3.53283e-05	0	0	0	0	0	0	0
OTU_2016	0	0	0	0	0.000143227	0	0	0	0	0	0	0	0	0	0	0	0	0	0	0	0	0	2.61154e-05	0	8.24678e-05	0	0	0	0	0	0	0	0	0	0	0	0	0	0	0	0	1.05985e-05	0	0	0	0	0	0	0
OTU_2373	0	0	0	0	0	0	0	0	0	0	0	0	0	0	0	0	0	0	2.66697e-05	0	0	0	0	0	0	0	0	0	0	0	0	0	0	0	0	0	0	0	0	0	0	0	0	0	0	0	0	0	0
OTU_2400	0	0	0	0	0	0	1.77958e-05	0	0	0	0	0	0	0	0	0	0	0	0	0	0.000117285	0	0	0	0	0	0	0	0	0	0	0	0	0	0	0	0	0	0	0	0	0	0	0	0	0	0	0	0
OTU_2573	0	0	0	0	0	0	0	0	0	0	0	0	0	0	0	0	0	0	0	0	0	0	0	0	0	0	0	0	0	1.32617e-05	0	0	0	0	0	0	0	0	0	0	0	0	0	0	0	0	0	0	0
OTU_2646	0	0	0	0	0	0	0	0	0	0	0	0	0	0	0	0	0	0	0	0	0	0	0	0	0	0	0	0	0	0	0	0	0	0.000135253	0	0	0	0	0	0	0	0	0	0	0	0	0	0	0
OTU_3224	9.66707e-06	0	0	0	0	0	0	0	0	0	0	0	0	0	0	0	0	0	0	0	0	0	0	0	0	0	0	0	0	0	0	0	0	0	0	0	0	0	0	0	0	0	0	0	0	0	0	0	0
OTU_3573	0	0	0	0	0	0	1.33469e-05	0	0	0	0	0	0	0	0	0	0	0	0	0	0	0	0	0	0	0	0	0	0	0	0	0	0	0	0	0	0	0	0	0	0	7.06566e-06	0	0	0	0	0	0	0
OTU_5385	0	0	0	0	0	0	0	0	0	0	0	0	0	0	0	0	0	0	0	0	0	0	0	0	0	0	0	0	0	0	0	0	0	0	0	0	0	0	0	0	0	0	0	0	0	0	0	0	0
OTU_5657	0	0	0	0	0	0	0	0	0	0	0	0	0	0	0	0	0	0	0	0	0	0	0	0	0	0	0	0	0	0	0	0	0	0	0	0	0	0	0	0	0	0	0	0	0	0	0	0	0
OTU_5890	0	0	0	0	0	0	0	0	0	0	0	0	0	0	0	5.26413e-06	0	0	0	0	0	0	0	0	0	0	0	0	0	0	0	0	0	0	2.11846e-05	0	0	0	0	0	0	0	0	0	0	0	0	0	0
OTU_5921	0	0	0	0	0	0	1.77958e-05	0	0	0	0	0	0	0	0	0	0	0	0	0	0	0	0	0	0	0	0	0	0	0	0	0	0	0	0	0	0	0	0	0	0	7.06566e-06	0	0	0	0	0	8.55587e-05	0
OTU_5933	0	0	0	0	0	0	0	0	0	0	0	0	0	0	0	0	0	0	0	0	0	0	0	0	0	0	0	0	0	0	0	0	0	0	0	0	0	0	0	0	0	0	0	0	0	0	0	0	0
OTU_761	0	0	0	0	0	0	0	0	0	0	0	0	0	0	0	0	0	0	0	0	0	0	0	0	0	0	0	0	0	0	0	0	0	0	0	0	0	0	0	0	0	0	0	0	0	0	0	0	0
OTU_5919	0	0	0	0	0	0	0	0	0	0	0	0	0	0	0	0	0	0	0	0	0	0	0	0	0	0	0	0	0	0	0	0	0	0	0	0	0	0	0	0	0	0	0	0	0	0	0	0	0
OTU_3167	0	0	0	0	0	0	0	0	0	0	0	0	0	0	0	0	0	0	0	0	0	0	0	0	0	0	0	0	0	0	0	0	0	0	0	0	0	0	0	0	0	0	0	0	0	0	0	0	0
OTU_1089	0	0	0	0	0	0	0	0	0	0	0	0.00015261	0	0	0	0	0	0	0	0	0	0	0	0	0	0	0	0	0	0	0	0	0	0	0	0	0	0	0	0	0	0	0	0	0	0	0	0	0
OTU_1150	0	0	0	0	0	0	1.77958e-05	0	0	0	0	0	0	0	0	0	0	0	0	0	0	0	0	0	0	0	0	0	0	0	0	0	0	0	0	0	0	0	0	0	0	0	0	0	0	0	0	0	0
OTU_1207	0	0	0	0	0	0	0	0	0	0	0	0	0	0	0	0	0	0	0	0	0	0	0	0	0	0	0	0	0	0	0	0	0	0	0	0	0	0	0	0	0	0	0	0	0	0	0.000131441	0	0
OTU_1273	0	0	0	0	0	0	0	0	0	0	0	0	0	0	0	0	0	0	0	0	0	0	0	0	0	0	0	0	0	0	0	4.39111e-06	0	0.000225422	0	0	0	0	0	0	0	5.65253e-05	0	0	0	0	0	0	0
OTU_1306	0	0	0	0	0	0	0	0	0	0	0	0	0	0	0	0	0	0	0	0	0	0	0	0	0	0	0	0	0	0	0	0	0	0	0	0	0	0	0	0	0	0	0	0	0	0	0	0	0
OTU_1624	0	0	0	0	0	0	0	0	0	0	0	9.01788e-05	0	0	0	0	0	0	0	0	0	0	0	0	0	0	0	0	0	0	0	0	0	0	0	0	0	0	0	0	0	0	0	0	0	0	0	0	0
OTU_1630	0	0	0	0	0	0	0	0	0	0	0	0	0	0.000186698	0	0	0	0	0	0	0	0	0	0	0	0	0	0	0	0	0	0	0	0	0	0	0	0	0	0	0	0	0	0	0	0	0	0	0
OTU_1727	0	0	0	0	0	0	0	0	0	0	0	0	0	0	0	0	0	0	0	0	0	0	0	0	0	0	0	0	0	0	0	0	1.50005e-05	0	0	0	0	0	0	0	0	0	0	0	0	0	0	0	0
OTU_2776	0	0	0	0	0	0	0	0	0	0	0	0	0	0	0	0	0	0	0	0	0	0	0	0	0	0	0	0	0	0	0	0	0	0	0	0	0	0	0	0	0	2.82627e-05	0	0	0	0	0	0	0
OTU_2797	0	0	0	0	0	0	0	0	0	0	0	0	0	0	0	0	0	0	0	0	0	0	0	0	0	0	0	0	0	0	0	0	0	0	0	0	0	0	0	0	0	3.17955e-05	0	0	0	0	0	0	0
OTU_2802	0	0	0	0	0	0	0	0	0	0	0	0	0	0	0	0	0	0	0	0	0	0	0	0	0	0	0	0	0	0	0	0	0	0	0	0	0	0	0	0	0	1.76642e-05	0	0	0	0	0	0	0
OTU_2853	0	0	0	0	0	0	0	0	0	0	0	0	0	0	0	0	0	0	0	0	0	0	0	0	0	0	0	0	0	0	0	0	0	0	0	0	0	0	0	0	0	0	4.4178e-05	0	0	0	0	0	0
OTU_3602	0	0	0	0	0	0	0	6.35138e-05	0	0	0	0	0	0	0	0	0	0	0	0	0	0	0	0	0	0	0	0	0	0	0	0	0	0	0	0	0	0	0	0	0	0	0	0	0	0	0	0	0
OTU_3614	0	0	0	0	0	0	0	9.52708e-05	0	0	0	0	0	0	0	0	0	0	0	0	0	0	0	0	0	0	0	0	0	0	0	0	0	0	0	0	0	0	0	0	0	0	0	0	0	0	0	0	0
OTU_3654	0	0	0	0	0	0	0	0	0	0	0	0	0	0	0	0	0	0	0	0	0	0	0	0	0	0	0	0	0	0	0	0	0	0	0	0	0	0	0	0	0	0	0	0	0	0	0	0	0
OTU_3861	0	0	0	0	0	0	0	0	0	0	0	0	0	0	4.48612e-05	0	0	0	0	0	0	0	0	0	0	0	0	0	0	0	0	0	0	0	0	0	0	0	0	0	0	0	0	0	0	0	0	0	0
OTU_4166	0	0	0	0	0	0	0	0	0	0	0	0	0	0	0	0	0	0	0	0	0	0	5.22308e-05	0	0	0	0	0	0	0	0	0	0	0	0	0	0	0	0	0	0	0	0	0	0	0	0	0	0
OTU_4169	0	0	0	0	0	0	0	0	0	0	0	0	0	0	0	0	0	0	0	0	0	0	1.56692e-05	0	0	0	0	0	0	0	0	0	0	0	0	0	0	0	0	0	0	0	0	0	0	0	0	0	0
OTU_4698	0	0	0	0	0	0	0	0	0	0	0	0	0	0	0	0	0	0	0	0	0	0	0	0	0	0	0	0	0	0	0	0	0	0	0	0	0	2.29024e-05	0	0	0	0	0	0	0	0	0	0	0
OTU_4715	0	0	0	0	0	0	0	0	0	0	0	0	0	0	0	0	0	0	0	0	0	0	0	0	0	0	0	0	0	0	0	0	0	0	0	0	0	2.29024e-05	0	0	0	0	0	0	0	0	0	0	0
OTU_4891	0	0	0	0	0	0	0	0	0	0	0	0	0	0	0	0	0	0	0	0	0	0	0	0	0	0	0	0	0	0	0	0	0	0	0	0	0	0	0	0	0	5.65253e-05	0	0	0	0	0	0	0
OTU_5530	0	0	0	0	0	0	0	0	0	0	0	0	0	0	0	0	0	0	0	0	0	0	0	0	0	0	0	0	0	0	0	0	0	0	0	0	0	0	0	0	0	0	0	0	0	0	0	0	0
OTU_5623	0	0	0	0	0	0	0	0	0	0	0	0	0	0	0	0	0	0	0	0	0	0	0	0	0	0	0	0	0	0	0	0	0	0	0	0	0	0	0	0	0	0	0	0	0	0	0	0	0
OTU_5932	0	0	0	0	0	0	0	0	0	0	0	0	0	0	0	0	0	0	0	0	0	0	0	0	0	0	0	0	0	0	0	0	0	0	0	0	0	0	0	0	0	0	0	0	0	0	0	0	0
OTU_1028	0	0	0	0	0	0	1.77958e-05	0	0	0	0	0	0	0	0	0	0	0	0	0	6.25518e-05	0	0	0	0	0	0	5.94162e-05	0	0	0	0	0	0.000480899	0	0	0	0	0	0	0	3.53283e-06	0	0	0	0	0	0	0
OTU_1045	0	3.93834e-05	0	0	0	1.87685e-05	0	0	0	0	0	0	0	0	0	0	0	0	0	0	8.60087e-05	0	0	0	0	0	0	0	0	0	0	0	0	0	0	0	0	0	0	0	0	0	0	0	0	0	0	0	0
OTU_1098	0	0	0	0	0	0	0	0	0	0	0	0	0	0	0	0	0	0	0	0	0	0	0	0	0	0	0	0	0	0	0	0	0	0	0	0	0	0	0	0	0	7.06566e-05	0	0	0	0	0	0	0
OTU_1127	0	0	0	0	0	0	0	0	0.000409232	0	0	0	0	0	0	0	0	0	0	0	0	0	0	0	0	0	0	0	0	0	0	0	0	0	0	0	0	0	0	0	0	0	0	0	0	0	0	0	0
OTU_1147	0	0	0	0	0	0	0	0	0	0	0	0	0	0	0	0	0	0	0	0	0	0	0	0	0	0	0	0	0	0	0	0	0	0	0	0	0	0	0	0	0	0	0	0	0	0	0	0.000237663	0
OTU_1172	0	0	0.000170941	0	0	0	0	0	0	0	0	0	0	0	0	0	0	0	0	0	0	0	0	0	0	0	0	0	0	0	0	0	0	0	0	0	0	0	0	0	0	0	0	0	0	0	0	0	0
OTU_1220	0	0	0	0	0	0	0	0	0	0	0	0	0	0	0	0	0	0	0	0	0	0	0	0	0	0	0	0	0	0	0	0	0	0	0	0	0	0	0	0	0	0	0	0	0	0	0	0	0
OTU_1247	0	0	0	0	0	0	6.22853e-05	0	0	0	0	0	0	0	0	0	0	0	0	0	0	0	0	0	1.45531e-05	0	0	0	0	0	0	0	0	0	0	0	0	0	0	0	0	0	0	0	0	0	0	0	0
OTU_1249	0	0	0	0	0	0	0	0.000127028	0	0	0	0	0	0	0	0	0	0	0	0	0	0	0	0	0	0	0	0	0	0	0	0	0	0	0	0	0	0	0	0	0	0	0	0	0	0	0	0	0
OTU_1255	0	0	0	0	0	0	0	0	0	0	0	0	0	0	0.00112153	0	0	0	0	0	0	0	0	0	0	0	0	0	0	0	0	0	0	0	0	0	0	0	0	0	0	0	0	0	0	0	0	0	0
OTU_1268	0	0	0	0	0	0	0	0	0	0	0	0	0	0	0	0	0	0	0	0	0	0	0	0	0	0	0	0	0.000265168	0	0	0	0	0	0	0	0	0	0	0	0	0	0	0	0	0	0	0	0
OTU_1277	0	0	0	0	0	0	0	0	0	0	0	0	0	0	0	0	0	0	0	0	0	0	0	0	0	0	0	0	0	0	0	0	0	0	0	9.88149e-05	0	0	0	0	0	0	0	0	0	0	0	0	0
OTU_1356	0	0	0	0	0	0	0	0	0	0	4.11408e-06	0	0	0	0	2.10565e-05	0	0	0	0	0	0	1.04462e-05	0	0.000111574	0	0	0	0	0	0	0	0	0	0	0	0	0	0	0	0	0	0	0	0	0	0	0	0
OTU_1484	0	0	0	0	0	0	0	0	0	0	0	0	0	0	0	0	0	0	0	0	0	0	0	0	0	0	0	0	0	0	0.000167871	0	0	0	0	0	0	0	0	0	0	0	0	0	0	0	0	0	0
OTU_1520	0	0	0	0	0	0	0	0	0	0	0	0	0	0	0	0	0	0	0	0	0	0	2.61154e-05	0	0	0	0	0	0	0	0	0	0	0	0	0	0	0	0	0	0	0	0	0	0	0	0.000151157	0	0
OTU_1657	0	0	0	0	0	0	0	0	0	0	0	0	0	0	0	0	0	0	0	0	8.60087e-05	0	0	0	0	0	0	0	0	0	0	0	0	0	0	0	0	0	0	0	0	2.47298e-05	0	0	0	0	0	0	0
OTU_1749	0	0	0	0	0	0	0	0	0	0	0	0	0	0	0	0	0	0	0	0	0	0	0	0	0	0	0	0	0	0	0	0	0	0	0	0	0	0	0	0	0	0	0	0	0	0	0	0	0
OTU_1850	0	0	0	0	0	0	0	0	0	0	0	0	0	0	0	0	0	0	0	0	0	0	0	0	0	0	0	0	0	0	0	0	0	0	0	0	0	0	0	0	0	0	0	0	0	0	0	0	0
OTU_1899	0	0	0	0	0	0	0	0	0	0	0	0	0	0	0	0	0	0	0	0	0	0	0	0	0	0	0	0	0	0	0	0	0	0	0	0	0	0	0	0	0	0	0	0	0	0	0	0	0
OTU_1904	0	0	0	0	0	0	0	0	0	0	0	0	0	0	0	0	0	0	0	0	0	0	0	0	0	0	0	0	0	0	0	0	0	0	0	0	0	0	0	0	0	0	0	0	0	0	0	0	0
OTU_2093	0	0	0	0	0	0	1.77958e-05	0	0	0	0	0	0	0	0	0	0	0	0	0	0	0	0	0	0	0	0	0	0	0	0	0	0	0	0	0	0	0	0	0	0	0	0	0	0	0	0	0	0
OTU_2116	0	0	0	0	0	0	0	6.35138e-05	0	0	0	0	0	0	0	0	0	0	0	0	0	0	0	0	0	0	0	0	0	0	0	0	0	0	0	0	0	0	0	0	0	0	0	0	0	0	0	0	0
OTU_2123	0	0	0	0	0	0	0	6.98652e-05	0	0	0	0	0	0	0	0	0	0	0	0	0	0	0	0	0	0	0	0	0	0	0	0	0	0	0	0	0	0	0	0	0	0	0	0	0	0	0	0	0
OTU_2388	0	0	0	0	0	0	0	0	0	0	0	0	0	0	0	0	0	0	0	0.000128029	0	0	0	0	0	0	0	0	0	0	0	0	0	0	0	0	0	0	0	0	0	0	0	0	0	0	0	0	0
OTU_2768	0	0	0	0	0	0	0	0	0	0	0	0	0	0	0	0	0	0	0	0	0	0	0	0	0	0	0	0	0	0	0	0	0	0	0	0	0	0	0	0	0	1.76642e-05	0	0	0	0	0	0	0
OTU_2876	0	0	0	0	0	0	0	0	0	0	0	0	0	0	0	0	0	0	0	0	0	0	0	0	0	0	0	0	0	0	0	0	0	0	0	0	0	0	0	0	0	0	0	0	0	5.37012e-05	0	0	0
OTU_3045	0	0	0	0	0	0	0	0	0	0	0	0	0	0	0	0	0	0	0	0	0	0	0	0	0	0	0	0	0	0	0	0	0	0	0	0	0	0	0	0	0	0	0	0	0	0	0	0	0
OTU_3068	0	0	0	0	0	0	0	0	0	0	0	0	0	0	0	0	0	0	0	0	0	0	0	0	0	0	0	0	0	0	0	0	0	0	0	0	1.63881e-05	0	0	0	0	0	0	0	0	0	0	0	0
OTU_3178	4.83353e-06	0	0	0	0	0	0	0	0	0	0	0	0	0	0	0	0	0	0	0	0	0	0	0	0	0	0	0	0	0	0	0	0	0	0	0	0	0	0	0	0	0	0	0	0	0	0	0	0
OTU_3360	0	0	0	0	0	0	0	0	0	0	0	0	0	0	0	0	0	0	0	0	0	0	0	0	0	0	0	0	0	0	0	0	0	0	0	0	0	0	0	0	0	0	0	1.26776e-05	0	0	0	0	0
OTU_3458	0	0	0	0	0	2.34606e-05	0	0	0	0	0	0	0	0	0	0	0	0	0	0	0	0	0	0	0	0	0	0	0	0	0	0	0	0	0	0	0	0	0	0	0	0	0	0	0	0	0	0	0
OTU_361	0	0	0	0	0	4.69213e-05	1.77958e-05	5.71625e-05	0	0	0	0	0	0	0	5.26413e-05	0	0	0	0	0	6.65986e-05	6.26769e-05	0	0	0	0	0	0	0	0	0	0	0	0	0.000276682	0	0	0	0	0	0	0	0	0	3.90554e-05	0.0029837	0	0
OTU_3717	0	0	0	0	0	0	0	0	0	0	1.64563e-05	0	0	0	0	0	0	0	0	0	0	0	0	0	0	0	0	0	0	0	0	0	0	0	0	0	0	0	0	0	0	0	0	0	0	0	0	0	0
OTU_3809	0	0	0	0	0	0	0	0	0	0	0	0	0	0	0	0	0	0	0	0	0	0	0	0	0	0	0	0	0	0	0	0	0	0	0	0	0	0	0	0	0	1.76642e-05	0	0	0	0	0	0	0
OTU_4001	0	0	0	0	0	0	0	0	0	0	0	0	0	0	0	0	0	0	2.66697e-05	0	0	0	0	0	0	0	0	0	0	0	0	0	0	0	0	0	0	0	0	0	0	0	0	0	0	0	0	0	0
OTU_403	0	0	0	0	0	0	0	0	0	0	7.81674e-05	6.93683e-06	0	0	0	0	0	0	0	0.000268862	0.000336216	0.000266394	6.26769e-05	0	0	0	0	0	0	0	0	1.31733e-05	0	0	0	0.000131753	0	2.8628e-05	1.00212e-05	0	0	3.88612e-05	0	0	0	0	0	0	0
OTU_413	0	0	0	0	0	7.03819e-05	1.33469e-05	0	0	0	0	0	0	0	0	0.000215829	0	2.77582e-05	0	0	0	0.000537229	0	0	0	0	0	0	0	0	0	0	0	0.000330618	2.11846e-05	0	0	0	0	0	0	3.53283e-05	0	0	0	0	0	0	0
OTU_4385	0	0	0	0	0	0	0	0	0	0	0	0	0	0	0	0	0	0	0	0	0	0	0	0	0	0	0	0	0	1.76822e-05	0	0	0	0	0	0	0	0	0	0	0	0	0	0	0	0	0	0	0
OTU_4611	0	0	0	0	0	0	0	0	0	0	0	0	0	0	0	0	0	0	0	0	0	0	0	0	0	0	0	0	0	0	0	0	0	0	0	1.9763e-05	0	0	0	0	0	0	0	0	0	0	0	0	0
OTU_4632	0	0	0	0	0	0	0	0	0	0	0	0	0	0	0	0	0	0	0	0	0	0	0	0	0	0	0	0	0	0	0	0	0	0	0	6.58766e-05	0	0	0	0	0	2.47298e-05	0	0	0	0	0	0	0
OTU_4938	0	0	0	0	0	0	0	0	0	0	0	0	0	0	0	0	0	0	0	0	0	0	0	0	0	0	0	0	0	0	0	0	0	0	0	0	0	0	0	0	0	7.06566e-06	0	0	0	0	0	0	0
OTU_5344	0	0	0	0	0	0	0	0	0	0	0	0	0	0	0	0	0	0	0	0	0	0	0	0	0	0	0	0	0	0	0	0	0	0	0	0	0	0	0	0	0	0	0	0	0	0	0	0	0
OTU_5451	0	0	0	0	0	0	0	0	0	0	0	0	0	0	0	0	0	0	0	0	0	0	0	0	0	0	0	0	0	0	0	0	0	0	0	0	0	0	0	0	0	0	0	0	0	0	0	0	0
OTU_5621	0	0	0	0	0	0	0	0	0	0	0	0	0	0	0	0	0	0	0	0	0	0	0	0	0	0	0	0	0	0	0	0	0	0	0	0	0	0	0	0	0	0	0	0	0	0	0	0	0
OTU_5673	0	0	0	0	0	0	0	0	0	0	0	0	0	0	0	0	0	0	0	0	0	0	0	0	0	0	0	0	0	0	0	0	0	0	0	0	0	0	0	0	0	0	0	0	0	0	0	0	0
OTU_5738	0	0	0	0	0	0	0	0	0	0	0	0	0	0	0	0	0	0	0	0	0	0	0	0	0	0	0	0	0	0	0	0	0	0	0	0	0	0	0	0	0	0	0	0	0	0	0	0	0
OTU_5877	0	0	0	0	0	0	0	0	0	0	0	0	0	0	0	0	0	0	0	0	0	0	0	0	0	0	0	0	0	0	0	0	0	0	0	0	0	0	0	0	0	0	0	0	0	0	0	0	0
OTU_5947	0	0	0	0	0	0	0	0	0	0	0	0	0	0	0	0	0	0	0	0	0	0	0	0	0	0	0	0	0	0	0	0	0	0	0	0	0	0	0	0	0	0	0	0	0	0	0	0	0
OTU_667	0	0	0	0	0	0	0	0	0	0	0	7.63052e-05	0	0	0	0	0	0	0	0	0	0	0.000402177	0	0	0	0	0	0	0	0	3.07377e-05	0	0	0	0	0	0	0	0	0	0.000219036	0	1.26776e-05	0	0	0	0	0
OTU_810	0	0	0	0	0	0	0	0.000279461	0	0	3.70267e-05	0	0	0	0	0	0	0	0	0	0	0	0	0	0	0	0	0	0	0	0	0	0	0	0	0	0	0	0	0	0	0	0	0	0	0	0	0	0
OTU_876	0	0	0	0	0	0	0	0	0.000349552	0	0	0	0	0	0	0	0	0	0	0	0	0	0	0	0	0	0	0	0	0	0	0	0	0	0	0	0	0	0	0	0	0	0	0	0	0	0	0	0
OTU_918	0	0	0	0	0	0	0	0	0	0	0	0	0	0	0	0	0	0	0	0	0	0	0	0	0	0	0	0	0	0	0	0	0	0	0	0	0	0	0	0	0	0	0.000126223	0	0	0	0	0	0
OTU_969	0	0	0	0	0	0	0	0	0	0	0	0	0	0	0.000471042	0	0	0	0	0	0	0	0	0	0	0	0	0	0	0	0	1.31733e-05	0	0	0	0	0	0	0	0	0	0	0	0	0	0	0	0	0
OTU_987	0	0	0	0	0	0	0	6.98652e-05	0	0	0	0	0	0	0	0	0	0	0	0.000243256	0	0	0	0	0	0	0	0	0	0	0	0	0	0	0	0	0	0	0	0	0	1.05985e-05	0	0	0	0	0	0	0
OTU_997	0	0	0	0	0	0	0	7.62166e-05	0	0	0	0	0	0	0	0	0	0	0	0	0	0	0	0	0	0	0	0	0	0	0	0	0	0	0	0	0	0	0	0	0	2.82627e-05	0	0	0	0	0	0	0
OTU_2125	0	0	0	0	0	0	0	4.44597e-05	0	0	0	0	0	0	0	0	0	0	0	0	0	0	0	0	0	0	0	0	0	0	0	0	0	0	0	0	0	0	0	0	0	0	0	0	0	0	0	0	0
OTU_2127	0	0	0	0	0	0	0	0.000203244	0	0	0	0	0	0	0	0	0	0	0	0	0	0	0	0	0	0	0	0	0	0	0	0	0	0	0	0	0	0	0	0	1.21371e-05	7.06566e-06	0	0	0	0	0	0	0
OTU_841	0	2.8131e-05	0	0	0	3.7537e-05	2.66937e-05	0.000146082	0.000537116	0	0	0	0	0	0	0	0	3.96545e-06	0	0	0	0	0	0	0	0	0	0	0	0	0	0	0	7.51405e-05	0	0	0	0	0	0	0	4.2394e-05	0	0	0	0	0	0	0.00219149
OTU_5951	0	0	0	0	0	0	0	0	0	0	0	0	0	0	0	0	0	0	0	0	0	0	0	0	0	0	0	0	0	0	0	0	0	0	0	0	0	0	0	0	0	0	0	0	0	0	0	0	0
OTU_1008	0	2.8131e-05	0	0	0	0	0	0	0	0	0	0	0	0	0	0	4.21814e-05	0	0	0	0	0	3.13385e-05	0	0	0	0	0	0	0	0	0	0	3.00562e-05	0	6.58766e-06	0	0	0	0	0	0	0	0	0	0	0	0	0
OTU_1011	0	0	0	0	0	0	0	0	0	0	0	0	0	0	0.000583195	0	0	7.93091e-06	0	0	0	8.87981e-06	1.04462e-05	0	0	0	0	0	0	0	0	0	0	0	0.000190662	0	0	8.58841e-05	0	0	0	6.00582e-05	0	0	0	9.76386e-06	0	0	0.00233759
OTU_1019	0	0	0	0	0	0	0	0.000311218	0	0	0	0	0	0	0	0	0	1.18964e-05	0	0	0	0	0	0	0	0	0	0	0	0	0	0	0	0	0	0	5.46269e-06	0	0	0	0	0	6.31114e-06	0	0	4.88193e-05	0	0	0
OTU_1029	0	0	0	0	0	0	0	0	0	0	0	0	0	0	0	0	0	0	0	0	0	0	0	0	0	0	0	0	0	0	0	0	0	0	0	0	0	0	0	0.000313655	0	0	0	0	0	0	0	0	0
OTU_1058	0	0	0	0	0	0	0	0	0	2.30824e-05	0	0	0	0	0	0	0	0	0.000146684	2.56059e-05	0	0	0	0.00066058	2.42552e-05	0	0	0	0	0	0.000187621	0	0	0.000360674	0	0	0	0	5.01062e-06	0	0	0	0.000100978	0	0	0	0	0	0
OTU_1282	0	0	0	0	0	0	0	0	0	0	0	0	0	0	0	0	0	0	0	0	0	0	0	0	0	0	0	0	0	0	0	0	0	0	0	0	0	0	0	0	0	0	8.83559e-05	0	0	0	0	0	0
OTU_1489	0	0	0	0	0	0	0	0	0	0	0	0	0	0	0	0	0	0	0	0	0	0	1.04462e-05	0	0	0	0	0	0	0	0	0	0	0	0.000508431	0	0	0	0	0	0	0	0	0	0	0	0	0	0
OTU_1513	0	0	0	0	0	0	0	0	0	0	0	0	0	0	0	0	0	0	0	0	0	0	0	0	0	0	0	0	0	0	0	0	0	0	0	0	0	0	0	0	0	0	6.31114e-05	0	0	0	0	0	0
OTU_1619	9.18371e-05	3.93834e-05	0	9.03571e-06	0	0	0	0	5.96796e-05	0	0.00022216	0	0	0	0	0	0	0	0.000217803	0	0	0	0	0	0.000310467	0	0	0	0	4.42055e-06	0	0.000518151	6.00022e-05	0	0	0	3.27761e-05	0	0.000440935	0	0	0	0	0	0.000245458	0	0	0	0
OTU_1712	0	0	0	0	0	0	0	0	0	0	0	0	0	0	0	0	0	0	0	0	0	0	0	0	0	0	0	0	0	8.84111e-06	0.000385117	0	0	0	0	0	0	0	0	0	0	0	3.15557e-05	0	0	0	0	0	0
OTU_1741	0	5.6262e-06	0	0	0	0	0	0	0	0	0	0	0	0	0	0	0	0	0	0	0	0	0	0	0	0	0	0	0	0	0	0	0	0	0.000233031	0	0	0	0	0	0	3.53283e-06	0	0	0	0	0	0	0
OTU_1848	0	0	0	0	0	0	0	0	0	0	0	0	0	0	0	0	0	9.12054e-05	0	0	0	0	0	0	0	0	0	0	0	0	0	0	1.87507e-05	0	0	0	0	0	0	0	0	0	0	0	0	0	0	0	0
OTU_1859	0	0	0	0	0	0	0	0	0	0	0	0	0	0	0	0	0	0	0	0	0	0	0	0	0	0	0	0	0	0	0	0	0	0	0	0	0	0	0	0	0	0	0	0	0	0	0	0	0
OTU_1994	0	0	0	0	0	0	0	0	0	0	0	0	0	0	8.97223e-05	0	0	0	0	0	0	0	0	0	0	0	0	0	0	0	0	0	0	0	0	0	0	0	0	0	0	0	6.31114e-06	0	0	0	0	0	0
OTU_2085	0	0	0	0	0	0	2.66937e-05	6.35138e-05	0	0	0	0	0	0	0	0	0	0	0	0	0	0	0	0	0	0	0	0	0	0	0	0	0	0	0	0	0	0	0	0	0	0	0	0	0	0	0	0	0
OTU_2184	0	0	0	0	0	0	0	0	0	0.000138495	0	0	0	0	0	0	0	0	0	0	0	0	0	0	0	0	0	0	0	0	0	0	0	0	0	0	0	0	0	0	0	0	0	0	0	0	0	0	0
OTU_2339	0	0	0	0	0	0	0	0	0	0	0	0	0	0	0	0	0	2.77582e-05	0	0	0	0	0	0	0	0	0	0	0	0	0	0	0	0	0	0	0	0	0	0	0	0	0	0	0	0	0	0	0
OTU_2398	0	0	0	0	0	0	0	0	0	0	0	1.38737e-05	0	1.43614e-05	0	0	0	0	0	0	3.12759e-05	0	0	0	0	0	0	0	0	0	0	0	0	0	0	0	2.18508e-05	0	0	0	0	0	2.52446e-05	0	0	0	0	0	0
OTU_2460	0	0	0	0	0	0	0	0	0	0	0	0	0	0	0	0	0	0	0	0	0	0	1.56692e-05	0	0	0	0	0	0	0	0	0	0	0	0	0	0	0	0	0	0	0	0	0	0	0	0	0	0
OTU_2505	0	5.6262e-06	0	0	0	0	0	0	0	0	0	0	0	0	0	0	0	0	0	0	0	0	0	0	0	0	0	0	0	0	0	0	0	0	0	1.31753e-05	1.09254e-05	0	0	0	0	0	0	0	0	0	0	0	0
OTU_2518	0	0	0	0	0	0	0	0	0	0	4.11408e-06	0	0	0	0	0	0	0	0	0	0	0	0	0	0	0	2.28647e-05	0	0	0	0	0	0	0	0	0	0	0	0	0	0	0	0	0	0	0	0	0	0
OTU_2556	0	0	0	0	0	0	0	0	0	0	0	0	0	0	0	0	0	0	0	0	0	0	0	0	0	0	0	0	0	0	0	0	0	0	0	0	0	0	0	0	0	0	0	0	0	0	0	0	0
OTU_2585	0	0	0.00010763	0	0	0	0	0	0	0	0	0	0	0	0	0	0	0	0	0	0	0	0	0	9.7021e-06	0	0	0	0	1.76822e-05	0.00047399	0	0	0	0	0	0	5.72561e-06	0	0	0	0	0	0	0	0	0	0	0
OTU_2606	4.83353e-06	0	0	0	0	0	0	0	1.70513e-05	0	1.23422e-05	0	0	0	0	0	0	0	0	0	0	0	0	0	1.45531e-05	0	0	0	0	0	0	5.70844e-05	0	0	0	0	1.09254e-05	0	5.01062e-06	0	0	0	0	0	7.918e-06	0	0	0	0
OTU_2644	0	0	0	0	0	0	0	0	0	0	0	0	0	0	0	0	0	0	0	0	0	0	0	0	0	0	0	0	0	0	0	0	0	0.000105197	0	0	0	0	0	0	0	0	0	0	0	0	0	0	0
OTU_2672	0	1.12524e-05	0	0	0	0	0	0	0	0	0	0	0	0	0	0	0	0	0	0	0	0	0	0	0	0	0	0	0	0	0	0	0	0	0	0	0	0	0	0	0	0	0	0	0	0	0	0	0
OTU_2742	0	0	3.16558e-05	1.80714e-05	0	0	0	0	0	0	0	0	8.37788e-05	0	0	0	0	1.98273e-05	0	0	0	0	2.08923e-05	0	0	9.16473e-06	0	0	0	0	0	0	3.75014e-06	0	0	3.29383e-05	1.63881e-05	0	0	1.36372e-05	0	1.05985e-05	2.52446e-05	0	0	0	0	0	0
OTU_2794	0	0	0	0	0	0	0	0	0	0	0	0	0	0	0.000583195	0	0	0	0	0	0	0	0	0	0	0	1.71485e-05	0	0	1.76822e-05	9.87479e-06	0	0	0	0	0	2.73134e-05	0	0	0	0	0.0002367	0.000201956	0	0	0	0.000144585	0	0
OTU_2795	0	0	0	0	0	0	0	0	0	0	0	0	0	0	0	0	0	0	0	0	0	0	0	0	0	0	0	0	0	0	0	0	0	0	0	0	0	0	0	0	0	1.41313e-05	0	0	0	0	0	0	0
OTU_3028	0	0	0	0	0	0	0	0	0	0	0	0	0	0	0	0	0	0	0	0	0	0	0	0	0	0	0	0	0	0	0	0	0	0	0	0	0	0	0	0	0	0	0	0	0	0	0	0	0
OTU_3036	0	0	0	0	0	0	0	0	0	0	0	0	0	0	0	5.79054e-05	0	0	0	0	0	0	2.61154e-05	0	0	0	0	0	0	0	0	0	0	0	0	0	0	0	0	0	0	2.1197e-05	0	0	0	0	0	0	0
OTU_3196	0	0	0	0	0	0	0	0	0	0	0	0	0	0	0	0	0	0	0	0	0	0	1.04462e-05	0	0	0	0	0	0	0	0	0	0	0	0	0	0	0	0	0	0	0	0	0	0	0	0	0	0
OTU_3204	1.93341e-05	0	0	0	0	0	0	0	0	0	4.11408e-06	0	0	0	0	0	0	0	0	0	0	0	0	0	0	0	0	0	0	0	0	0	0	0	0	0	0	0	5.01062e-06	0	0	0	0	0	0	0	0	0	0
OTU_3240	9.66707e-06	0	0	0	0	0	0	0	0	0	0	0	0	0	0	0	0	0	0	0	0	0	0	0	0	0	0	0	0	0	0	0	0	0	0	0	0	0	0	0	0	0	0	0	0	0	0	0	0
OTU_3264	9.66707e-06	0	0	0	0	0	0	0	0	0	0	0	0	0	0	0	0	0	0	0	0	0	0	0	0	0	0	0	0	0	0	0	0	0	0	0	0	0	0	0	0	0	0	0	0	0	0	0	0
OTU_3373	0	0	0	1.80714e-05	0	0	0	0	0	0	0	0	0	0	0	0	0	0	0	0	0	0	0	0	0	0	0	0	0	0	0	0	0	0	0	0	0	0	0	0	0	0	0	0	0	0	0	0	0
OTU_3379	0	0	0	8.13214e-05	0	0	0	0	0	0	0	0	0	0	0	0	0	0	0	0	0	0	0	0	0	0	0	0	0	0	0	0	0	0	0	0	0	0	0	0	0	0	0	0	0	0	0	0	0
OTU_3394	0	0	0	0	0	0	0	0	0	0	0	0	0	0	0	0	0	0	0	0	0	0	0	0	0	0	0	0	0	0	0	0	0	0	0	0	0	0	0	0	0	0	0	0	0	0	0	0	0
OTU_3509	0	0	0	0	0	0	0	0	0	0	0	0	0	0	0	0	0	0	0	0	0	0	0	0	0	0	0	0	0	0	0	0	0	0	0	0	0	0	0	0	0	0	0	0	0	0	0	0	0
OTU_3510	0	5.6262e-06	0	0	0	0	4.44895e-06	0	0	0	0	0	0	0	0	0	0	0	0	0	0	0	0	0	0	0	0	0	0	0	0	0	0	0	0	0	0	0	0	0	0	2.1197e-05	0	0	0	0	0	0	0
OTU_3531	0	0	0	0	0	0	0	0	0	0	0	0	0	0	0	0	0	1.18964e-05	0	0	0	0	0	0	0	0	0	0	0	0	0	0	0	0	0	0	0	0	5.01062e-06	0	0	3.53283e-06	0	0	0	0	0	0	0
OTU_3535	0	0	0	0	0	0	0	0	0	0	0	0	0	0	0	0	0	0	0	0	0	0	0	0	0	0	0	0	0	0	0	0	0	0	0	0	0	0	0	0	0	0	0	0	0	0	0	0	0
OTU_3589	0	0	0	0	0	0	1.33469e-05	0	0	0	0	0	0	0	0	0	0	0	0	0	0	0	0	0	0	0	0	0	0	0	0	0	0	0	0	0	0	0	0	0	0	0	0	0	0	0	0	0	0
OTU_3718	0	0	0	0	0	0	0	0	0	0	2.05704e-05	0	0	0	0	0	0	0	0	0	0	0	0	0	0	0	0	0	0	0	0	0	0	0	0	0	0	0	0	0	0	0	0	0	0	0	0	0	0
OTU_3751	0	0	0	0	0	0	0	0	0	0	8.22815e-06	0	0	0	0	0	0	0	0	0	0	0	0	0	0	0	0	0	0	0	0	0	0	0	0	0	0	0	0	0	0	0	0	0	0	0	0	0	0
OTU_3821	0	0	0	0	0	0	0	0	0	0	0	0	0	2.87228e-05	0	0	0	0	0	0	0	0	0	0	0	0	0	0	0	0	0	0	0	0	0	0	0	0	0	0	0	0	0	0	0	0	0	0	0
OTU_398	0	0	0	0	0	7.5074e-05	0	0	0	0	0	7.63052e-05	0	0	0	0	0	0	0	0	0	6.65986e-05	0.000370839	0	0	0	0	0.000114588	0.000785306	0	0	0	0	0.00108202	0	6.58766e-06	0	0	0	0	0	8.83208e-05	0	0	0	0	0	5.70391e-05	0
OTU_4004	0	0	0	0	0	0	0	0	0	0	0	0	0	0	0	0	0	0	4.44496e-05	0	0	0	0	0	0	0	0	0	0	0	0	0	0	0	0	0	0	0	0	0	0	0	0	0	0	0	0	0	0
OTU_4007	0	0	0	0	0	0	0	0	0	0	0	0	0	0	0	0	0	0	8.88992e-06	0	0	0	0	0	0	0	0	0	0	0	0	4.39111e-06	0	0	0	0	0	0	1.50319e-05	0	0	0	0	0	7.918e-06	0	0	0	0
OTU_4140	0	0	0	0	0	0	0	0	0	0	0	0	0	0	0	0	0	0	0	0	0	0	1.56692e-05	0	0	0	0	0	0	0	0	0	0	0	0	0	0	0	0	0	0	6.3591e-05	0	0	0	0	0	0	0
OTU_4179	0	0	0	0	0	0	0	0	0	0	0	0	0	0	0	0	0	0	0	0	0	0	1.56692e-05	0	0	0	0	0	0	0	0	0	0	0	0	0	0	0	0	0	0	0	0	0	0	0	0	0	0
OTU_4212	4.83353e-06	0	0	0	0	0	0	0	0	0	1.64563e-05	0	0	0	0	0	0	0	0	0	0	0	0	0	4.85105e-06	0	0	0	0	0	0	1.31733e-05	0	0	0	0	0	0	1.50319e-05	0	0	0	0	0	0	0	0	0	0
OTU_4353	0	0	0	0	0	0	0	0	0	0	0	0	0	0	0	0	0	0	0	0	0	0	0	0	0	0	0	0	2.03975e-05	0	0	0	0	0	0	0	0	0	0	0	0	0	0	0	0	0	0	0	0
OTU_44	0.00207359	0.00288624	0.000639447	0.00135536	0.000815292	0.0023226	0.00117452	0.00205785	0.00284757	0.00024929	0.00126302	0.000721431	0.00232905	0.000631902	0	0.00487985	0.00162097	0.000638438	0.000453386	0.00116507	0.000187655	0.043662	0.000423069	0.0006459	0.000523913	0.00175046	0.000148621	0.000424401	0.00209075	0.00024313	0.00233045	0.00043472	7.50027e-06	0.00193863	0.00167359	0.000691704	0.00087403	0.000211847	0.00210947	0.00675722	0	0.000975062	0.00166614	0.000367652	0.0015163	0.000297798	0.000742639	0.00253824	0
OTU_4451	0	0	0	0	0	0	0	0	0	0	0	0	0	0	0	0	0	0	0	0	0	0	0	0	0	0	0	0	0	0	1.97496e-05	0	0	0	0	0	0	0	0	0	0	0	0	0	0	0	0	0	0
OTU_4452	0	0	0	0	0	0	0	0	0	0	0	0	0	0	0	0	0	0	0	0	0	0	0	0	0	0	0	0	0	0	0	1.31733e-05	0	0	0	0	0	0	0	0	0	0	0	0	0	0	0	0	0
OTU_4469	9.66707e-06	0	0	0	0	0	0	0	0	0	1.23422e-05	0	0	0	0	0	0	0	2.22248e-05	0	0	0	0	0	9.7021e-06	0	0	0	0	0	0	3.51289e-05	0	0	0	0	0	0	3.50744e-05	0	0	0	0	0	7.918e-06	0	0	0	0
OTU_4475	0	0	0	0	0	0	0	0	0	0	0	0	0	0	0	0	0	0	0	0	0	0	0	0	4.85105e-06	0	0	0	0	0	0	8.78221e-06	0	0	0	0	0	0	5.01062e-06	0	0	0	0	0	7.918e-06	0	0	0	0
OTU_4591	0	0	0	0	0	0	0	0	0	0	0	0	0	0	0	0	0	0	0	0	0	0	0	0	0	0	0	0	0	0	0	0	0	0	0	0	0	0	0	0	0	0	0	0	0	0	0	0	0
OTU_4649	0	0	0	0	0	0	0	0	0	0	0	0	0	0	0	0	0	0	0	0	0	0	0	0	0	0	0	0	0	0	0	0	0	0	0	1.9763e-05	0	0	0	0	0	0	0	0	0	0	0	0	0
OTU_4665	0	0	0	0	0	4.69213e-06	0	6.35138e-06	0	0	0	6.93683e-06	0	2.87228e-05	0	0	0	0	0	0	0	4.43991e-06	2.61154e-05	0	0	3.66589e-05	0	0	0	0	0	0	0	0	0	0	0.000109254	0	0	0	0	0	3.78668e-05	0	0	0	0	0	0
OTU_4699	0	0	0	0	0	0	0	0	0	0	0	0	0	0	0	0	0	0	0	0	0	0	0	0	0	0	0	0	0	0	0	0	0	0	0	0	0	4.58048e-05	0	0	0	0	0	0	0	0	0	0	0
OTU_4735	4.83353e-06	0	0	0	0	0	0	0	0	0	0	0	0	0	0	0	0	0	0	0	0	0	0	0	0	0	0	0	0	0	0	0	0	0	0	0	0	0	1.00212e-05	0	0	0	0	0	0	0	0	0	0
OTU_4757	0	0	0	0	5.50873e-06	0	0	6.35138e-06	0	0	0	6.93683e-06	0	4.30843e-05	0	0	0	0	0	0	3.12759e-05	0	0	0	0	0	0	0	0	0	0	0	0	0	0	0	4.91642e-05	0	0	4.09115e-05	0	1.76642e-05	5.68003e-05	0	0	0	0	0	0
OTU_4806	0	0	0	0	0	0	0	0	0	0	0	0	0	0	0	0	0	0	0	0	0	0	0	0	0	0	0	0	0	0	0	0	0	0	0	0	0	0	0	0	0	1.05985e-05	0	0	0	0	0	0	0
OTU_4900	0	0	0	0	0	0	0	0	0	0	0	0	0	0	0.000112153	0	0	0	0	0	0	0	0	0	0	0	0	0	0	0	0	0	0	0	0	0	0	0	0	0	0	2.47298e-05	0	0	0	0	0	0	0
OTU_4946	0	0	0	0	0	0	0	0	0	0	0	0	0	0	0	0	0	0	0	0	0	0	0	0	0	0	0	0	0	0	0	0	0	0	0	0	0	0	0	0	0	0	0	0	0	0	0	0	0
OTU_5030	0	0	0	0	0	0	0	0	0	0	0	0	0	0	0	0	0	0	0	0	0	0	0	0	0	0	0	0	0	0	0	0	0	0	0	0	0	0	0	0	0	0	0	0	7.918e-06	0	0	0	0
OTU_5063	0	0	0	1.80714e-05	0	0	0	0	0	0	0	0	0	0	0	0	0	0	0	0	0	0	0	0	0	0	0	0	0	0	0	0	0	0	0	0	0	0	0	0	0	0	0	0	0	0	1.31441e-05	0	0
OTU_5087	0	0	0	0	0	0	0	0	0	0	0	0	0	0	0	0	0	0	0	0	0	0	0	0	0	0	0	0	0	0	0	0	0	0	0	0	0	0	0	0	0	0	0	0	0	0	0	6.65456e-05	0
OTU_5200	0	0	0	0	0	0	0	0	0	0	0	0	0	0	0	0	0	0	0	0	0	0	0	0	0	0	0	0	0	0	0	0	0	0	0	0	0	0	0	0	0	0	0	0	0	0	0	0	0
OTU_5377	0	0	0	0	0	0	0	0	0	0	0	0	0	0	0	0	0	0	0	0	0	0	0	0	0	0	0	0	0	0	0	0	0	0	0	0	0	0	0	0	0	0	0	0	0	0	0	0	0
OTU_5445	0	0	0	0	0	0	0	2.54055e-05	0	0	0	0	0	0	0	0	0	0	0	0	0	0	5.22308e-06	0	0	0	0	0	0	0	0	0	0	0	0	0	0	0	0	0	0	0	0	0	0	0	0	0	0
OTU_5446	0	0	1.26623e-05	9.03571e-06	0.000198314	1.40764e-05	8.89791e-06	0.000120676	0	0	0	0.000159547	6.7023e-05	0.000459565	0	5.79054e-05	0	0	1.33349e-05	0	0.000273664	3.99592e-05	4.17846e-05	0	0	0.0001558	0	0	0	0	0	0	0	0	0	6.58766e-06	0.000535344	1.14512e-05	0	0.000177283	0	0.000127182	0.000807826	0	0	0	0	0	0
OTU_5474	0	0	0	0	0	0	0	0	0	0	0	0	0	0	0	0	0	0	0	0	0	0	0	0	0	0	0	0	0	0	0	0	0	0	0	0	0	0	0	0	0	0	0	0	0	0	0	0	0
OTU_5492	0	0	0	0	0	0	0	0	0	0	0	0	0	0	0	0	0	0	0	0	0	0	0	0	0	0	0	0	0	0	0	0	0	0	0	0	0	0	0	0	0	0	0	0	0	0	0	0	0
OTU_5520	0	0	0	0	0	0	0	0	0	0	0	0	0	0	0	0	0	0	0	0	0	0	0	0	0	0	0	0	0	0	0	0	0	0	0	0	0	0	0	0	0	0	0	0	0	0	0	0	0
OTU_5584	0	0	0	0	0	0	0	0	0	0	0	0	0	0	0	0	0	0	0	0	0	0	0	0	0	0	0	0	0	0	0	0	0	0	0	0	0	0	0	0	0	0	0	0	0	0	0	0	0
OTU_5626	0	0	0	0	5.50873e-06	0	0	0	0	0	0	0	0	2.87228e-05	0	0	0	0	0	0	0	0	0	0	0	0	0	0	0	0	0	0	0	0	0	0	0	0	0	0	0	0	6.31114e-06	0	0	0	0	0	0
OTU_5630	0	0	0	0	0	0	0	0	0	0	0	0	0	0	0	0	0	0	0	0	0	0	0	0	0	0	0	0	0	0	0	0	0	0	0	0	0	0	0	0	0	0	0	0	0	0	0	0	0
OTU_5640	0	0	0	0	0	4.69213e-06	0	0	0	0	0	0	0	0	0	0	0	0	0	0	0	0	0	0	0	0	0	0	0	0	0	0	0	0	0	0	1.09254e-05	0	0	0	0	0	1.26223e-05	0	0	0	0	0	0
OTU_5653	0	0	0	0	2.20349e-05	0	0	0	0	0	0	2.08105e-05	0	2.87228e-05	0	0	0	0	0	0	0	0	1.04462e-05	0	0	1.83295e-05	5.71618e-06	0	0	0	0	0	0	0	0	0	0	0	0	6.81858e-06	0	7.06566e-06	1.89334e-05	0	0	0	0	0	0
OTU_5665	0	0	0	0	0	0	0	0	0	0	0	0	0	0	0	0	0	0	0	0	0	0	0	0	0	0	0	0	0	0	0	0	0	0	0	0	0	0	0	0	0	0	0	0	0	0	0	0	0
OTU_5945	0	0	0	0	0	0	0	0	0	0	0	0	0	0	0	0	0	0	0	0	0	0	0	0	0	0	0	0	0	0	0	0	0	0	0	0	0	0	0	0	0	0	0	0	0	0	0	0	0
OTU_698	0	0	0	0	6.0596e-05	0	1.33469e-05	0	0	0	1.64563e-05	0	0.000184313	0	0	3.15848e-05	0	0	0	0.00065295	0	0	0	0	2.91063e-05	0.000100812	0	0	0	0	0	0	3.75014e-06	0	0.000127108	0	0	0	0	0	0	0	0	3.16941e-05	0	0.000102521	0	0	0
OTU_736	0	0	0	0	0	0	0	0	0	0	0	0	0.000167558	0	0	0	0	0	0	0.000486512	0	0	0	0	0	0	0	0	0	0	0	4.39111e-06	0	0	0	0	0	0	0	0	0	0	0	0	0	0	0	0	0.00233759
OTU_829	0	0	0	0	0	0	0	0	0	0	0	0	0.000318359	0	0	0	0	0	2.66697e-05	0	8.60087e-05	2.21995e-05	0	0	0	0	0	0	0	0	0	0	0	0	0	0	0	0	0	0	0	0	5.04891e-05	0	0	0	0	0.00021865	0
OTU_1144	0	0	0	0	0	0	0	0	0	0	0	0	0	0	0	0	0	0	0	0	0	0	0.000109685	0	0	0	0	0	0	0	0	0	0	0	0	5.92889e-05	0	0	0	0	0	5.29925e-05	0	0	0	0	0	0	0
OTU_1456	0	0	0	0	0	0	0	0	0	0.000115412	0	0	0	0	0	0	0	1.18964e-05	0	0	0	0	0	0	0	0	0	0	0	0	0	0	0	0	0	0	0	0	0	0	0	0	0	0	0	0	0	0	0
OTU_1977	0	0	0.000386201	0	0	0	0	0	0	0	0	0	0	0	0	0	0	0	0	0	0	0	1.56692e-05	0	0	0.000238283	0	0	0	0	0	0	0	0	0	0	0	0	0	0.000525031	0	0	0	0	0	0	0	0	0
OTU_2463	0	0	0	4.51785e-05	0	0	0.000271386	0.000304866	0	0	0	0	0.000268092	0	0	0	0	0.000126894	0	0	0	0	0.000214146	0	0	0	0	0	0	0	0	0	0	0	0.000508431	0.00403165	0	0	0	0	0	0	0	0	0	0	0.00214905	0	0
OTU_2684	0	0	0	0	0	0	0	0	0	0	0	0	0	0	0	0	0	0	0	0	0	0	0	0	0	0	0	0	0	0	0	0	0	0	0	3.9526e-05	0	0	0	0	0	0	0	0	0	0	0	0	0
OTU_2822	0	0	0	0	0	0	0	0	0	0	0	0	0	0	0	0	0	0	2.22248e-05	0	0	0	3.65615e-05	0	0	0	0	8.48803e-06	0	0	0	0	0	0	0	0	3.27761e-05	0	0	0	0	3.88612e-05	0	0	0	0	0	0	0
OTU_2884	0	0	0	0	0	0	0	0	0	0	0	0	0	0	0	0	0	0	0	0	0	0	0	0	0	0	0	0	0	0	0	0	0	0	0	3.29383e-05	0	0	0	0	0	0	0	0	0	0	5.25762e-05	0	0
OTU_3857	0	1.12524e-05	0	0	0	0	0	0	0	0	0	0	0	0	0.000224306	0	1.20518e-05	0	0	0	0	0	3.13385e-05	0	0	0	0	1.2732e-05	0	0	7.89983e-05	0	0	0	0	0	2.18508e-05	5.72561e-06	0	0	0	0	0	0	0	0	0	0	0
OTU_4372	0	0	0	5.42143e-05	0	0	8.89791e-06	1.90542e-05	0	0	0	5.54947e-05	0.00113939	0	0	0	0	2.37927e-05	0	0	0	0	1.04462e-05	0	0	0	0	0	0	0	0	0	0	0	0	0.000230568	0	0	0	0	0	0	0	0	0	0	9.85804e-05	0	0
OTU_4546	0	0	0	0	0	0	0	0	0	0	0	0	0	0	0	0	0	0	0	0	0	0	0	0	0	0	0	0	0	0	0	0	0	0	0	0	0	0	0	0	0	0	0	0	0	0	0	0	0
OTU_478	0	0	0	0.000280107	0	0	0	0	0	0	0	0	0	0	0	0	0	0	2.22248e-05	0	0	0	0.000365615	0	0	0	0	0	0	0	0	2.63466e-05	0	7.51405e-05	0	0	0	5.72561e-06	0	0	0	0.000293225	0	0	0	0	0	0	0
OTU_221	0.00143556	0.00035445	0	0	0	0	0.00102326	0.000317569	0	5.07813e-05	0.00141936	5.54947e-05	0.000469161	0	0	0	3.01296e-05	0.000150687	0.00132904	0	0	0	5.22308e-05	0	0.000538466	0	4.57294e-05	0	0	4.42055e-06	0	0.00236681	0	0	0	0	0	0	0.00209444	0	0	8.83208e-05	0	0	0.00233185	0	0	0	0
OTU_178	0	0	0	0	0.00161957	0	4.44895e-06	0	0	1.38495e-05	0	0.000138737	0	0	0	0	0.000138596	5.15509e-05	0	0	0	0	0	0	0	0	0	0	0	0	0	0	0	0	0	0	0	0	0	0	0	6.71238e-05	0	0	0	3.41735e-05	0	0.000209143	0
OTU_1946	1.93341e-05	0	0	0	0	1.87685e-05	0	0	0	0	0	0.000145673	0	0	0	1.05283e-05	0	0	0	0	0	0	0.000182808	0	0	0	4.00133e-05	0	3.05963e-05	0	0	4.39111e-06	0	0	0	0	2.73134e-05	0	0	0.00014319	0	0.000367415	0	6.33882e-05	0	0	0	0	0
OTU_220	0.000217509	0.00151345	0	0.000713821	0.00013221	0.00205984	0.000266937	0.00133379	0.0018927	0.000272373	5.3483e-05	0.000374589	0.000871299	0.000344674	0.00100938	0.00301635	0.00104851	0.000487751	0.000111124	1.28029e-05	0.000336216	0.000523909	0.0036666	0.000264232	4.85105e-06	0	0.000228647	0.000568698	0.00558893	5.30466e-05	0.00118497	6.58666e-05	3.00011e-05	0.00420787	0.000233031	0.00289857	0.000245821	0.000314908	1.00212e-05	0.00014319	0.0023546	0.00332793	0.00094036	0.000171148	0.000106893	9.27567e-05	0.000644059	0.00318468	0
OTU_2318	0	2.25048e-05	0	0	0	1.87685e-05	4.44895e-06	0	0	0	0	6.93683e-06	0	0	0	8.4226e-05	0	0	0	0	0	0	7.31231e-05	0	0	0	1.14324e-05	0	0	0	0	0	0	0	0	0	0	0	0	0	0	8.83208e-05	0	0	0	0	0	0	0
OTU_2525	0	0	0	0	0	0	0	0	0	0	0	0	0	0	0	0	0	0	0	0	0	0	0	0	0	0	0	2.97081e-05	0	0	0	0	0	0	0	0	0	0	0	0	0	0	0	0	0	0	0	0	0
OTU_334	0	0	0.000816719	0	0	0	0	0	0	0	0	0	0	0	0	2.10565e-05	0	1.18964e-05	0	0	0	0	0	0	0	0	0	0	0	0	0	0	0	0	0	0	0	0	0	0	0	0	0	0	0	0	0	0	0
OTU_3701	0	0	0	0	0	0	0	0	0	1.38495e-05	0	0	0	0	0	0	0	0	0	0	0	0	0	0	0	0	0	0	0	0	0	0	0	0	0	0	0	0	0	0	0	0	0	0	0	0	0	0	0
OTU_3795	0	0	0	0	0	0	0	0	0	3.69319e-05	0	0	0.000201069	0	0	0	0	1.18964e-05	0	0	0	0	0	0	0	0	0	0	0	0	0	0	0	0	0	0	0	1.71768e-05	0	1.36372e-05	0	5.29925e-05	0	0	0	0	0	0.000342235	0
OTU_495	4.35018e-05	0	0	0	0	0	2.22448e-05	0	0.00141526	0	0.000102852	0	0	0	0	0	0	0	3.55597e-05	0	0	0	0	0	0	0	0	0	0	8.84111e-06	0	1.31733e-05	0	0	0	0	0.00028406	0	2.50531e-05	0	0	0	0	0	4.7508e-05	0	0	0	0
OTU_5215	0	0	6.33116e-06	0	0	0	0	0	0	0	0	0	5.02673e-05	0	0	0	0	0	0	0	0	0	0	0	0	0	0	0	0	0	0	0	0	0	0	0	0	0	0	2.04558e-05	0	7.06566e-06	0	0	0	0	0	9.50652e-05	0
OTU_565	0	0	0.000582466	0	0	0	0	0	0	0	0	0	0	0	0	0	0	1.18964e-05	0	0	0	0.000142077	0	0	0	0	1.71485e-05	0	0	0	0	0	0	0	0	0	0	0	0	0.000252288	0	7.06566e-06	0	0	0	0	0	0	0
OTU_600	0	0.000202543	0	0	0	0	0	0	0	1.84659e-05	0	0	0	0	0	0	0	2.37927e-05	0	0	0	0	0.000214146	0	0	0	2.85809e-05	0	0	0	0	0	0	0.000195365	0	2.63506e-05	0	1.71768e-05	5.01062e-06	0	0	6.00582e-05	0	0	0	1.95277e-05	0	0	0
OTU_89	0	2.25048e-05	0.000392532	0	0.00116785	0	0.000120122	0.000190542	8.52566e-06	0.00207742	0	0.000242789	0.000871299	0	0	0.000384281	0	0.00146722	0	0.00065295	0	6.65986e-05	0.0071974	0	0	8.24825e-05	3.42971e-05	5.94162e-05	0.000469144	0	0.000296244	0	7.50027e-06	0.000886658	0.000614355	0.000612652	1.09254e-05	0.00139705	0	0.000409115	0	0.00474106	0.000309246	0.000209181	0	1.46458e-05	0.000170873	0.0027759	0
OTU_114	0	0	0	0	0	4.69213e-05	0.00284288	0.00349326	0.000537116	0	0	0.000360715	0	0	0	0.00107915	0.000494125	0.000281547	0	0	0	0.00811615	0.000600654	0	4.85105e-06	0	0	0	0.00225393	0.000176822	0	4.39111e-06	0	0	0.00146174	0.000895922	0.000327761	0	0	0	0.00182057	0.000215503	0	0	0	0	0.000749211	0	0
OTU_4120	0	0	0	0	0	0	0	0	0	0	0	0	0	0	0	0	0	0	0	0	0	2.21995e-05	0	0	0	0	0	0	0	0	0	0	0	0	0	0	0	0	0	0	2.42742e-05	0	0	0	0	0	0	0	0
OTU_188	0	0	0.000759739	0.000289143	0	0	0.00475593	0.00107974	0	0.000240057	0	3.46842e-05	0.0032171	0	0	0	0.000235011	9.51709e-05	0	0	0	0	0.000219369	0	0	0	0	4.24401e-06	0	3.53644e-05	0	0	0	0	0	0.000494074	0.000393314	0	0	0	0	0.000706566	0	0	0	0	0	0	0
OTU_2599	0	0	0	0	0	0	0	0	0	0	0	0	0	0	0	0	0	0	0	0	0	0	0	0	0	0	0	0	0	0	0	1.31733e-05	0	0	0	0	0	0	0	0	0	0	0	0	0	0	0	0	0
OTU_3794	0	0	0	0	0	0	9.7877e-05	0	0	0	0	0	0.000402138	0	0	1.05283e-05	0	2.37927e-05	0	0	0	0	0	0	0	0	0	4.66842e-05	0	0	0.000543113	0	0	0	0	0	0	0	0	0	0	3.88612e-05	0	0	0	0	0	0	0
OTU_4000	0	0	0	0	0	0	0	0	0	0	0	0	0	0	0	0	0	0	2.22248e-05	0	0	0	0	0	0	0	0	0	0	0	0	8.78221e-06	0	0	0	0	0	0	5.01062e-06	0	0	0	0	0	3.959e-06	0	0	0	0
OTU_46	0.0171349	0.000810172	0.000386201	0.000876464	0	0.000126687	1.77958e-05	0.000285812	8.52566e-06	0	0.0358007	6.93683e-06	0.00118966	0	2.24306e-05	0.000352697	1.20518e-05	2.37927e-05	0.0358041	0	0	7.99183e-05	5.22308e-06	0	0.0284077	0	1.14324e-05	2.12201e-05	1.01988e-05	0	8.88731e-05	0.0571678	0	0	0	0.000158104	0	2.8628e-05	0.0768579	0	2.42742e-05	4.2394e-05	7.57337e-05	6.33882e-06	0.0333031	0	0	0	0
OTU_547	2.90012e-05	0	0	0	0	0	0	0	0.000861091	0.000152344	2.05704e-05	0	0.000201069	0	0	0	0	0.000118964	1.77798e-05	0.000691359	0.000164198	3.55192e-05	5.74539e-05	0.000205514	0	0.000164965	0	0	0	0	0	0	0	0	0	3.9526e-05	0	1.14512e-05	0	0.000300018	0	0.000148379	0	0	0	0	0	0.000779534	0
OTU_809	0	0	0	0	0	0	0	0	0	4.61649e-05	0	0	0	0	0	0	0	0	0	0	0	0	0	0	0	0	0	0	0	0	0	0	0	0	0.000381324	0	0.000114716	0	0	0	0	0	0	0.000114099	0	5.85832e-05	0	0	0
OTU_2586	0	0	0	0	0	0	0	0	0	0	0	0	0	0	0	0	0	0	0	0	0	0	0	0	0	0	0	0	0	2.21028e-05	0.000138247	0	0	0	0	0	0	0	0	0	0	4.59268e-05	0	0	2.7713e-05	0	0	0	0
OTU_5591	0	0	0	0	0	0	0	0	0	0	0	0	0	0	0	0	0	0	0	0	0	0	0	0	0	0	0	0	0	0	0	0	0	0	0	0	0	0	0	0	0	0	0	0	0	0	0	0	0
OTU_777	4.35018e-05	0	0	0	0	5.63055e-05	2.22448e-05	0	0	0	0	0	0	0	0	0	6.02591e-05	8.32745e-05	5.33395e-05	0.000204847	0	0	0	0	0	0.000100812	0	0	0	8.84111e-06	0	0	0	0.00024045	0.000720278	0	0	0	0	0	0	0	0.000100978	1.26776e-05	5.1467e-05	0	0	0	0
OTU_1635	0	0	0	0	0	0	0	0	0	0.000124645	8.22815e-06	0	0	0	0	0	0	8.724e-05	0	2.56059e-05	0	0	0	0	0	0	0	0	0	0	0	4.39111e-06	0	0	0	0	0	0	0	0	0	0.000113051	0	0	0	0	0	0	0
OTU_2204	0	0	0	0	0	0	0	0	0	0	1.64563e-05	0	0	0	0	0	0	0	2.22248e-05	0	0	0	0	0	0	0	0	0	0	0	0	8.78221e-06	0	0	2.11846e-05	0	0	0	5.01062e-06	0	0	0	0	0	0	0	0	0	0
OTU_2215	0	0	0	0	0	0	0	0	0	0	2.46845e-05	0	0	0	0	0	0	0	8.88992e-06	0	0	0	0	0	0	0	0	0	0	0	0	0	0	0	0	0	0	0	2.50531e-05	0	0	0	0	0	3.959e-06	0	0	0	0
OTU_2292	0	0	0	0	0	0	0	0	0	0	0	0	0	0	8.97223e-05	0	0	0	0	0	0	0	0	0	0	0	0	0	0	0	0	0	0	0	0	0	0	0	0	0	0	0	0	0	0	0	0	0	0
OTU_2375	0	5.6262e-06	0	0	0	0	0	0	0	0	0	0	0	0	0	0	0	0	1.33349e-05	0	0	0	0	0	0	0	0	0	0	0	0	8.78221e-06	0	0	0	0	0	0	0	0	0	0	0	0	1.5836e-05	0	0	0	0
OTU_2622	0	0	0	0	0	0	0	0	0	0	0	0	0	0	0	0	0	0	0	0	0	0	0	0	0	0	0	0	0	0	0	0	0	0	0	0	0	0	0	0	0	0	0	0	0	0	0	0	0
OTU_2628	0	5.6262e-06	0	0	0	0	4.44895e-06	0	0	0	0	0	0	0	0	0	0	0	0	0	0	0	0	0	0	1.83295e-05	0	4.24401e-06	0	0	0	0	0	0	0	0	0	0	0	0	0	0	0	0	0	0	0	0	0
OTU_2630	0	4.50096e-05	0	0	0	0	0	1.90542e-05	0	0	0	0	0	0	0	0	0	0	0	0	0	0	0	0	0	0	0	1.2732e-05	0	0	0	0	0	0	0	6.58766e-06	0	0	0	0	0	0	0	0	0	0	0	0	0
OTU_2690	0	0	0	0	0	0	0	0	0	0	0	0	0	0	0	0	0	0	0	0	0	0	0	0	0	0	0	0	0	0	0	0	0	0	0	0	0	0	0	0	0	0	0	0	0	0	0	0	0
OTU_2723	0	0	0	0	0	0	0	0	0	0	0	0	0	0	0	0	0	0	0	0	0	0	0	0	0	0	0	0	0	0	0	0	0	0	0	0	0	0	1.50319e-05	0	0	0	0	0	0	0	0	0	0
OTU_2772	0	0	0	0	0	0	0	0	0	0	0	0	0	0	0	0	0	0	0	0	0	0	0	0	0	0	0	0	0	0	0	0	0	0	0	0	0	0	0	0	0	1.41313e-05	0	0	0	0	0	0	0
OTU_2778	0	0	0	0	0	0	0	0	0	0	0	0	0	0	0	0	0	0	0	0	0	0	0	0	0	0	0	0	0	0	0	0	0	0	0	0	0	0	0	0	0	1.05985e-05	0	0	0	0	0	0	0
OTU_2873	0	0	0	0	0	0	0	0	0	0	0	0	0	0	0	0	0	0	0	0	0	0	0	0	0	0	0	0	0	0	0	0	0	0	0	0	0	0	0	0	0	0	0	0	1.1877e-05	0	0	0	0
OTU_2874	0	0	0	0	0	0	0	0	0	0	0	0	0	0	0	0	0	0	0	0	0	0	0	0	0	0	0	0	0	0	0	0	0	0	0	0	0	0	0	0	0	0	0	0	1.1877e-05	0	0	0	0
OTU_2879	0	2.25048e-05	0	0	5.50873e-06	0	0	6.35138e-06	0	0	0	0	0	0	0	0	0	0	0	0	0	4.43991e-06	0	0	4.85105e-06	0	0	0	0	0	0	0	0	0	0	0	0	0	0	0	0	1.76642e-05	0	0	0	0	6.57203e-06	0	0
OTU_3215	1.45006e-05	0	0	0	0	0	0	0	0	0	0	0	0	0	0	0	0	0	0	0	0	0	0	0	0	0	0	0	0	0	0	0	0	0	0	0	0	0	0	0	0	0	0	0	0	0	0	0	0
OTU_3225	9.66707e-06	0	0	0	0	0	0	0	0	0	0	0	0	0	0	0	0	0	0	0	0	0	0	0	0	0	0	0	0	0	0	4.39111e-06	0	0	0	0	0	0	0	0	0	0	0	0	7.918e-06	0	0	0	0
OTU_3361	0	0	0	0	0	0	0	0	0	0	0	0	0	0	6.72917e-05	0	0	0	0	0	0	0	0	0	0	0	0	0	0	0	0	0	0	0	0	0	0	0	0	0	0	0	0	0	0	0	1.97161e-05	0	0
OTU_3527	0	0	0	0	0	0	0	0	0	0	0	0	0	0	0	0	0	3.96545e-06	0	0	0	0	0	0	0	0	0	0	0	0	0	0	0	0	0	0	0	0	0	0	0	1.05985e-05	0	0	0	0	0	0	0
OTU_3532	0	0	0	0	0	0	0	0	0	0	0	0	0	0	0	0	0	0	0	0	0	0	0	0	0	0	0	0	0	0	0	0	0	0	0	0	0	0	0	0	0	0	0	0	0	0	0	0	0
OTU_3550	0	0	0	0	0	0	0	0	0	0	0	0	0	0	0	0	0	0	0	0	0	0	0	0	0	0	0	0	0	0	0	0	0	0	0	0	0	0	0	0	0	0	0	0	0	0	0	0	0
OTU_3745	0	0	0	0	0	0	0	0	0	0	8.22815e-06	0	0	0	0	0	0	0	0	0	0	8.87981e-06	0	0	0	0	0	0	0	0	0	0	0	0	0	0	0	0	1.00212e-05	0	0	0	0	0	0	0	0	0	0
OTU_3920	0	0	0	0	0	0	0	0	0	0	0	0	0	0	0	0	1.20518e-05	0	0	0	0	0	0	0	0	0	0	0	0	0	0	0	0	0	0	0	0	0	0	0	0	0	0	0	0	0	0	0	0
OTU_3999	0	0	0	0	0	0	0	0	0	0	8.22815e-06	0	0	0	0	0	0	0	8.88992e-06	0	0	0	0	0	4.85105e-06	0	0	0	0	0	0	1.75644e-05	0	0	0	1.9763e-05	0	0	2.00425e-05	0	0	0	0	0	7.918e-06	0	0	0	0
OTU_4005	0	0	0	0	0	0	0	1.27028e-05	0	0	0	0	0	0	0	0	0	0	8.88992e-06	0	0	0	0	0	0	0	0	0	0	0	0	4.39111e-06	0	0	0	0	0	0	0	0	0	0	0	0	0	0	0	0	0
OTU_4213	0	0	0	0	0	0	0	0	0	0	0	0	0	0	0	0	0	0	0	0	0	0	0	0	9.7021e-06	0	0	0	0	0	0	0	0	0	0	0	0	0	0	0	0	0	0	0	0	0	0	0	0
OTU_4225	0	0	0	0	0	0	0	0	0	0	0	0	0	0	0	0	0	0	0	0	0	0	0	0	9.7021e-06	0	0	0	0	0	0	0	0	0	0	0	0	0	0	0	0	0	0	0	7.918e-06	0	0	0	0
OTU_4338	0	0	0	0	0	0	0	0	0	0	0	0	0	0	0	0	0	0	0	0	0	0	0	0	0	0	0	0	2.03975e-05	0	0	0	0	0	0	0	0	0	0	0	0	0	0	0	0	0	0	0	0
OTU_4360	0	0	0	0	0	0	0	0	0	0	0	0	0	0	0	0	0	0	0	0	0	0	0	0	0	0	0	0	0	0	0	0	0	0	0	0	0	0	0	0	0	0	0	0	0	0	0	0	0
OTU_4414	0	0	0	0	0	0	0	0	0	0	0	0	0	0	0	0	0	1.18964e-05	0	0	0	0	0	0	9.7021e-06	0	0	0	0	0	2.96244e-05	0	0	0	0	0	0	0	0	0	0	0	0	0	0	0	0	0	0
OTU_4457	0	0	0	0	0	0	0	0	0	0	0	0	0	0	0	0	0	0	0	0	0	0	0	0	0	0	0	0	0	0	0	8.78221e-06	0	0	0	0	0	0	0	0	0	0	0	0	0	0	0	0	0
OTU_4477	0	0	0	0	0	0	0	0	0	0	0	0	0	0	0	0	0	0	0	0	0	0	0	0	0	0	0	0	0	0	0	8.78221e-06	0	0	0	0	0	0	0	0	0	0	0	0	0	0	0	0	0
OTU_4483	0	0	0	0	0	0	0	0	0	0	0	0	0	0	0	0	0	0	0	0	0	0	0	0	0	0	0	0	0	0	0	8.78221e-06	0	0	0	0	0	0	0	0	0	0	0	0	0	0	0	0	0
OTU_4498	0	0	0	0	0	0	0	0	0	0	0	0	0	0	0	0	0	0	0	0	0	0	0	0	0	0	0	0	0	0	0	0	0	0	0	0	0	0	0	0	0	0	0	0	0	0	0	0	0
OTU_4525	0	0	0	0	0	0	0	0	0	0	0	0	0	0	0	0	0	0	0	0	0	0	0	0	0	0	0	0	0	0	0	0	0	0	0	0	0	0	0	0	0	0	0	0	0	0	0	0	0
OTU_4527	0	0	0	0	0	0	0	0	0	0	0	0	0	0	0	0	0	0	0	0	0	0	0	0	0	0	0	0	0	0	0	0	0	0	0	0	0	0	0	0	0	0	0	0	0	0	0	0	0
OTU_4732	0	0	0	0	0	9.38425e-06	0	0	0	0	0	0	0	0	0	0	0	0	8.88992e-06	0	0	0	0	0	9.7021e-06	0	0	0	0	0	0	1.31733e-05	0	0	0	0	0	0	1.50319e-05	0	0	0	0	0	1.5836e-05	0	0	0	0
OTU_4733	0	0	0	0	0	0	0	0	0	0	0	0	0	0	0	0	0	0	0	0	0	0	0	0	0	0	0	0	0	0	0	1.31733e-05	0	0	0	0	0	0	3.00637e-05	0	0	0	0	0	3.959e-06	0	0	0	0
OTU_4934	0	0	0	0	0	0	0	0	0	0	0	0	0	0	0	0	0	0	0	0	0	0	0	0	0	0	0	0	0	0	0	0	0	0	0	0	0	0	0	0	0	7.06566e-06	0	0	0	0	0	0	0
OTU_5054	0	0	0	0	0	0	0	0	0	0	0	0	0	0	0	0	0	0	0	0	0	0	0	0	0	0	0	0	0	0	0	0	0	0	0	0	0	0	0	0	0	0	0	0	0	0	0	0	0
OTU_5228	0	0	0	0	0	0	0	0	0	0	0	0	0	0	0	0	0	0	4.44496e-06	0	0	0	0	0	0	0	0	0	0	0	0	0	0	0	0	0	0	0	5.01062e-06	0	0	0	0	0	3.959e-06	0	0	0	0
OTU_1092	0	0	0	0	0	0	0	0	0	0	0	0	0	0	0	0	0	0	0	0	0.000172017	0	0	0	0	0	0	0	0	0	0	0	0	0	0	0	0	0	0	0	0	0	0	0	0	0	0	0	0
OTU_1128	2.41677e-05	0	0	0	0.000198314	1.87685e-05	6.67343e-05	1.27028e-05	0.000349552	0	3.29126e-05	0	0	2.87228e-05	0	0	0.000108466	3.96545e-06	0	0	0	0	0	0	2.42552e-05	4.58236e-05	1.14324e-05	4.24401e-06	6.11926e-05	8.84111e-06	1.97496e-05	4.83022e-05	3.75014e-06	0.000465871	0	0	2.18508e-05	0	9.01912e-05	2.72743e-05	0	0.000226101	6.31114e-06	0	3.5631e-05	1.46458e-05	6.57203e-06	0.000503845	0
OTU_115	6.28359e-05	0.00135591	0.000132954	9.93928e-05	0.000429681	0	0	0	0.000895194	0	4.11408e-06	0.00176889	0.00191016	0	0	0	0	7.93091e-06	4.44496e-06	0	7.81898e-06	0	4.17846e-05	0	8.73189e-05	0	0	0	0.000214174	0	0	1.75644e-05	3.75014e-06	0	0	0.000118578	0	0	0	0.00197057	0	7.77223e-05	0.000315557	0	6.7303e-05	0	0.000236593	0	0
OTU_1340	0	0	0	0	0	0	0	0	0	7.84803e-05	0	0	0	0	0	0	0	4.362e-05	0	0	0	0	0	0	0	0	0	2.54641e-05	0	0	0.000661611	0	0	0	0	0	0	0.000383616	0	0	0	0	0	0.000133115	0	0	0	0	0
OTU_1460	0	0	0	0	0	0	0	0	0	0	0	0	0	0	0	0	0	0	0	0	0	0	0	0	0	0	0	0	0	0	0	0	0	0	0	0	0	0	0	0	0	0	0	0	0	0	0	0	0
OTU_1472	0	0	0	0	0	0	0	0	0	0	4.11408e-06	0	0	0	0	0	0	0	2.22248e-05	0	0	0	0	0	0	0	0	0	0	0	0	1.31733e-05	0	0	0	0	0	0	1.00212e-05	0	0	1.05985e-05	0	0	3.959e-06	4.88193e-06	0	0	0
OTU_1572	0.000130505	0	0	0	0	3.7537e-05	0	0	1.70513e-05	9.23297e-06	0.000185133	0	0	0	0	0	0	0	0.000128904	0	0	2.66394e-05	0	0	0.00027651	0	0	0	0	0	0	0.000232729	0	0	4.23693e-05	0	0	0	0.000190404	0	0	0	3.78668e-05	0	0.000261294	0	0	0	0
OTU_168	5.80024e-05	3.37572e-05	0.0192341	6.325e-05	0.000181788	0.00294196	0.00140587	0.000736761	0.000485963	0.000300072	3.70267e-05	5.54947e-05	0.00631692	0	0	0.00167926	0	0.000182411	1.33349e-05	0.000627345	7.03708e-05	0.0101851	0.000245485	0	0	0.000549884	6.2878e-05	0	0.00219274	2.65233e-05	0.000256744	3.07377e-05	3.75014e-06	7.51405e-05	0.00269045	0.00125824	4.37015e-05	0	3.50744e-05	0.000422752	0	0.000120116	0.000201956	0	5.5426e-05	7.81109e-05	0.000138013	0	0
OTU_1685	0	0	0	0	0	0	0	0	0	0	4.11408e-06	0	0	0	0	0	0	0	4.44496e-06	0	0	0	0	0	2.42552e-05	0	0	0	0	0	0	0	0	0	0	0	0	0	1.00212e-05	0	0	0	0	0	0	0	0	0	0
OTU_1720	0.000193341	0	0	0	0	3.28449e-05	8.89791e-06	1.90542e-05	8.52566e-06	0	0.000185133	0	0	0	0	0	0	0	0.000137794	1.28029e-05	0	2.21995e-05	0	0	0.000227999	0	0	0	1.01988e-05	0	0	0.000329333	0	0	0	6.58766e-06	0	0	0.000375797	0	0	0	1.26223e-05	0	0.000217745	0	0	0	0
OTU_1722	6.76695e-05	0	0	0	0	0	0	0	4.26283e-05	0	9.05097e-05	0	0	0	0	1.57924e-05	0	0	9.33441e-05	0	0	4.43991e-06	0	0	0.000155234	0	0	0	0	0	0	0.000201991	0	0	0	1.31753e-05	1.09254e-05	0	0.000175372	0	0	0	3.15557e-05	0	0.000174196	0	0	0	0
OTU_1725	0	5.6262e-06	0	0	0	0	0	0	0	0	0	0	0	0	0	0	0	0	0	0	0	0	0	0	0	0	0	0	0	0	0	0	0	0	0	0	0	0	0	0	0	0	0	0	0	0	0	0	0
OTU_1759	0.000696029	0	0	0	0	9.38425e-06	9.7877e-05	6.35138e-06	0.000144936	1.38495e-05	0.000592427	0	0	0	0	2.63206e-05	0	3.96545e-06	0.00053784	0	0	5.32789e-05	0	0	0.00122246	0	0	0	1.01988e-05	0	0	0.00125586	0	0	0.000148293	6.58766e-06	1.63881e-05	1.71768e-05	0.00133784	0	0	7.06566e-06	8.20448e-05	0	0.000973914	0	0	2.85196e-05	0
OTU_1762	0	5.6262e-06	0	0	0	0	0	0	0	0	0	0	0	0	0	0	0	0	0	0	0	0	0	0	0	0	0	0	0	0	0	0	0	0	0	0	0	0	0	0	0	0	0	0	0	0	0	0	0
OTU_1824	0	2.8131e-05	1.26623e-05	0	1.10175e-05	0	4.44895e-06	0	0	0	0	0	0	0	0	0	0	0	0	0	0	0	0	0	0	0	0	0	0	0	0	0	0	0	0	0	0	0	0	0	0	0	0	0	0	0	0	0	0
OTU_1918	3.86683e-05	0	0	0	0	4.69213e-06	1.33469e-05	0	0	0	3.70267e-05	0	0	0	0	1.05283e-05	0	0	9.77891e-05	0	0	0	0	0	8.24678e-05	0	0	0	0	0	0	0.000149298	0	0	6.35539e-05	0	0	0	0.000115244	0	0	0	0	0	0.000102934	0	0	0	0
OTU_1927	3.86683e-05	0	6.33116e-06	0	0	0	0	0	0	0	8.22815e-06	0	0	0	0	0	0	0	0	0	0	0	0	0	9.7021e-06	0	0	0	0	0	0	3.51289e-05	0	0	0	0	0	0	3.00637e-05	0	0	2.1197e-05	0	0	2.3754e-05	4.88193e-06	0	0	0
OTU_1929	2.90012e-05	0	0	0	0	0	0	0	0	0	8.22815e-06	0	0	0	0	0	0	0	8.88992e-06	0	0	0	0	0	1.45531e-05	0	0	0	0	0	0	4.39111e-06	0	0	0	0	0	0	1.50319e-05	0	0	0	0	0	1.1877e-05	0	0	0	0
OTU_1944	3.38347e-05	0	0	0	0	0	0	0	0	0	2.87985e-05	0	0	0	0	0	0	0	2.66697e-05	0	0	0	0	0	3.88084e-05	0	0	0	0	0	0	8.3431e-05	0	0	0	0	0	0	7.01487e-05	0	0	3.53283e-06	0	0	1.5836e-05	0	0	0	0
OTU_1952	0.00016434	0	0	0	0	0	2.22448e-05	0	8.52566e-05	4.61649e-06	0.000119308	0	0	0	0	2.10565e-05	1.80777e-05	0	0.000160018	0	0	2.21995e-05	0	0	0.000286212	0	0	0	0	0	0	0.00027664	0	0	4.23693e-05	0	0	0	0.00024051	0	0	0	4.4178e-05	0	0.000285048	0	0	0	0
OTU_1955	0.000106338	0	0	0	0	9.38425e-06	1.77958e-05	6.35138e-06	2.5577e-05	0	0.000135764	0	0	0	0	0	6.02591e-06	0	0.000106679	0	0	2.21995e-05	0	0	0.000179489	0	0	0	0	0	0	0.000201991	0	0	0	0	0	0	0.000255542	0	0	0	2.52446e-05	0	0.000241499	0	0	0	0
OTU_1956	2.90012e-05	0	1.26623e-05	0	0	0	0	0	0	0	6.17111e-05	0	0	0	0	0	0	3.96545e-06	3.55597e-05	0	0	0	5.22308e-06	1.46795e-05	2.91063e-05	0	0	0	0	4.42055e-06	0	5.26933e-05	0	1.50281e-05	0	0	0	0	7.01487e-05	0	0	3.17955e-05	0	0	4.3549e-05	4.88193e-06	6.57203e-06	0	0
OTU_1957	0	6.75143e-05	0	0	0	0	0	0	0	0	0	0	0	0	0	0	0	0	0	0	0	0	0	0	0	0	0	4.24401e-06	0	0	0	0	0	0	0	0	1.09254e-05	0	0	0	0	0	0	0	0	0	0	0	0
OTU_1959	0	1.68786e-05	0	0	0	0	0	0	0	0	0	0	0	0	0	0	0	0	0	0	0	0	0	0	0	0	0	0	0	0	0	0	0	0	0	0	0	0	0	0	0	0	0	0	0	0	0	0	0
OTU_1960	0	2.8131e-05	0	0	0	0	0	0	0	0	0	0	0	0	0	0	0	0	0	0	0	0	0	0	0	0	0	0	0	0	0	0	0	0	0	0	0	0	0	0	0	0	0	0	0	0	0	0	0
OTU_1967	0	3.37572e-05	0	0	0	0	0	3.17569e-05	0	0	0	0	0	0	0	0	0	0	0	0	0	0	1.04462e-05	0	0	0	0	0	0	0	0	0	0	0	6.35539e-05	0	0	0	0	0	0	0	0	6.33882e-06	0	0	6.57203e-06	0	0
OTU_1968	0	1.68786e-05	0	0	0	0	0	0	0	0	0	0	0	0	0	0	0	0	0	0	0	0	0	0	0	0	0	0	0	0	0	0	0	0	0	0	0	0	0	0	0	0	0	0	0	0	0	0	0
OTU_20	0.0219926	0.00482728	0.00200065	0.0026565	0.00298573	0.0182242	0.00491164	0.00096541	8.52566e-06	0.000632459	0.0526848	0.00352391	0.00777467	0.00178082	0.00325243	0.0110863	0.000457969	0.000483785	0.0579311	0.000307271	0.000484776	0.0106025	0.000198477	2.93591e-05	0.0495389	0.00122807	0.00024008	0.0010313	0.00687397	0.000101673	0.000414741	0.0881339	0.000180007	0.0013375	0.00495721	0.00159421	0.000163881	0.000360713	0.0966499	0.00147963	0.000728226	0.00105985	0.000347113	1.90165e-05	0.0616298	0.00143529	0.000690063	0.00019013	9.73994e-05
OTU_2020	3.38347e-05	0	0	0.000225893	0.000225858	1.40764e-05	0	1.27028e-05	0.000426283	1.84659e-05	2.05704e-05	0	0	0	0	4.2113e-05	1.80777e-05	1.18964e-05	1.33349e-05	0	0	6.21587e-05	5.22308e-06	0	8.73189e-05	0.000201624	5.71618e-06	0.000195225	0.000622125	3.53644e-05	0.000128372	5.70844e-05	0	0	2.11846e-05	0	0.000207582	0	3.00637e-05	0	0	2.47298e-05	4.4178e-05	9.50823e-05	7.918e-06	6.8347e-05	0	0.000484832	0
OTU_2046	0	0	0	0	0	1.87685e-05	0	0	0	0	4.11408e-06	0	0	0	0	5.26413e-06	0	0	1.33349e-05	0	0	4.43991e-06	0	0	9.7021e-06	0	0	0	0	0	0	0	0	0	0	0	0	0	2.00425e-05	0	0	0	0	0	3.959e-06	0	0	0	0
OTU_2071	0	0	0	0	0	0	0	0	0	0	0	0	0	0	0	0	0	0	0	0	0	4.43991e-06	0	0	0	0	0	0	0	2.65233e-05	0	0	0	0.000135253	0.00031777	0.000764168	0	0	1.00212e-05	0	0.000400524	5.65253e-05	0	0	0	0	0	0	0
OTU_2072	0	3.93834e-05	0	0	0	0	0	0	0	0	0	0	0	0	0	0	0	0	0	0	0	0	0	0	0	0	0	8.48803e-06	3.05963e-05	0	0	0	0	0	2.11846e-05	0	0	0	0	0	0	1.05985e-05	0	0	0	0	0	0	0
OTU_2074	0	4.50096e-05	0	0	0	0	0	0	0	0	0	0	0	0	0	0	0	0	0	0	0	0	0	0	0	0	5.71618e-06	0	0	0	0	0	0	0	2.11846e-05	1.31753e-05	0	0	0	1.36372e-05	0	0	0	0	0	0	0	0	0
OTU_2075	0	5.6262e-06	0	0	5.50873e-06	0	0	0	0	0	0	0	0	0	0	0	0	0	0	0	0	0	0	0	0	0	5.71618e-06	8.48803e-06	0	0	0	0	0	0	0	0	0	0	0	0	0	0	0	0	0	0	0	0	0
OTU_2077	0	0.000208169	0	2.71071e-05	2.20349e-05	4.69213e-06	1.33469e-05	1.90542e-05	0	0	0	1.38737e-05	0	0	0	0	0	0	0	0	3.12759e-05	4.43991e-06	2.61154e-05	4.40386e-05	0	0	0	1.2732e-05	2.03975e-05	0	0	0	7.50027e-06	0	2.11846e-05	1.9763e-05	0	0	0	2.72743e-05	1.21371e-05	1.76642e-05	0	0	0	0	6.57203e-06	0	0
OTU_2078	0	1.68786e-05	0	0	0	0	0	0	0	0	0	0	0	0	0	0	0	0	0	0	0	0	0	0	0	0	0	0	0	0	0	0	0	0	0	0	0	0	0	0	0	0	0	0	0	0	0	0	0
OTU_2079	0	1.12524e-05	0	0	0	0	0	0	0	0	0	0	0	0	0	0	0	0	0	0	0	0	0	0	0	0	0	0	0	0	0	0	0	0	0	0	0	0	0	6.81858e-06	0	3.53283e-06	0	0	0	0	0	0	0
OTU_2080	0	5.6262e-06	0	0	0	0	0	0	0	0	0	0	0	0	0	0	0	0	0	1.28029e-05	0	0	0	0	0	0	0	0	0	0	0	0	0	0	0	0	0	0	0	0	0	3.53283e-06	1.26223e-05	0	0	0	6.57203e-06	0	0
OTU_2081	0	2.25048e-05	0	0	0	0	4.44895e-06	0	0	0	0	1.38737e-05	0	0	0	0	0	0	0	0	7.81898e-06	0	0	0	0	0	0	0	0	0	0	0	0	0	0	1.31753e-05	0	0	0	0	0	7.06566e-06	0	0	0	0	0	0	0
OTU_2133	0	8.43929e-05	0	0	0	9.38425e-06	8.89791e-06	0.000158785	0	0	0	0	0	0	0	1.57924e-05	0	0	0	0	0	0	0	0	0	0	0	0	0	0	0	0	0	0	0	0	0	0	0	1.36372e-05	0	0	0	0	0	0	1.97161e-05	0	0
OTU_2138	0	2.25048e-05	6.33116e-06	0	5.50873e-06	0	0	1.90542e-05	0	0	0	6.93683e-06	1.67558e-05	0	0	0	0	0	0	0	0	0	0	0	0	0	0	0	0	0	0	0	0	0	0	0	0	0	0	0	0	1.05985e-05	0	0	0	0	0	0	0
OTU_2174	0	0	0	0	0	0	0	0	0	1.84659e-05	0	0	0	0	0	0	0	0	0	0	0	0	0	0	0	0	0	0	0	0	0	0	0	0	0	0	0	0	0	0	0	0	0	0	0	0	0	0	0
OTU_2194	9.66707e-06	0	0	0	0	0	0	0	0	0	1.23422e-05	0	0	0	0	0	0	0	0	0	0	0	0	0	0	0	0	0	0	0	0	0	0	0	0	0	0	0	0	0	0	0	0	0	0	0	0	0	0
OTU_2217	0.000348014	0	0	0	0	1.40764e-05	4.00406e-05	0	1.70513e-05	0	0.000283871	0	0	0	0	1.05283e-05	0	0	0.000235583	0	0	2.21995e-05	1.04462e-05	0	0.000426892	0	0	0	2.03975e-05	0	0	0.000658666	0	0	0	1.9763e-05	1.09254e-05	0	0.0005662	0	0	7.06566e-06	3.15557e-05	0	0.000581973	0	7.22923e-05	2.85196e-05	0
OTU_2218	0.000415684	0	0	0	0	4.69213e-06	3.55916e-05	6.35138e-06	0.000187564	0	0.000489575	0	0	0	0	5.26413e-05	6.02591e-06	0	0.000328927	0	0	5.77188e-05	0	0	0.000519062	0	0	0	1.01988e-05	0	0	0.000829919	0	0	8.47386e-05	0	4.91642e-05	0	0.000936986	0	0	0	8.83559e-05	0	0.000768046	0	0	0	0
OTU_2224	4.83353e-06	0	0	0	0	0	0	0	0	0	3.29126e-05	0	0	0	0	0	0	0	3.11147e-05	0	0	0	0	0	1.94042e-05	0	0	0	0	0	0	4.39111e-05	0	0	0	0	0	0	6.01275e-05	0	0	2.1197e-05	0	0	1.5836e-05	9.76386e-06	0	0	0
OTU_2225	0.000464019	0	0	0	0	4.22291e-05	6.22853e-05	2.54055e-05	8.52566e-05	0	0.000407293	0	0	0	0	4.73771e-05	1.80777e-05	0	0.000346707	0	0	3.55192e-05	0	0	0.00078587	0	0	0	4.07951e-05	0	0	0.000786008	0	0	0.000127108	0	5.46269e-06	0	0.000761615	0	0	3.53283e-06	4.4178e-05	0	0.000744292	0	0	9.50652e-06	0
OTU_2226	5.80024e-05	0	1.89935e-05	0	0	0	4.44895e-06	0	0	0	8.22815e-05	0	0	0	0	0	0	0	7.55643e-05	0	0	0	0	0	5.82126e-05	0	0	4.24401e-06	0	0	0	0.000184426	0	0	0	0	0	0	0.000145308	0	0	6.3591e-05	0	0	8.3139e-05	1.46458e-05	6.57203e-06	0	0
OTU_2228	0	0	0	0	0	0	0	0	0	0	1.23422e-05	0	0	0	0	0	0	0	0	0	0	0	0	0	0	0	0	0	0	0	0	4.39111e-06	0	0	0	0	0	0	0	0	0	0	0	0	3.959e-06	0	0	0	0
OTU_2232	0	0	0	0	0	0	0	3.17569e-05	0	0	0	0	0	0	0	0	0	0	0	0	0	0	1.04462e-05	0	0	0	0	4.24401e-06	0	0	0	0	0	0	0	0	0	0	0	0	0	0	0	0	0	0	0	0	0
OTU_2233	0	0	0	0	0	0	0	0	0	0	0	0	0	0	0	0	0	0	0	0	0	0	0	0	0	0	0	0	0	0	0	0	0	0	0	0	0	0	0	0	0	0	0	0	0	0	0	0	0
OTU_2240	0	3.37572e-05	0	0	0	0	0	0	0	0	0	2.08105e-05	0	0	0	0	0	0	0	0	0	0	0	0	0	0	0	0	0	0	0	0	0	0	0	0	0	0	0	0	0	0	0	0	0	0	0	0	0
OTU_2287	0	0	0	0	0	0	0	0	0	0	0	0	0	0	0	0	0	0	0	0	0	0	0	0	0	0	0	0	0	0	0	0	0	0	0	0	0	0	0	0	0	0	0	0	0	0	0	0	0
OTU_2312	0.000125672	0	0	0	0	4.69213e-06	1.33469e-05	0	2.5577e-05	0	9.05097e-05	0	0	0	0	1.57924e-05	6.02591e-06	0	0.000128904	0	0	2.66394e-05	0	0	0.000130978	0	0	0	2.03975e-05	0	0	0.000228338	0	0	0	0	0	0	0.000130276	0	0	0	2.52446e-05	0	0.000126688	0	0	0	0
OTU_2315	0	2.8131e-05	0	0	0	0	0	0	0	0	0	0	0	0	0	0	0	0	0	0	0	0	1.04462e-05	0	0	0	0	8.48803e-06	0	0	0	0	0	0	0	0	0	0	0	0	0	0	0	0	0	0	1.31441e-05	0	0
OTU_2359	4.83353e-06	0	0	0	0	0	0	0	0	0	0	0	0	0	0	0	0	1.98273e-05	1.33349e-05	0	0	0	0	0	0	0	0	0	0	0	0	0	0	0	0	0	0	0	5.01062e-06	0	0	1.41313e-05	0	0	0	0	0	0	0
OTU_2377	0.000169174	0	0	0	0	4.69213e-06	1.33469e-05	6.35138e-06	8.52566e-05	0	0.000156335	0	0	0	0	5.26413e-06	6.02591e-06	0	0.000200023	0	0	1.33197e-05	0	0	0.000300765	0	0	4.24401e-06	0	0	0	0.000425937	0	0	6.35539e-05	6.58766e-06	5.46269e-06	0	0.000435924	0	0	0	6.31114e-06	0	0.000225663	0	0	0	0
OTU_2379	1.45006e-05	0	0	0	0	0	0	0	0	0	1.64563e-05	0	0	0	0	5.26413e-06	0	0	3.55597e-05	0	0	0	0	0	1.45531e-05	0	0	8.48803e-06	0	0	0	4.39111e-05	0	0	0	0	0	0	1.00212e-05	0	0	1.05985e-05	0	0	1.9795e-05	0	0	0	0
OTU_2386	9.66707e-06	0	0	0	0	0	0	0	0	0	2.46845e-05	0	0	0	0	0	0	0	1.33349e-05	0	0	0	0	0	0	0	0	0	0	0	0	0	0	0	0	0	0	0	1.00212e-05	0	0	0	0	0	2.3754e-05	0	0	0	0
OTU_2428	0	4.50096e-05	0	0	2.75437e-05	0	0	0	0	0	0	0	0	0	0	0	0	0	0	0	0	0	5.22308e-06	0	0	0	0	0	0	0	0	0	0	0	0	6.58766e-06	0	0	0	0	0	0	0	0	0	0	0	0	0
OTU_2483	0	0	0	0	0	0	0	0	0	0	0	0	0	0	0	0	0	0	0	0	0	0	0	0	1.45531e-05	0	0	0	0	0	0	0	0	0	0	0	0	0	0	0	0	0	0	0	0	0	0	0	0
OTU_2491	0.000265844	0	0	0	0	6.56898e-05	5.78364e-05	2.54055e-05	3.41026e-05	0	0.000263301	0	0	0	0	1.57924e-05	0	0	0.000173353	0	0	1.77596e-05	0	0	0.000470552	0	0	0	2.03975e-05	0	0	0.000390809	0	0	0	3.29383e-05	1.09254e-05	0	0.000581232	0	0	0	3.15557e-05	0	0.000391941	0	0	0	0
OTU_2492	0	5.6262e-06	0	0	0	0	0	0	0	0	0	0	0	0	0	0	0	0	0	0	0	0	0	0	0	0	0	0	0	0	0	0	0	0	0	6.58766e-06	0	0	0	0	0	0	0	0	0	0	0	0	0
OTU_2522	0	0.000185664	6.33116e-06	9.03571e-06	2.20349e-05	0	3.55916e-05	5.71625e-05	0	0	4.11408e-06	0	1.67558e-05	1.43614e-05	0	0	0	0	0	0	7.81898e-06	0	1.56692e-05	0	0	9.16473e-06	0	6.36602e-05	4.07951e-05	4.42055e-06	0	8.78221e-06	3.75014e-06	4.50843e-05	0	1.31753e-05	0	0	0	6.81858e-06	0	2.47298e-05	1.26223e-05	0	0	9.76386e-06	6.57203e-06	0	0
OTU_2539	0	0	0	0	0	0	0	0	0	0	0	0	0	0	0	0	0	0	0	0	0	0	0	0	0	0	0	0	4.07951e-05	0	0	0	0	0	0	0	0	0	0	0	0	0	0	0	0	0	0	0	0
OTU_2553	0	4.50096e-05	1.26623e-05	0	0	0	0	6.35138e-06	0	0	0	0	0	0	0	0	0	0	0	0	0	0	0	0	0	0	0	0	0	0	0	0	0	0	0	0	0	0	0	0	0	0	0	0	0	0	0	0	0
OTU_2598	0.00408917	5.6262e-06	0	0	0	0.000290912	0.000622853	0.000247704	0.00045186	2.30824e-05	0.00349285	0	0	0	0	0.000257942	5.42332e-05	3.96545e-05	0.00336483	0	0	0.000288594	0	0	0.00627241	0	0	0	0.000183578	8.84111e-06	0	0.00746488	0	0	0.000466062	9.22272e-05	0.000109254	2.29024e-05	0.00741071	0	0	2.1197e-05	0.000561691	5.07106e-05	0.00584348	0	2.62881e-05	9.50652e-05	0
OTU_2602	8.21701e-05	0	0	0	0	4.69213e-06	1.77958e-05	0	8.52566e-06	0	8.63956e-05	0	0	0	0	0	0	0	9.33441e-05	0	0	0	0	0	0.000164936	0	0	0	0	0	0	0.000162471	0	0	2.11846e-05	0	0	0	0.000255542	0	0	0	1.26223e-05	0	0.000221704	0	0	0	0
OTU_2607	1.45006e-05	0	0	0	5.50873e-06	0	0	0	1.70513e-05	0	4.52548e-05	0	0	0	0	0	0	0	3.11147e-05	0	0	0	0	0	9.7021e-06	0	0	0	0	0	0	2.63466e-05	0	0	0	0	0	0	0	0	0	3.53283e-06	0	0	1.1877e-05	0	0	0	0
OTU_2608	0.000159507	0	0	0	0	1.40764e-05	8.89791e-06	1.27028e-05	3.41026e-05	0	0.00022216	0	0	0	0	3.15848e-05	1.20518e-05	0	0.000111124	0	0	1.33197e-05	0	0	0.000291063	0	0	0	1.01988e-05	0	0	0.000285422	0	0	0	0	2.73134e-05	0	0.000250531	0	0	0	2.52446e-05	0	0.000245458	0	1.97161e-05	9.50652e-06	0
OTU_2609	0.000188508	0	3.16558e-05	0	0	4.69213e-06	0	0	0	0	0.000267415	0	0	0	0	0	0	0	0.000200023	0	3.90949e-05	0	0	0	0.00023285	0	0	2.12201e-05	0	0	0	0.000522542	0	0	0	1.31753e-05	0	1.71768e-05	0.00032569	2.04558e-05	0	6.3591e-05	6.31114e-06	0	0.000217745	1.46458e-05	0	0	0
OTU_2610	4.83353e-06	0	0	0	0	0	0	0	0	0	1.64563e-05	0	0	0	0	0	0	0	0	0	0	0	0	0	0	0	0	0	0	0	0	4.39111e-05	0	0	0	0	0	0	0	0	0	2.1197e-05	0	0	1.1877e-05	0	0	0	0
OTU_2611	0	0	1.26623e-05	0	0	0	0	0	0	0	2.46845e-05	0	0	0	0	0	0	0	2.66697e-05	0	0	0	0	0	9.7021e-06	0	0	0	0	0	0	3.952e-05	0	0	0	0	0	0	3.00637e-05	0	0	1.05985e-05	0	0	2.3754e-05	0	0	0	0
OTU_2613	0	0	0	0	0	0	0	0	0	0	0	0	0	0	0	0	0	0	0	0	0	0	0	0	0	0	0	0	0	0	0	0	0	0	0	0	0	0	0	0	0	0	0	0	0	0	0	0	0
OTU_2614	0	0	0	0	0	0	0	0	0	0	0	0	0	0	0	0	0	0	0	0	0	0	0	0	0	0	0	0	0	0	0	0	0	0	0	0	0	0	0	0	0	0	0	0	0	0	0	0	0
OTU_2615	0	0	0	0	0	0	0	0	0	0	0	0	0	0	0	0	0	0	0	0	0	0	0	0	0	0	0	0	0	0	0	0	0	0	0	0	0	0	0	0	0	0	0	0	0	0	0	0	0
OTU_2616	0	0	0	0	1.10175e-05	0	0	0	0	0	0	0	0	0	0	0	0	0	0	0	0	0	0	0	0	0	0	0	0	0	0	0	0	0	0	0	0	0	0	6.81858e-06	0	0	0	0	0	0	0	0	0
OTU_2618	0	0	0	0	0	0	0	0	0	0	0	0	0	0	0	0	0	0	0	0	0	0	0	0	0	0	0	0	0	0	0	0	0	0	0	0	0	0	0	0	0	0	0	0	0	0	0	0	0
OTU_2619	0	0	0	0	0	0	0	0	0	0	0	0	0	0	0	0	0	0	0	0	0	0	0	0	0	0	0	8.48803e-06	0	0	0	0	0	0	0	0	0	0	0	0	0	0	1.89334e-05	0	0	0	0	0	0
OTU_2620	0	1.68786e-05	0	0	0	0	4.44895e-06	0	0	0	0	0	0	0	0	0	0	0	0	0	0	0	0	0	0	0	0	0	0	0	0	0	0	0	0	6.58766e-06	0	0	0	0	0	1.41313e-05	0	0	0	0	0	0	0
OTU_2621	0	9.00191e-05	0	0	2.20349e-05	0	0	6.35138e-06	0	0	0	0	0	0	0	0	0	7.93091e-06	0	0	0	0	1.04462e-05	0	0	0	0	0	3.05963e-05	0	0	0	0	0	0	6.58766e-06	0	0	0	0	0	3.53283e-06	1.89334e-05	0	7.918e-06	0	0	0	0
OTU_2623	0	1.12524e-05	0	0	5.50873e-06	0	0	0	0	0	0	0	0	0	0	0	0	0	0	0	0	0	1.56692e-05	0	0	0	0	0	0	0	0	0	0	0	0	0	0	0	0	0	0	7.06566e-06	0	0	0	0	6.57203e-06	0	0
OTU_2624	0	6.75143e-05	0	9.03571e-06	2.20349e-05	0	2.22448e-05	1.90542e-05	2.5577e-05	0	0	0	0	0	0	0	6.02591e-06	3.96545e-06	0	0	2.34569e-05	0	5.22308e-06	0	0	2.74942e-05	0	0	3.05963e-05	0	0	0	0	3.00562e-05	0	1.9763e-05	0	0	0	0	2.42742e-05	1.41313e-05	0	0	0	0	1.31441e-05	0	0
OTU_2625	0	1.68786e-05	0	0	0	0	0	0	0	0	0	0	0	0	0	0	0	0	0	0	0	0	0	0	0	0	0	0	0	0	0	0	0	3.00562e-05	0	0	0	0	0	0	0	0	0	0	0	0	6.57203e-06	0	0
OTU_2626	0	5.06358e-05	0	0	0	0	0	1.90542e-05	0	0	0	0	0	0	0	0	0	0	0	0	0	0	0	0	0	0	0	0	0	0	0	0	0	0	0	0	0	0	0	0	0	3.53283e-06	0	0	0	0	0	0	0
OTU_2627	0	6.18882e-05	0	0	0	0	0	3.81083e-05	0	0	0	0	0	0	0	0	0	0	0	0	0	0	5.22308e-06	0	0	0	0	0	1.01988e-05	0	0	0	0	7.51405e-05	0	0	0	0	0	0	0	1.76642e-05	0	0	0	0	0	0	0
OTU_2629	0	5.6262e-06	0	0	0	0	0	0	0	0	0	0	0	0	0	0	0	0	0	0	0	0	0	0	0	0	0	0	0	0	0	0	0	0	0	3.9526e-05	0	0	0	0	0	7.06566e-06	0	0	0	0	0	0	0
OTU_2719	3.38347e-05	2.8131e-05	0	0	0	0	0	0	0	0	3.70267e-05	0	0	0	0	0	0	0	5.33395e-05	0	0	0	0	0	5.82126e-05	0	0	0	0	0	0	7.90399e-05	0	0	0	0	0	0	7.01487e-05	0	0	0	0	0	5.5426e-05	0	0	0	0
OTU_2721	0.000744364	0	0	9.03571e-06	0	6.56898e-05	0.000102326	0	0.000127885	9.23297e-06	0.000625339	0	0	0	0	2.10565e-05	6.02591e-06	0	0.00050228	0	0	0.000128757	1.04462e-05	0	0.0011788	0	5.71618e-06	0	5.09939e-05	0	0	0.00142711	0	1.50281e-05	0.000211846	0	2.18508e-05	0	0.00125266	0	0	1.05985e-05	5.68003e-05	0	0.00108081	0	0	9.50652e-06	0
OTU_2752	0	5.6262e-06	6.33116e-06	0	0	0	0	0	0	0	0	0	0	0	0	0	0	0	0	0	0	0	0	0	0	0	0	0	0	0	0	0	0	0	0	0	0	0	0	0	0	0	0	0	0	0	0	0	0
OTU_2755	0	0	0	0	0	0	0	0	0	0	0	0	0	0	0	0	0	0	0	0	0	0	0	0	0	0	0	0	0	0	0	0	0	0	0	0	0	0	0	0	0	0	0	0	0	0	0	0	0
OTU_2765	9.66707e-06	0	0	0	0	0	0	0	0	0	1.23422e-05	0	0	0	0	0	0	0	2.66697e-05	0	0	0	0	0	1.94042e-05	0	0	0	0	0	0	6.14755e-05	0	0	0	0	0	0	5.01062e-05	0	0	2.1197e-05	0	0	2.3754e-05	0	0	0	0
OTU_277	4.83353e-06	0	3.16558e-05	0	0.0013882	0	0	0	0	0	8.63956e-05	0	0.000837788	0	0	0	0	5.15509e-05	3.55597e-05	0.000844995	0	0	0.00116475	0.000220193	9.7021e-06	0.000549884	0	3.39521e-05	0	0	3.94992e-05	8.78221e-05	0	0	0	4.61136e-05	0.000245821	2.29024e-05	0.000105223	0.000211376	0	0.000907938	0.000145156	0	2.3754e-05	7.81109e-05	0.000216877	0	0.00150969
OTU_2770	0	0	0	0	0	0	0	0	0	0	0	0	0	0	0	0	0	0	0	0	0	0	0	0	0	0	0	0	0	0	0	0	0	0	0	0	0	0	0	0	0	1.05985e-05	0	0	0	0	0	0	0
OTU_2812	0	3.37572e-05	0	0	0	0	0	0	0	0	0	0	0	0	0	0	6.02591e-06	0	0	0	0	0	0	0	0	0	0	0	0	0	0	0	0	0	0	0	0	0	0	6.81858e-06	0	1.05985e-05	0	0	0	0	0	0	0
OTU_2825	0	0	0	0	0	0	0	0	4.26283e-05	0	0	0	0	0	0	0	0	0	0	0	0	0	5.22308e-06	0	0	0	0	0	0	0	0	0	0	0	0	0	0	0	0	0	0	1.41313e-05	0	0	7.918e-06	0	0	0	0
OTU_2834	0	0	0	0	0	0	0	0	0	0	0	0	0	0	0	0	0	0	0	0	0	0	0	0	0	0	0	0	0	0	0	0	0	0	0	0	0	0	0	0	0	0	0	0	0	0	0	0	0
OTU_2877	0	0	0	0	0	0	0	0	0	0	0	0	0	0	0	0	0	0	0	0	0	0	0	0	0	0	0	0	0	0	0	0	0	0	0	0	0	0	0	0	0	0	0	0	0	0	0	0	0
OTU_2878	0	0	0	0	0	0	0	0	0	0	0	0	0	0	0	0	0	0	0	0	0	4.43991e-06	0	0	0	0	0	0	0	0	0	0	0	0	4.23693e-05	0	0	0	0	6.81858e-06	0	0	0	0	0	0	0	0	0
OTU_2898	0	0	0	0	0	0	0	0	0	0	0	0	0	0	0	0	0	0	0	0	0	0	0	0	0	0	0	0	0	0	0	0	0	0	0	0	0	0	0	0	0	0	0	0	0	0	0	0.00019013	0
OTU_2961	0	0	0	0	0	0	0	0	0	0	2.46845e-05	0	0	0	0	0	0	0	8.88992e-06	0	0	0	0	0	0	0	0	0	0	0	0	3.07377e-05	0	0	0	0	0	0	1.50319e-05	0	0	0	0	0	2.3754e-05	0	0	0	0
OTU_300	0	1.12524e-05	0	0.000243964	0	0	0	0	0.000665001	8.30967e-05	0	0.000124863	0	0	0	0	0	4.75854e-05	0	0	0	0	0.000219369	0	0	0	6.85942e-05	0	0	0	0	0	0	0	0	9.22272e-05	0	2.8628e-05	0	0	0	0.000339152	3.78668e-05	0	0	0	0	0	0
OTU_305	0.000908704	0	0.000253246	0.000406607	0.000242384	0.000187685	8.00811e-05	6.35138e-06	0.000281347	0.000401634	0.00125068	0.000104052	0	0	0.00215334	4.2113e-05	8.43628e-05	0.000138791	0.00126237	7.68177e-05	0.000211112	0	6.79e-05	0	0.00125157	0.000238283	0	2.97081e-05	0.000367156	0	0	0.00310012	7.50027e-06	0.000991855	0.0011016	0.000256919	0.000191194	7.44329e-05	0.00298132	6.81858e-05	0.000169919	0.000600582	0.000145156	5.70494e-05	0.00225267	0.000170868	0.000124869	0.000522858	0
OTU_3210	9.66707e-06	0	0	0	0	1.40764e-05	4.44895e-06	0	0	0	0	0	0	0	0	0	0	0	4.44496e-06	0	0	0	0	0	9.7021e-06	0	0	0	0	0	0	4.39111e-06	0	0	0	0	0	0	1.50319e-05	0	0	0	0	0	1.5836e-05	0	0	0	0
OTU_3212	9.66707e-06	0	0	0	0	0	0	0	0	0	0	0	0	0	0	0	0	0	0	0	0	0	0	0	0	0	0	0	0	0	0	0	0	0	0	0	0	0	0	0	0	0	0	0	0	0	0	0	0
OTU_3214	9.66707e-06	0	0	0	0	0	0	0	0	0	0	0	0	0	0	0	0	0	0	0	0	0	0	0	0	0	0	0	0	0	0	0	0	0	0	0	0	0	0	0	0	0	0	0	0	0	0	0	0
OTU_3220	0.00016434	0	0	0	0	1.87685e-05	1.77958e-05	0	8.52566e-06	0	0.000152221	0	0	0	0	5.26413e-06	0	0	0.000146684	0	0	0	0	0	0.000213446	0	0	0	0	0	0	0.000298595	0	0	0	0	0	0	0.000305648	0	0	0	1.89334e-05	6.33882e-06	0.000170237	0	0	1.9013e-05	0
OTU_3223	1.93341e-05	0	0	0	0	0	0	0	0	0	2.46845e-05	0	0	0	0	0	0	0	4.44496e-06	0	0	0	0	0	2.42552e-05	0	0	0	0	0	0	6.58666e-05	0	0	0	0	0	0	5.01062e-06	0	0	0	6.31114e-06	0	1.9795e-05	0	0	0	0
OTU_3234	9.66707e-06	0	0	0	0	0	0	0	0	0	0	0	0	0	0	0	0	0	0	0	0	0	0	0	0	0	0	0	0	0	0	0	0	0	0	0	0	0	0	0	0	0	0	0	0	0	0	0	0
OTU_3239	0.00109238	0	0	0	0	0.000107919	8.45301e-05	2.54055e-05	0.000213141	1.84659e-05	0.000736419	0	0	0	0	3.15848e-05	1.20518e-05	0	0.000764533	0	0	5.32789e-05	1.04462e-05	0	0.00145046	0	0	0	4.07951e-05	8.84111e-06	0	0.00170814	0	0	6.35539e-05	2.63506e-05	1.63881e-05	0	0.00168858	0	0	0	0.00016409	0	0.00136981	0	0	3.80261e-05	0
OTU_3245	9.66707e-06	0	0	0	0	0	0	0	0	0	8.22815e-06	0	0	0	0	0	0	0	0	0	0	0	0	0	4.85105e-06	0	0	0	0	0	0	0	0	0	0	0	0	0	0	0	0	0	0	0	3.959e-06	0	0	0	0
OTU_3249	0.000256177	0	0	0	0	9.38425e-06	4.00406e-05	0	3.41026e-05	0	0.000106966	0	0	0	0	0	0	0	9.33441e-05	0	0	2.21995e-05	0	0	0.000130978	0	0	0	0	0	0	0.000245902	0	0	0	0	0	0	0.000300637	0	0	0	2.52446e-05	0	0.000225663	0	0	0	0
OTU_3251	4.35018e-05	0	0	0	0	0	0	0	0	0	7.81674e-05	0	0	0	0	0	0	0	5.77845e-05	0	0	0	0	0	0.000116425	0	0	0	0	0	0	0.000127342	0	0	0	1.31753e-05	0	0	0.000130276	6.81858e-06	0	2.47298e-05	1.89334e-05	0	4.7508e-05	4.88193e-06	0	0	0
OTU_3252	2.41677e-05	0	0	0	0	0	0	0	0	0	8.22815e-06	0	0	0	0	0	0	0	0	0	0	0	0	0	0	0	0	0	0	0	0	1.75644e-05	0	0	0	0	0	0	1.00212e-05	0	0	1.41313e-05	0	0	0	0	0	0	0
OTU_3259	1.93341e-05	0	0	0	0	0	0	0	0	0	8.22815e-06	0	0	0	0	0	0	0	1.33349e-05	0	0	0	0	0	2.42552e-05	0	0	0	0	0	0	3.07377e-05	0	0	0	0	0	0	1.00212e-05	0	0	0	1.26223e-05	0	1.5836e-05	0	0	0	0
OTU_3263	0.000265844	0	0	0	0	5.16134e-05	2.22448e-05	1.27028e-05	5.96796e-05	1.38495e-05	0.00022216	0	0	0	0	3.15848e-05	0	0	0.000182243	0	0	5.77188e-05	1.04462e-05	0	0.000494807	0	0	4.24401e-06	0	8.84111e-06	9.87479e-06	0.000614755	0	0	0	0	2.73134e-05	0	0.00064637	0	0	0	6.31114e-06	0	0.000415695	0	0	0	0
OTU_3269	0	0	0	0	0	0	0	0	0	0	0	0	0	0	0	0	0	0	0	0	0	0	0	0	0	0	0	0	0	0	0	0	0	0	0	0	0	0	0	0	0	0	0	0	0	0	0	0	0
OTU_3270	0	1.68786e-05	0	0	0	0	0	0	0	0	0	0	0	0	0	0	0	0	0	0	0	0	1.04462e-05	0	0	0	0	0	0	0	0	0	0	0	0	0	0	0	0	0	0	0	0	0	0	0	6.57203e-06	0	0
OTU_3272	0	0	0	0	0	0	0	0	0	0	0	0	0	0	0	0	0	0	0	0	0	0	0	0	0	0	0	0	0	0	0	0	0	0	0	0	0	0	0	0	0	0	0	0	0	0	0	0	0
OTU_3273	0	2.25048e-05	0	0	0	0	0	0	8.52566e-06	0	0	0	0	0	0	0	0	0	0	0	0	0	0	0	0	0	0	0	0	0	0	0	0	0	0	0	0	0	0	0	0	3.53283e-06	0	0	0	0	0	0	0
OTU_3274	0	1.68786e-05	0	0	0	0	0	6.35138e-06	0	0	0	0	0	0	0	0	0	0	0	0	0	0	0	0	0	0	0	4.24401e-06	0	0	0	0	0	0	0	0	0	0	0	0	0	3.53283e-06	0	0	0	0	6.57203e-06	0	0
OTU_3281	0	1.68786e-05	0	0	2.20349e-05	0	0	0	0	0	0	0	0	0	0	0	0	0	0	0	0	0	0	0	0	0	0	0	0	0	0	0	0	0	0	0	0	0	0	0	0	0	0	0	0	0	0	0	0
OTU_3284	0	3.37572e-05	0	0	0	0	0	0	0	0	0	0	0	0	0	0	0	0	0	0	0	0	0	0	0	0	0	0	0	0	0	0	0	0	0	0	0	0	0	0	0	0	6.31114e-06	0	0	0	0	0	0
OTU_3285	0	1.12524e-05	0	0	0	0	0	0	0	0	0	0	0	0	0	0	0	0	0	0	0	0	0	0	0	0	0	0	0	0	0	0	0	0	0	0	0	0	0	0	0	0	0	0	0	0	0	0	0
OTU_3286	0	1.12524e-05	0	0	0	0	0	0	0	0	0	0	0	0	0	0	0	0	0	0	0	0	0	0	0	0	0	0	0	0	0	0	0	0	0	0	0	0	0	0	0	0	0	0	0	0	0	0	0
OTU_3287	0	6.75143e-05	0	0	3.85611e-05	0	0	0	0	0	0	0	0	0	0	0	0	0	0	0	0	0	0	1.46795e-05	0	0	5.71618e-06	0	2.03975e-05	0	0	0	0	0	2.11846e-05	1.31753e-05	0	0	0	0	1.21371e-05	1.76642e-05	0	0	0	0	0	0	0
OTU_3288	6.28359e-05	0.00204794	0.000259577	7.22857e-05	0.000148736	3.28449e-05	0.000106775	0.000266758	5.11539e-05	4.61649e-06	0	0.000145673	1.67558e-05	0	0	5.26413e-06	3.01296e-05	3.96545e-06	0	3.84088e-05	6.25518e-05	8.87981e-06	0.000349946	5.87182e-05	4.85105e-06	5.49884e-05	5.71618e-06	9.76123e-05	0.000224373	4.42055e-06	0	0	1.12504e-05	0.000285534	0.000148293	0.000335971	3.82388e-05	0	5.01062e-06	0.000129553	7.28226e-05	0.000123649	6.31114e-06	0	0	0	0.000460042	0	0
OTU_3293	0	1.12524e-05	0	0	0	0	0	0	0	0	0	0	0	0	0	0	0	0	0	0	0	0	0	0	0	0	0	0	0	0	0	0	0	0	0	0	0	0	0	0	0	0	0	0	0	0	0	0	0
OTU_3294	0	2.25048e-05	0	0	0	0	1.77958e-05	6.35138e-06	0	0	0	0	0	0	0	0	0	0	0	0	0	0	0	0	0	0	0	8.48803e-06	0	0	0	0	0	0	0	0	0	0	0	6.81858e-06	0	0	0	0	0	0	0	0	0
OTU_3296	4.83353e-06	0.000112524	0	0	0	0	0	0	0	0	0	0	0	0	0	0	0	0	0	0	0	0	0	0	0	0	0	0	2.03975e-05	0	0	0	0	1.50281e-05	0	0	0	0	0	0	0	0	0	0	0	0	0	0	0
OTU_3300	0	3.37572e-05	0	0	5.50873e-06	0	0	0	0	0	0	0	0	0	0	0	0	0	0	0	0	0	0	0	0	0	0	0	0	0	0	0	0	0	0	0	0	0	0	6.81858e-06	0	0	0	0	0	0	0	0	0
OTU_3305	0	2.8131e-05	0	0	0	0	0	1.27028e-05	0	0	0	0	0	0	0	0	0	0	0	0	0	0	0	0	0	0	0	0	0	0	0	0	0	0	0	0	0	0	0	0	0	0	0	0	0	0	0	0	0
OTU_3307	0	2.25048e-05	0	0	0	0	0	0	0	0	0	0	0	0	0	0	0	0	0	0	0	0	0	0	0	0	0	0	0	0	0	0	0	0	0	0	0	0	0	0	0	0	0	0	0	0	0	0	0
OTU_3309	0	5.6262e-05	0	0	0	0	0	0	0	0	0	2.08105e-05	0	0	0	0	0	0	0	0	0	0	1.56692e-05	0	0	0	0	4.24401e-06	1.01988e-05	0	0	0	0	1.50281e-05	0	2.63506e-05	0	0	0	6.81858e-06	0	0	0	0	0	0	0	0	0
OTU_3313	0	1.12524e-05	0	0	0	0	0	0	0	0	0	0	0	0	0	0	0	0	0	0	0	0	0	0	0	0	0	0	0	0	0	0	0	0	0	0	0	0	0	0	0	0	0	0	0	0	0	0	0
OTU_3316	0	1.12524e-05	0	0	0	0	0	1.27028e-05	0	0	0	0	0	0	0	0	0	0	0	0	0	0	0	0	0	0	0	0	0	0	0	0	0	0	0	0	0	0	0	0	0	0	0	0	0	0	0	0	0
OTU_3317	0	2.8131e-05	0	0	0	0	0	0	0	0	0	0	0	0	0	0	0	0	0	0	0	0	0	0	0	0	0	0	0	0	0	0	0	0	0	0	0	0	0	0	0	0	0	0	0	0	0	0	0
OTU_3340	0	0	0.000278571	0	0	0	0	0	0	0	0	0	0	0	0	0	0	0	0	0	0	0	2.61154e-05	0	0	0	0	0	0	0	0	8.78221e-06	0	0	0	0	0	0	0	0	0	0	0	0	3.959e-06	0	0	0	0
OTU_3346	1.45006e-05	0	1.89935e-05	0	0	0	0	0	0	0	2.87985e-05	0	0	0	0	0	0	0	1.33349e-05	0	0	0	0	0	3.39573e-05	0	0	0	0	0	0	1.31733e-05	0	0	0	0	0	0	3.00637e-05	0	0	3.53283e-06	0	0	0	0	0	0	0
OTU_3348	1.93341e-05	0	1.26623e-05	0	0	0	0	0	0	0	1.64563e-05	0	0	0	0	0	0	0	4.44496e-06	0	0	0	0	0	3.39573e-05	0	0	0	0	0	0	5.70844e-05	0	0	0	0	0	0	3.00637e-05	0	0	1.41313e-05	0	0	3.5631e-05	4.88193e-06	1.97161e-05	0	0
OTU_3384	0	0	0	1.80714e-05	0	0	0	0	0	0	0	0	0	0	0	0	0	0	0	0	0	0	0	0	0	0	0	0	0	0	0	0	0	0	0	0	0	0	0	0	0	0	0	0	0	0	0	0	0
OTU_3424	0	0	0	0	1.10175e-05	0	0	0	0	0	0	0	0	0	0	0	0	0	0	1.28029e-05	0	0	0	0	0	0	0	0	0	0	0	0	0	0	0	0	0	0	0	0	0	0	0	0	0	0	0	0	0
OTU_3435	0	0	0	0	0	0	0	0	0	0	0	0	0	0	0	0	0	0	0	0	0	0	0	0	0	0	0	0	0	0	0	0	0	0	0	0	0	0	0	0	0	0	0	0	0	0	0	0	0
OTU_344	0	0	0	0	0	0	0	0	0.00607027	0.000240057	0	0	0	0	0	0	0.000192829	7.13782e-05	0	0	0	1.77596e-05	0	0	0	0	0.00104606	6.36602e-05	0	0.000110514	0.000631986	0	0	0	0	6.58766e-06	0.000742926	8.01585e-05	0	0.000361385	0	6.3591e-05	1.26223e-05	0	0	0	0	0	0
OTU_3453	0	0	0	0	0	2.34606e-05	0	0	0	0	0	0	0	0	0	0	0	0	0	0	0	0	0	0	0	0	0	0	0	0	0	0	0	0	0	0	0	0	0	0	0	0	0	0	0	0	0	0	0
OTU_3511	0	6.75143e-05	0	0	5.50873e-06	0	0	0	0	0	0	0	3.35115e-05	0	0	0	0	0	0	0	0	0	0	0	0	0	0	0	0	0	0	0	0	0	0	6.58766e-06	0	0	0	0	2.42742e-05	0	0	0	0	0	2.62881e-05	0	0
OTU_3512	2.90012e-05	0.00576122	8.86362e-05	7.22857e-05	0.000639013	1.40764e-05	0.000182407	0.000997167	0.000110834	9.23297e-06	0	0.000249726	0.000184313	0	4.48612e-05	4.73771e-05	7.83368e-05	4.75854e-05	1.77798e-05	6.40147e-05	0.00015638	1.33197e-05	0.0008148	0.000440386	9.7021e-06	0.000229118	3.42971e-05	0.000220689	0.000489541	1.32617e-05	9.87479e-06	4.39111e-06	0	0.000330618	0.0002754	0.000724642	2.73134e-05	0	5.01062e-06	0.00062731	0.000206331	0.000431006	8.20448e-05	6.33882e-06	7.918e-06	9.76386e-06	0.000374606	0.000104572	0
OTU_3513	9.66707e-05	0.00761787	0.000208928	0.000108429	0.000903432	5.16134e-05	0.000364814	0.00123852	7.67309e-05	2.76989e-05	0	0.000464768	3.35115e-05	2.87228e-05	0.000426181	4.2113e-05	0.00010244	5.15509e-05	1.77798e-05	0.000140832	0.000250207	1.77596e-05	0.000987162	0.000190834	9.7021e-06	0.000192459	8.00265e-05	0.000331033	0.000795504	1.32617e-05	0	0	3.00011e-05	0.00063118	0.000932124	0.00109355	1.09254e-05	0	0	0.000620491	0.000254879	0.000607647	0.00016409	0	3.959e-06	2.92916e-05	0.000538906	3.80261e-05	0
OTU_3516	0	0.000123776	0	0	5.50873e-06	0	4.44895e-06	0	0	0	0	0	0	0	0	1.05283e-05	0	0	0	0	0	0	1.56692e-05	1.46795e-05	0	0	0	0	1.01988e-05	0	0	0	0	4.50843e-05	0	6.58766e-06	0	0	0	6.81858e-06	1.21371e-05	7.06566e-06	0	0	0	0	0	0	0
OTU_3517	0	1.68786e-05	0	0	0	0	0	0	0	0	0	6.93683e-06	0	0	0	0	0	0	0	0	0	0	1.04462e-05	0	0	0	0	4.24401e-06	0	0	0	0	0	0	0	0	0	0	0	0	0	0	0	0	0	0	0	0	0
OTU_3520	0	0	0	0	0	0	0	0	0	0	0	0	0	0	0	0	0	0	0	0	0	0	0	0	0	0	0	0	0	0	0	0	0	0	0	0	0	0	0	0	0	0	0	0	0	0	0	0	0
OTU_3521	0	5.6262e-06	0	0	5.50873e-06	0	0	2.54055e-05	0	0	0	0	0	0	0	0	0	0	0	0	0	0	0	0	0	0	0	0	0	0	0	0	0	0	0	0	0	0	0	0	0	0	0	0	0	0	0	0	0
OTU_3522	0	3.93834e-05	0	0	0	0	0	1.27028e-05	0	0	0	0	0	0	0	0	0	0	0	0	0	0	0	0	0	0	0	0	0	0	0	0	0	0	0	0	0	0	0	0	0	0	0	0	0	0	0	0	0
OTU_3524	0	1.12524e-05	0	0	0	0	4.44895e-06	0	0	0	0	0	0	0	0	0	0	0	0	0	0	0	0	0	0	0	0	0	0	0	0	0	0	0	0	1.9763e-05	0	0	0	0	0	0	0	0	0	0	0	0	0
OTU_3525	0	1.68786e-05	0	0	0	0	0	1.27028e-05	0	0	0	0	0	0	0	0	0	0	0	0	0	0	0	0	0	0	0	0	0	0	0	0	0	0	0	6.58766e-06	0	0	0	0	0	0	0	0	0	0	0	0	0
OTU_3526	0	0	0	0	0	0	0	0	0	0	0	0	0	0	0	0	0	0	0	0	0	0	0	0	0	0	0	0	0	0	0	0	0	0	0	0	0	0	0	0	0	0	0	0	0	0	0	0	0
OTU_3528	0	0	0	0	0	0	0	0	0	0	0	0	0	0	0	0	0	0	0	0	0	0	0	0	0	0	0	0	0	0	0	0	0	0	0	0	0	0	0	0	0	0	0	0	0	0	0	0	0
OTU_3533	0	5.6262e-06	0	0	0	0	0	6.35138e-06	0	0	0	0	0	0	0	0	0	0	0	0	0	0	0	0	0	0	0	0	0	0	0	0	0	0	0	0	0	0	0	0	0	0	0	0	0	0	0	0	0
OTU_3534	0	0	0	0	0	0	0	0	0	0	0	0	0	0	0	0	0	0	0	0	0	0	0	0	0	0	0	0	0	0	0	0	0	0	0	0	0	0	0	0	0	0	0	0	0	0	0	0	0
OTU_3536	0	0.000219422	1.26623e-05	0	2.20349e-05	0	4.44895e-06	2.54055e-05	0	0	0	4.85578e-05	0	0	0	0	0	0	0	0	4.69139e-05	0	2.08923e-05	0	0	9.16473e-06	0	4.24401e-06	4.07951e-05	0	0	0	0	0	0	7.24642e-05	0	0	0	6.81858e-06	0	1.41313e-05	0	0	0	0	0	2.85196e-05	0
OTU_3538	0	0	0	0	0	0	0	0	8.52566e-06	0	0	0	0	0	0	0	0	0	0	0	0	0	1.04462e-05	0	0	1.83295e-05	0	0	0	0	0	0	0	0	0	6.58766e-06	0	0	0	6.81858e-06	0	0	0	0	0	0	0	0	0
OTU_3539	0	3.37572e-05	6.33116e-06	0	0	0	0	0	0	0	0	6.93683e-06	0	0	0	0	0	0	0	0	0	0	0	0	0	0	0	4.24401e-06	0	0	0	0	0	0	0	1.31753e-05	0	0	0	0	0	0	0	0	0	0	0	0	0
OTU_3540	4.83353e-06	0.000298188	0	0	3.85611e-05	0	1.33469e-05	2.54055e-05	0	0	0	2.08105e-05	0	0	0	0	0	1.98273e-05	8.88992e-06	0	1.5638e-05	0	2.61154e-05	0	0	9.16473e-06	0	1.2732e-05	3.05963e-05	0	0	0	0	0	0	3.9526e-05	0	0	0	2.04558e-05	1.21371e-05	3.17955e-05	1.26223e-05	0	0	0	6.57203e-06	0	0
OTU_3541	0	1.68786e-05	0	0	1.65262e-05	0	8.89791e-06	0	0	0	0	0	0	0	0	0	0	0	0	0	0	0	0	0	0	0	0	0	0	0	0	0	0	0	0	6.58766e-06	0	0	0	0	0	0	0	0	0	0	0	0	0
OTU_3542	0	0	0	0	0	0	0	0	0	0	0	0	0	0	0	0	0	0	0	0	0	0	0	0	0	0	0	0	0	0	0	0	0	0	0	0	0	0	0	0	0	0	0	0	0	0	0	0	0
OTU_3543	0	2.25048e-05	0	0	0	0	0	0	0	0	0	0	0	0	0	0	0	0	0	0	0	0	0	0	0	0	0	0	0	0	0	0	0	0	0	0	0	0	0	0	0	0	0	0	0	0	1.31441e-05	0	0
OTU_3544	0	0	0	0	0	0	0	0	0	0	0	0	0	0	0	0	0	0	0	0	0	0	0	0	0	0	0	0	0	0	0	0	0	0	0	0	0	0	0	0	0	0	0	0	0	0	0	0	0
OTU_3545	0	6.75143e-05	0	0	5.50873e-06	0	1.33469e-05	0	0	0	0	0	0	0	0	0	0	0	0	0	0	0	0	0	0	0	0	0	1.01988e-05	0	0	0	0	0	0	2.63506e-05	0	0	0	0	0	0	1.26223e-05	0	0	0	0	0	0
OTU_3546	0	6.18882e-05	0	0	0	0	0	0	0	0	0	0	0	0	0	0	0	0	0	0	0	0	1.04462e-05	0	0	0	0	0	0	0	0	0	0	0	0	0	0	0	0	0	0	0	0	0	0	0	0	0	0
OTU_3547	0	0	0	0	0	0	0	0	0	0	0	0	0	0	0	0	0	0	0	0	0	0	0	0	0	0	0	0	0	0	0	0	0	0	0	0	0	0	0	0	0	0	0	0	0	0	0	0	0
OTU_3548	0	0	0	0	0	0	0	0	0	0	0	0	0	0	0	0	6.02591e-06	0	0	0	0	0	0	0	4.85105e-06	0	0	0	0	0	0	1.75644e-05	0	0	0	0	0	0	5.01062e-06	0	0	0	0	0	7.918e-06	0	0	0	0
OTU_3549	0	3.37572e-05	0	0	0	0	0	0	0	0	0	6.93683e-06	0	0	0	0	0	0	0	0	0	0	0	2.93591e-05	0	0	0	0	0	0	0	0	0	0	0	6.58766e-06	0	0	0	0	0	1.41313e-05	0	0	0	0	0	0	0
OTU_3551	0	1.68786e-05	0	0	0	0	0	2.54055e-05	0	0	0	0	0	0	0	0	0	0	0	0	0	0	0	0	0	0	0	0	0	0	0	0	0	0	0	0	0	0	0	0	0	0	0	0	0	1.46458e-05	0	9.50652e-06	0
OTU_3552	0	1.12524e-05	0	0	0	0	0	0	0	0	0	2.08105e-05	0	0	0	0	0	0	0	0	0	0	0	0	0	0	0	0	0	0	0	0	0	0	0	0	0	0	0	0	0	0	0	0	0	0	0	0	0
OTU_3579	0	0	0	0	0	0	8.89791e-06	0	0	0	0	0	0	0	0	0	6.02591e-06	0	0	0	0	0	0	0	0	0	0	0	0	0	0	0	0	0	0	2.63506e-05	0	0	0	0	0	7.06566e-06	0	0	1.1877e-05	1.46458e-05	0	0	0
OTU_3616	0	2.25048e-05	6.33116e-06	0	5.50873e-06	0	0	1.90542e-05	0	0	0	0	0	0	0	0	0	0	0	0	0	0	0	0	0	0	0	0	2.03975e-05	0	0	0	0	0	0	1.31753e-05	0	0	0	0	0	0	0	0	0	0	1.97161e-05	0	0
OTU_3619	0	5.6262e-06	0	0	0	0	0	1.27028e-05	0	0	0	0	0	0	0	0	0	0	0	0	0	0	0	0	0	0	0	0	2.03975e-05	0	0	0	0	0	0	0	0	0	0	0	0	0	0	0	0	0	0	0	0
OTU_3630	0	0	0	0	0	0	0	1.27028e-05	0	0	0	0	0	0	0	0	0	0	0	0	0	0	0	0	0	0	0	0	0	0	0	0	0	0	0	0	0	0	0	0	0	0	0	0	0	0	0	0	0
OTU_3631	0	0	0	0	1.65262e-05	0	0	1.27028e-05	0	0	0	0	0	0	0	5.26413e-06	0	0	0	0	0	0	0	0	0	0	0	0	0	0	0	0	0	0	0	0	0	0	0	0	0	0	0	0	0	0	0	0	0
OTU_3642	0	0.000106898	6.33116e-06	9.03571e-06	1.10175e-05	0	0	2.54055e-05	0	0	0	6.93683e-06	0	0	0	0	0	0	0	0	0	0	3.13385e-05	0	0	1.83295e-05	0	0	0	0	0	0	0	6.01124e-05	6.35539e-05	1.31753e-05	0	0	0	0	0	1.05985e-05	0	0	0	0	2.62881e-05	0	0
OTU_3653	0	0	0	0	0	0	0	0	0	0	0	0	0	0	0	0	0	0	0	0	0	0	0	0	0	0	0	0	0	0	0	0	0	0	0	0	0	0	0	0	0	0	0	0	0	0	0	0	0
OTU_3657	5.80024e-05	0	0	0	0	9.38425e-06	8.89791e-06	6.35138e-06	5.96796e-05	0	8.22815e-05	0	0	0	0	0	6.02591e-06	0	6.66744e-05	0	0	2.21995e-05	0	0	0.000174638	0	0	0	1.01988e-05	0	0	0.0001976	0	0	0	0	0	0	0.000135287	0	0	0	1.26223e-05	0	0.000154401	0	0	0	0
OTU_3670	0	0	0	0	0	0	0	0	4.26283e-05	0	0	0	0	0	0	0	0	0	0	0	0	0	0	0	0	0	0	0	0	0	0	0	0	0	0	0	0	0	0	0	0	0	0	0	0	0	0	0	0
OTU_3684	4.83353e-05	0	0	0	0	0	3.55916e-05	0	3.41026e-05	0	9.46237e-05	0	0	0	0	5.26413e-06	0	0	2.22248e-05	0	0	0	0	0	2.91063e-05	0	0	0	0	0	0	8.78221e-05	0	0	0	0	1.09254e-05	0	9.52018e-05	0	0	1.05985e-05	0	0	0.000102934	0	0	0	0
OTU_3698	0	0	0	0	0	0	0	0	0	9.23297e-06	0	0	0	0	0	0	0	0	0	0	0	0	0	0	0	0	0	0	0	0	0	0	0	0	0	0	0	0	0	0	0	0	0	0	0	0	0	0	0
OTU_3724	9.66707e-06	0	0	0	0	0	0	0	0	0	2.87985e-05	0	0	0	0	0	6.02591e-06	0	3.11147e-05	0	0	0	0	0	3.88084e-05	0	0	0	0	0	0	3.51289e-05	0	0	0	0	0	0	2.00425e-05	0	0	1.76642e-05	0	0	1.9795e-05	0	0	0	0
OTU_3726	0	0	0	0	0	0	0	0	0	0	8.22815e-06	0	0	0	0	0	0	0	0	0	0	0	0	0	0	0	0	0	0	0	0	0	0	0	0	0	0	0	0	0	0	0	0	0	0	0	0	0	0
OTU_3727	1.93341e-05	1.12524e-05	0	0	0	1.87685e-05	0	0	0	0	2.46845e-05	0	0	0	0	1.05283e-05	0	0	4.44496e-05	0	0	0	0	0	5.82126e-05	0	0	0	0	0	0	7.90399e-05	0	0	2.11846e-05	0	0	0	0.000135287	0	0	0	6.31114e-06	0	2.7713e-05	0	0	0	0
OTU_3732	1.45006e-05	0	6.33116e-06	0	0	0	0	0	0	0	1.64563e-05	0	0	0	0	0	0	0	4.44496e-06	0	0	0	0	0	1.94042e-05	0	0	0	0	0	0	2.19555e-05	0	0	0	0	0	0	5.01062e-06	0	0	1.05985e-05	0	0	2.7713e-05	0	0	0	0
OTU_3736	5.31689e-05	0	2.53246e-05	0	0	0	0	0	0	0	0.000135764	0	0	0	0	0	0	0	0.000146684	0	0	0	0	0	0.000121276	0	3.42971e-05	0	0	0	0	0.000153689	0	0	0	6.58766e-06	0	0	0.000150319	0	0	2.1197e-05	0	0	9.8975e-05	3.90554e-05	0	0	0
OTU_3744	2.90012e-05	0	0	0	0	0	8.89791e-06	0	0	0	2.05704e-05	0	0	0	0	0	0	0	3.11147e-05	0	0	0	0	0	1.45531e-05	0	0	0	0	0	0	2.63466e-05	0	0	0	0	0	0	9.52018e-05	0	0	0	0	0	1.9795e-05	0	0	0	0
OTU_3759	0	2.8131e-05	1.26623e-05	0	0	0	0	6.35138e-06	0	0	0	0	0	0	0	0	0	0	0	1.28029e-05	0	0	2.08923e-05	0	0	0	0	0	0	0	0	0	0	0	0	0	0	0	0	0	0	1.05985e-05	0	0	0	0	0	0	0
OTU_3782	0	0	0	0	0	0	0	0	0	0	0	1.38737e-05	0	0	0	0	0	0	0	0	7.81898e-06	0	0	0	0	0	0	0	0	0	0	0	0	0	0	0	0	0	0	6.81858e-06	0	0	0	0	0	0	0	0	0
OTU_3807	0	0	6.33116e-06	0	0	0	0	0	0	0	0	0	0	0	0	0	0	0	0	0	0	0	0	0	0	0	0	1.69761e-05	2.03975e-05	0	0	4.39111e-06	0	0	0	0	0	0	0	0	0	0	0	0	0	0	0	0	0
OTU_3910	0	0	0	0	0	0	0	0	0	0	0	0	0	0	0	0	0	0	0	0	1.5638e-05	0	0	0	0	0	0	0	0	0	0	0	0	0	0	0	0	0	0	0	0	0	0	0	0	0	0	0	0
OTU_3911	0	2.25048e-05	0	0	0	0	0	0	0	0	0	0	0	0	0	0	0	0	0	0	0	0	0	0	0	0	0	0	0	0	0	0	0	0	0	0	0	0	0	0	0	0	0	0	0	0	0	0	0
OTU_3912	0	7.31405e-05	0	0	0	0	1.33469e-05	6.35138e-06	0	0	0	6.93683e-06	0	0	0	0	0	0	0	0	0	0	1.56692e-05	0	0	9.16473e-06	0	0	0	0	0	0	0	0	0	1.31753e-05	0	0	0	0	0	3.53283e-06	0	0	0	4.88193e-06	1.31441e-05	0	0
OTU_3915	0	0	0	0	0	0	0	0	0	0	0	0	0	0	0	0	0	0	0	0	0	0	0	0	0	0	0	0	0	0	0	0	0	0	0	0	0	0	0	0	0	0	0	0	0	0	0	0	0
OTU_3954	0	0	0	0	0	0	0	0	2.5577e-05	0	0	0	0	0	0	0	0	7.93091e-06	0	0	0	0	0	0	4.85105e-06	0	0	0	0	0	0	4.39111e-06	0	0.000120225	0	0	0	0	5.01062e-06	0	0	3.53283e-06	0	0	0	0	0	0	0
OTU_4	0.186831	0.162558	0.0603549	0.0576478	0.0192916	0.0303252	0.0368774	0.0387561	0.0596114	0.00870669	0.137978	0.0104469	0.0280826	0.0214129	0.00605626	0.0258574	0.00921964	0.00318822	0.0880724	0.00403293	0.0074984	0.00257515	0.0285389	0.0032295	0.162796	0.00641531	0.00503024	0.0140265	0.0228147	0.00415974	0.0034463	0.127101	0.00362263	0.0159598	0.0134099	0.0267525	0.0176117	0.00217	0.142567	0.0112438	0.00598359	0.139914	0.0157652	0.00177487	0.108322	0.00699092	0.0116785	0.0040878	0
OTU_4002	3.38347e-05	0	1.89935e-05	0	0	0	0	0	0	0	2.87985e-05	0	0	0	0	0	0	0	5.33395e-05	0	0	0	0	0	2.42552e-05	0	0	0	0	0	0	3.51289e-05	0	0	0	0	0	0	1.00212e-05	0	0	0	0	0	3.959e-05	0	0	0	0
OTU_4014	2.41677e-05	0	0	0	0	0	0	0	0	0	4.11408e-06	0	0	0	0	0	0	3.96545e-06	2.22248e-05	0	0	0	0	0	9.7021e-06	0	0	0	0	0	0	4.39111e-06	0	0	0	0	0	0	5.01062e-06	0	0	0	0	0	1.1877e-05	0	0	0	0
OTU_4016	0	0	0	0	0	0	0	0	0	0	4.11408e-06	0	0	0	0	0	0	0	1.77798e-05	0	0	0	0	0	4.85105e-06	0	0	0	0	0	0	1.31733e-05	0	0	0	0	0	0	5.01062e-06	0	0	1.41313e-05	0	0	0	0	0	0	0
OTU_4018	9.66707e-06	0	0	0	0	0	0	0	0	0	8.22815e-06	0	0	0	0	0	0	0	4.00046e-05	0	0	0	0	0	0	0	0	0	0	0	0	3.51289e-05	0	0	0	0	0	0	0	0	0	3.53283e-06	0	0	1.1877e-05	0	0	0	0
OTU_4026	4.83353e-05	0	0	0	0	0	0	0	0	0	6.99393e-05	0	0	0	0	0	0	0	4.00046e-05	0	0	0	0	0	1.45531e-05	0	0	0	0	0	0	3.51289e-05	0	0	0	0	0	0	9.01912e-05	0	0	1.05985e-05	0	0	3.959e-06	0	0	0	0
OTU_4029	0	5.6262e-06	0	0	0	0	0	0	0	0	0	0	0	0	0	0	0	0	1.33349e-05	0	0	0	0	0	0	0	0	0	0	0	0	2.19555e-05	0	0	0	0	0	0	0	0	0	0	0	0	0	0	0	0	0
OTU_4034	4.83353e-06	0	0	0	0	0	0	0	0	0	4.11408e-06	0	0	0	0	0	0	0	1.77798e-05	0	0	0	0	0	1.45531e-05	0	0	0	0	0	0	0	0	0	0	0	0	0	5.01062e-06	0	0	7.06566e-06	0	0	0	0	0	0	0
OTU_4036	0	3.37572e-05	0	0	0	0	0	0	0	0	0	0	0	0	0	0	6.02591e-06	0	0	0	0	0	0	2.93591e-05	0	9.16473e-06	0	4.24401e-06	0	0	0	0	0	0	0	0	0	0	0	0	0	7.06566e-06	0	0	0	0	0	0	0
OTU_4037	0	0	0	0	0	0	0	0	0	0	0	0	0	0	0	0	0	0	0	0	0	0	0	0	0	0	1.14324e-05	0	0	0	0	0	0	0	0	0	0	0	0	0	0	0	0	0	0	0	0	0	0
OTU_4060	0.000116005	5.6262e-06	0.000221591	0.000198786	3.85611e-05	0	8.89791e-06	0	0	5.07813e-05	0.000275643	0	0	2.87228e-05	0	0	0	0	0.000195578	0	0	0	0	0	0.000179489	0	0	3.81961e-05	0	0	0	0.000259075	2.25008e-05	0	0	1.9763e-05	0	1.71768e-05	0.000225478	0	0	6.00582e-05	0	0	8.3139e-05	0.000112284	6.57203e-06	0.000161611	0
OTU_4096	0	5.6262e-06	0	0	0	0	0	0	0	0	0	0	0	0	0	0	0	0	0	0	0	3.99592e-05	0	0	0	0	0	1.2732e-05	0	0	0	0	0	0	0	0	0	0	0	0	0	0	0	0	0	0	0	0	0
OTU_4125	0	0	0	0	0	0	4.44895e-06	0	0	0	0	0	0	0	0	0	0	0	0	0	0	0	0	0	0	0	0	0	0	0	0	0	0	0	0	6.58766e-06	0	0	0	0	0	0	0	0	0	0	0	0	0
OTU_4126	0	0	0	0	0	0	0	1.27028e-05	0	0	0	0	0	0	0	0	0	0	0	0	0	0	0	0	0	0	0	0	0	0	0	0	0	0	0	0	0	0	0	0	0	0	0	0	0	0	0	0	0
OTU_4133	0	1.12524e-05	6.33116e-06	0	0	0	0	0	0	0	0	0	0	0	0	0	0	0	0	0	0	0	1.04462e-05	0	0	0	0	0	0	0	0	0	0	0	0	1.31753e-05	5.46269e-06	0	0	0	0	0	0	0	0	0	0	0	0
OTU_4144	0	0	0	0	0	0	0	0	0	0	0	0	0	5.74457e-05	0	0	0	0	0	2.56059e-05	0	0	3.13385e-05	0	0	0	0	0	0	0	0	0	0	0	4.23693e-05	0	1.09254e-05	0	0	0	0	0	0	0	0	0	0	0	0
OTU_4215	0	0	0	0	0	0	4.44895e-06	0	0	0	0	0	0	0	0	0	0	0	0	0	0	0	0	0	9.7021e-06	0	0	0	0	0	0	1.31733e-05	0	0	0	0	0	0	1.00212e-05	0	0	0	0	0	0	0	0	0	0
OTU_4218	0	0	0	0	0	0	0	0	0	0	0	0	0	0	0	0	0	0	0	0	0	0	0	0	1.94042e-05	0	0	4.24401e-06	0	0	0	1.75644e-05	0	0	0	1.31753e-05	0	0	5.01062e-06	0	0	7.06566e-06	0	0	0	0	0	0	0
OTU_4220	4.83353e-06	0	0	0	0	4.69213e-06	0	0	0	0	1.23422e-05	0	0	0	0	0	0	0	3.11147e-05	0	0	0	0	0	2.42552e-05	0	0	0	0	0	0	4.39111e-06	0	0	0	0	0	0	0	0	0	3.53283e-06	0	0	3.959e-06	0	0	0	0
OTU_4224	0	0	0	0	0	0	0	0	0	0	0	0	0	0	0	0	0	0	0	0	0	0	0	0	9.7021e-06	0	0	0	0	0	0	0	0	0	0	0	0	0	0	0	0	0	0	0	0	0	0	0	0
OTU_4228	0	0	0	0	0	0	0	0	0	0	0	0	0	0	0	0	0	0	0	0	0	0	0	0	9.7021e-06	0	0	0	0	0	0	2.19555e-05	0	0	0	0	0	0	3.50744e-05	0	0	0	0	0	3.959e-06	0	0	0	0
OTU_4229	0	0	0	0	0	9.38425e-06	0	0	0	0	1.23422e-05	0	0	0	0	0	0	0	8.88992e-06	0	0	0	0	0	9.7021e-06	0	0	0	0	0	0	0	0	0	0	0	0	0	1.00212e-05	0	0	0	0	0	0	0	0	0	0
OTU_4238	0	0	0	0	0	0	0	0	0	0	0	0	0	0	0	0	0	0	0	0	0	0	0	0	0	0	0	0	0	0	0	0	0	0	0	0	0	0	0	0	0	0	0	0	0	0	0	0	0
OTU_4239	0	5.06358e-05	0	0	5.50873e-06	0	0	3.81083e-05	0	0	0	0	0	0	0	0	0	0	0	0	0	0	0	0	0	0	0	0	1.01988e-05	0	0	0	0	0	0	0	0	0	0	6.81858e-06	3.64113e-05	1.41313e-05	0	0	0	0	0	0	0
OTU_4286	0	0	0	0	0	0	0	0	0	0	0	0	0	0	0	0	0	0	0	0	0	0	0	0	0	0	0	0	0	0	0	0	0	0	0	1.31753e-05	0	0	0	0	0	0	0	0	0	0	0	0	0
OTU_4297	9.66707e-06	0	0	0	0	0	0	0	0	0	0	0	0	0	0	0	0	0	0	0	0	0	0	0	4.85105e-06	0	0	1.2732e-05	0	0	0	0	0	0	0	0	0	0	0	0	0	7.06566e-06	0	0	0	4.88193e-06	6.57203e-06	0	0
OTU_43	0.00184158	0.00011815	0	6.325e-05	0.000578417	4.69213e-06	0.00163721	0.0163612	0.00101455	0	0.00236971	6.93683e-06	0.000201069	0	0.00154771	6.84337e-05	0.00135583	0.000241893	0.00162241	1.28029e-05	0	0.000430671	0.00431426	0	0.00241582	0	0.000142905	5.51722e-05	0.00884234	7.51494e-05	0	0.00290252	0	0	0.00161003	0.00422269	0.000382388	5.15305e-05	0.00347737	0.000381841	3.64113e-05	0.00427826	0.000252446	3.16941e-05	0.00218933	4.88193e-06	0.00134069	0	0
OTU_4358	0	2.8131e-05	0	0	0	0	0	0	0	0	0	0	0	0	0	0	0	0	0	0	0	0	0	0	0	0	0	0	0	0	0	0	0	0	0	0	0	0	0	1.36372e-05	0	3.53283e-06	0	0	0	0	0	0	0
OTU_4359	0	6.18882e-05	0	9.03571e-06	0	0	0	0	0	0	0	0	0	0	0	0	0	0	0	0	0	0	1.04462e-05	0	0	0	0	0	0	0	0	0	0	0	0	6.58766e-06	0	0	0	0	0	0	0	0	0	0	1.31441e-05	0	0
OTU_4456	0	0	0	0	0	0	0	0	0	0	0	0	0	0	0	0	0	0	0	0	0	0	0	0	0	0	0	0	0	0	0	1.75644e-05	0	0	0	0	0	0	0	0	0	0	0	0	0	0	0	0	0
OTU_4460	0	0	0	0	0	0	0	0	0	0	0	0	0	0	0	0	0	0	0	0	0	0	0	0	4.85105e-06	0	0	0	0	0	0	8.78221e-06	0	0	0	0	0	0	1.50319e-05	0	0	0	0	0	7.918e-06	0	0	0	0
OTU_4463	0.000261011	0	2.53246e-05	0	0	4.69213e-06	4.44895e-06	1.27028e-05	8.52566e-06	0	0.000481347	0	0	0	2.24306e-05	0	0	0	0.000400046	0	1.5638e-05	0	0	0	0.000504509	0	0	2.54641e-05	0	0	0	0.000860657	0	0	0	3.29383e-05	0	0	0.000731551	6.81858e-06	0	0.000194306	6.31114e-06	6.33882e-06	0.000281089	1.46458e-05	1.97161e-05	0	0
OTU_4466	9.66707e-06	0	0	0	0	0	8.89791e-06	6.35138e-06	0	0	0	0	0	0	0	0	0	0	2.22248e-05	0	0	0	0	0	3.39573e-05	0	0	0	0	0	0	3.51289e-05	0	0	2.11846e-05	0	0	0	6.01275e-05	0	0	0	1.26223e-05	0	1.5836e-05	0	0	0	0
OTU_4467	0	0	0	0	0	0	0	0	0	0	0	0	0	0	0	0	0	0	0	0	0	0	0	0	0	0	0	0	0	0	0	8.78221e-06	0	0	0	0	0	0	0	0	0	0	0	0	0	0	0	0	0
OTU_4468	0	0	0	0	0	0	0	0	0	0	0	0	0	0	0	0	0	0	0	0	0	0	0	0	0	0	0	0	0	0	0	8.78221e-06	0	0	0	0	0	0	0	0	0	0	0	0	0	0	0	0	0
OTU_4470	0	0	0	0	0	0	0	0	0	0	1.64563e-05	0	0	0	0	0	0	0	2.66697e-05	0	0	0	0	0	9.7021e-06	0	0	0	0	0	0	2.63466e-05	0	0	0	0	0	0	2.50531e-05	0	0	0	0	0	7.918e-06	0	0	0	0
OTU_4478	0	0	0	0	0	0	0	0	0	0	8.22815e-06	0	0	0	0	0	0	0	0	0	0	0	0	0	0	0	0	1.2732e-05	0	0	0	2.19555e-05	0	0	0	0	0	0	5.01062e-06	0	0	0	0	0	0	0	0	0	0
OTU_4479	0	0	0	0	0	0	0	0	0	0	8.22815e-06	0	0	0	0	0	0	0	0	0	0	0	0	0	0	0	0	0	0	0	0	1.75644e-05	0	0	0	0	0	0	1.50319e-05	0	0	0	0	0	1.1877e-05	0	0	0	0
OTU_4484	0	9.00191e-05	6.33116e-06	0	0	0	0	0	0	0	0	0	0	0	0	0	6.02591e-06	0	0	0	0	0	1.56692e-05	0	0	0	0	0	0	0	0	0	0	0	0	1.31753e-05	0	0	0	2.72743e-05	2.42742e-05	1.05985e-05	0	0	0	0	0	0	0
OTU_4485	0	0	0	0	0	0	0	0	0	0	0	0	0	0	0	0	0	0	0	0	0	0	0	0	0	0	0	0	0	0	0	0	0	0	0	0	0	0	0	0	0	0	0	0	0	0	0	0	0
OTU_4486	0	2.25048e-05	0	0	0	0	0	6.35138e-06	0	0	0	6.93683e-06	0	0	0	0	0	0	0	0	0	0	5.22308e-06	0	0	0	0	0	0	0	0	0	0	0	0	6.58766e-06	0	0	0	0	2.42742e-05	1.41313e-05	0	0	0	0	0	0	0
OTU_4487	0	3.37572e-05	0	0	0	0	0	0	0	0	0	0	0	0	0	0	1.20518e-05	0	0	0	0	0	0	0	0	0	0	0	0	0	0	0	0	0	0	0	0	0	0	0	0	0	0	0	0	0	0	0	0
OTU_4488	0	5.6262e-05	1.26623e-05	0	5.50873e-06	0	0	0	0	0	0	0	0	0	0	0	0	0	8.88992e-06	0	0	0	1.56692e-05	0	0	2.74942e-05	0	0	1.01988e-05	0	0	0	0	0	0	0	0	0	0	0	0	0	0	0	0	0	1.97161e-05	0	0
OTU_4489	0	1.68786e-05	0	0	1.10175e-05	0	0	0	2.5577e-05	0	0	0	6.7023e-05	0	0	0	0	0	0	0	0	0	0	0	0	0	0	0	0	0	0	4.39111e-06	0	1.50281e-05	0	1.31753e-05	0	0	0	0	0	3.53283e-06	0	0	0	0	0	0	0
OTU_4491	0	1.12524e-05	0	0	0	0	0	0	0	0	0	0	0	0	0	0	0	0	0	0	0	0	0	0	0	0	0	0	0	0	0	0	0	0	0	0	0	0	0	0	0	0	0	0	0	0	0	0	0
OTU_4492	0	0	0	0	0	0	0	6.35138e-06	0	0	0	0	0	0	0	0	0	0	0	0	0	0	0	0	0	0	0	0	0	0	0	0	0	0	0	3.9526e-05	0	0	0	0	0	0	0	0	0	0	0	0	0
OTU_4493	0	2.8131e-05	0	0	0	0	0	0	0	0	0	0	0	0	0	0	0	0	0	0	0	0	0	1.46795e-05	0	0	0	0	1.01988e-05	0	0	0	0	0	0	0	0	0	0	0	0	0	1.26223e-05	0	0	0	0	0	0
OTU_4495	0	0	0	0	0	0	0	0	0	0	0	0	0	0	0	0	0	0	0	0	0	0	0	0	0	0	0	0	0	0	0	0	0	0	0	0	0	0	0	0	0	0	0	0	0	0	0	0	0
OTU_4496	0	0.00168786	4.43181e-05	1.80714e-05	0.000143227	0	4.89385e-05	0.000279461	8.52566e-06	0	0	7.63052e-05	0	2.87228e-05	0	1.05283e-05	1.20518e-05	0	0	1.28029e-05	1.5638e-05	0	0.000172362	1.46795e-05	0	9.16473e-05	5.71618e-06	3.81961e-05	0.000224373	0	9.87479e-06	0	0	0.000120225	4.23693e-05	0.000125166	0	0	0	7.50044e-05	4.85484e-05	7.77223e-05	6.31114e-06	0	0	4.88193e-06	0.000105152	0	0
OTU_4497	0	1.12524e-05	0	0	0	0	0	0	0	0	0	0	0	0	0	0	0	0	0	0	0	0	0	0	0	0	0	0	0	0	0	0	0	0	0	0	0	0	0	0	0	0	0	0	0	0	6.57203e-06	0	0
OTU_45	0.0356763	5.06358e-05	0.000468506	0.000388535	0.000192806	0	0.000302529	0.000876491	8.52566e-06	7.84803e-05	0.0298846	0	8.37788e-05	0.000445204	0.000852362	0	8.43628e-05	7.93091e-06	0.0198779	2.56059e-05	7.81898e-06	6.65986e-05	0.00354125	0	0.0639562	8.24825e-05	0	8.48803e-06	1.01988e-05	4.42055e-06	0	0.0501421	7.50027e-06	9.01686e-05	0.000953309	0.00918978	0.000240358	9.73353e-05	0.050958	4.77301e-05	0.000157782	0.0982127	0.000201956	5.70494e-05	0.0443171	0.000273388	0.00538249	0	0
OTU_4500	0	7.31405e-05	0	1.80714e-05	1.10175e-05	0	0	3.81083e-05	0	0	0	1.38737e-05	1.67558e-05	0	0	0	0	0	0	2.56059e-05	0	0	1.04462e-05	0	0	0	0	0	0	0	0	0	0	0	0	1.9763e-05	0	0	0	6.81858e-06	0	0	0	0	0	0	1.97161e-05	0	0
OTU_4501	0	0	0	0	0	0	0	6.35138e-06	0	0	0	0	0	0	0	0	0	0	0	0	0	0	0	0	0	0	0	0	4.07951e-05	0	0	0	0	0	0	0	0	0	0	0	0	0	0	0	0	0	0	0	0
OTU_4502	0	0.000247553	0	0	2.75437e-05	0	1.33469e-05	3.17569e-05	0	0	0	4.85578e-05	0	0	0	0	0	0	0	0	2.34569e-05	0	2.61154e-05	0	4.85105e-06	0	0	0	1.01988e-05	0	0	0	0	3.00562e-05	0	3.9526e-05	0	0	0	2.72743e-05	0	2.1197e-05	0	0	0	0	0	0	0
OTU_4503	0	1.68786e-05	0	0	2.20349e-05	0	0	6.35138e-06	0	0	0	0	0	0	0	0	0	0	0	0	0	0	0	0	0	0	0	0	2.03975e-05	0	0	0	0	0	0	1.31753e-05	0	0	0	0	0	1.05985e-05	0	0	0	0	6.57203e-06	0	0
OTU_4504	0	2.25048e-05	0	0	0	0	0	0	0	0	0	0	0	0	0	0	0	0	0	0	0	0	0	0	0	0	0	0	0	0	0	0	0	0	0	2.63506e-05	5.46269e-06	0	0	6.81858e-06	0	3.53283e-06	0	0	0	0	0	0	0
OTU_4505	0	1.68786e-05	0	0	1.10175e-05	0	0	1.27028e-05	0	0	0	0	0	0	0	0	0	0	0	0	1.5638e-05	0	0	0	0	0	0	0	3.05963e-05	0	0	0	0	0	0	6.58766e-06	0	0	0	6.81858e-06	0	3.53283e-06	0	0	0	0	0	0	0
OTU_4506	0	1.12524e-05	0	0	0	0	0	6.35138e-06	0	0	0	0	0	0	0	0	0	0	0	0	0	0	0	0	0	0	0	8.48803e-06	0	0	0	0	0	0	0	0	0	0	0	0	0	0	0	0	0	0	0	0	0
OTU_4507	0	0	0	0	0	0	0	0	0	0	0	0	0	0	0	0	0	0	0	0	0	0	0	0	0	0	0	0	0	0	0	0	0	0	0	0	0	0	0	0	0	0	0	0	0	0	0	0	0
OTU_4508	0	5.6262e-06	0	0	0	0	0	0	0	0	0	0	0	0	0	0	0	0	0	0	0	0	0	0	0	0	0	0	0	0	0	4.39111e-06	0	0	0	0	0	0	0	0	0	0	0	0	0	0	0	0	0
OTU_4509	0	2.8131e-05	0	0	0	0	0	6.35138e-06	0	0	0	6.93683e-06	0	0	0	0	0	0	0	0	0	0	0	0	0	0	0	0	0	0	0	0	0	0	0	0	0	0	0	0	0	3.53283e-06	0	0	0	0	0	0	0
OTU_4510	0	5.6262e-06	0	0	0	0	0	0	0	0	0	0	0	0	0	0	0	0	0	0	0	0	0	0	0	0	0	0	0	0	0	0	0	0	0	0	0	0	0	0	0	0	0	0	0	0	0	0	0
OTU_4511	0	5.6262e-06	0	0	0	0	0	0	0	0	0	0	0	0	0	0	0	0	0	0	0	0	0	0	0	0	0	0	0	0	0	0	0	0	0	0	0	0	0	0	0	0	0	0	0	0	0	0	0
OTU_4512	0	2.25048e-05	0	0	0	0	0	0	0	0	0	0	0	0	0	0	0	3.96545e-06	0	0	7.81898e-06	0	1.56692e-05	0	0	0	0	1.2732e-05	0	0	0	0	0	0	0	0	0	0	0	0	0	0	0	0	0	0	0	0	0
OTU_4513	0	1.12524e-05	0	0	0	0	0	0	0	0	0	0	0	0	0	0	0	0	0	0	0	0	0	0	0	0	0	0	0	0	0	0	0	0	0	0	0	0	0	0	0	0	0	0	0	0	0	0	0
OTU_4514	0	3.93834e-05	0	0	0	0	0	0	0	0	0	0	0	0	0	0	0	0	0	0	0	0	0	0	0	0	0	0	2.03975e-05	0	0	0	0	0	0	6.58766e-06	0	0	0	0	0	0	0	0	0	0	1.31441e-05	0	0
OTU_4515	0	5.6262e-06	0	0	0	0	0	0	0	0	0	0	0	0	0	0	0	0	0	0	0	0	0	0	0	0	0	0	0	0	0	0	0	0	0	1.9763e-05	0	0	0	0	0	0	0	0	0	0	0	9.50652e-06	0
OTU_4516	0	5.6262e-06	0	0	0	0	0	0	0	0	0	0	0	0	0	0	0	0	0	0	0	0	0	0	0	0	0	0	0	0	0	0	0	0	0	0	0	0	0	0	0	0	0	0	0	0	0	9.50652e-06	0
OTU_4517	0	2.8131e-05	0	0	0	0	0	6.35138e-06	0	0	0	0	0	0	0	0	0	0	0	0	0	0	0	0	0	0	0	0	2.03975e-05	0	0	0	0	0	0	0	0	0	0	0	0	0	0	0	0	0	0	0	0
OTU_4518	0	5.6262e-05	0	0	5.50873e-06	0	0	0	0	0	0	0	0	0	0	0	0	0	0	0	0	0	5.22308e-06	0	0	0	0	0	2.03975e-05	0	0	0	0	0	0	0	0	0	0	0	0	1.41313e-05	0	0	0	0	0	0	0
OTU_4520	9.66707e-06	0.000832677	6.33116e-05	2.71071e-05	6.61048e-05	2.34606e-05	4.00406e-05	0.000133379	8.52566e-06	0	0	5.54947e-05	0	0	2.24306e-05	0	1.80777e-05	0	0	0	7.81898e-06	0	0.000130577	0.000102757	0	0	1.14324e-05	3.81961e-05	0.000101988	0	0	8.78221e-06	0	1.50281e-05	0	0.000105403	0	0	0	2.04558e-05	1.21371e-05	6.71238e-05	0	0	0	9.76386e-06	7.22923e-05	0	0
OTU_4521	0	1.12524e-05	0	0	0	0	0	6.35138e-06	0	4.61649e-06	0	0	0	0	0	0	0	0	0	0	0	0	5.22308e-06	0	0	0	0	0	1.01988e-05	0	0	0	0	0	0	0	0	0	0	1.36372e-05	0	0	0	0	0	0	0	0	0
OTU_4522	0	0	0	0	0	0	0	0	0	0	0	0	0	0	0	0	0	0	0	0	0	0	0	0	0	0	0	0	0	0	0	0	0	0	0	0	0	0	0	0	0	0	0	0	0	0	0	0	0
OTU_4523	0	5.6262e-06	0	0	5.50873e-06	0	0	0	0	0	0	0	0	0	0	0	0	0	0	0	0	0	5.22308e-06	0	0	0	0	0	0	0	0	0	0	0	0	0	0	0	0	0	0	0	0	0	0	0	0	0	0
OTU_4524	0	3.37572e-05	0	0	0	0	0	0	0	0	0	0	0	0	0	0	0	0	0	0	0	0	2.08923e-05	0	0	0	0	0	0	0	0	0	0	0	0	0	0	0	0	0	0	0	0	0	0	0	0	0	0
OTU_4526	0	6.18882e-05	0	0	5.50873e-06	0	0	6.35138e-06	0	0	0	0	1.67558e-05	0	0	0	0	0	0	0	0	0	0	0	0	0	0	0	0	0	0	0	0	0	0	6.58766e-06	0	0	0	6.81858e-06	0	0	0	0	0	0	0	0	0
OTU_4528	0	0	0	0	0	0	0	0	0	0	0	0	0	0	0	0	0	0	0	0	0	0	0	0	0	0	0	0	0	0	0	0	0	0	0	0	0	0	0	0	0	0	0	0	0	0	0	0	0
OTU_4529	0	7.87667e-05	6.33116e-06	0	5.50873e-06	0	0	6.35138e-06	0	0	0	0	0	0	0	0	6.02591e-06	0	0	0	0	0	0	0	0	9.16473e-06	0	4.24401e-06	0	0	0	0	0	0	0	1.9763e-05	0	0	0	0	0	0	0	0	0	0	0	0	0
OTU_4530	0	2.8131e-05	0	0	1.10175e-05	0	0	0	0	0	0	0	0	0	0	0	0	0	0	0	0	0	1.04462e-05	0	0	0	0	0	0	0	0	0	0	0	0	0	0	0	0	2.04558e-05	0	0	0	0	0	0	0	0	0
OTU_4531	0	5.06358e-05	0	0	0	0	0	0	0	0	0	6.93683e-06	0	0	0	0	0	0	0	0	0	0	0	0	0	0	0	0	0	0	0	0	0	4.50843e-05	0	0	0	0	0	0	0	0	0	0	0	0	0	0	0
OTU_4532	0	0	0	0	0	0	0	0	0	0	0	0	0	0	0	0	0	0	0	0	0	0	0	0	0	0	0	0	0	0	0	0	0	0	0	6.58766e-06	0	0	0	0	0	0	0	0	0	0	0	0	0
OTU_4533	0	1.12524e-05	0	0	0	0	0	1.27028e-05	0	0	0	0	0	0	0	0	0	0	0	0	0	0	5.22308e-06	0	0	0	0	0	0	0	0	0	0	0	0	0	0	0	0	0	0	0	0	0	0	0	0	0	0
OTU_4534	0	0.000106898	0	0	1.10175e-05	0	4.44895e-06	1.90542e-05	0	0	0	0	0	0	0	0	0	0	0	0	0	0	2.08923e-05	0	0	9.16473e-06	0	0	2.03975e-05	0	0	0	0	0	2.11846e-05	0	0	0	0	3.40929e-05	0	3.53283e-06	1.26223e-05	0	0	0	0	0	0
OTU_4605	0	7.31405e-05	0	0	0	0	8.89791e-06	6.35138e-06	0	0	0	0	0	0	0	0	0	0	0	0	0	0	5.22308e-06	0	0	0	0	2.54641e-05	0	0	0	0	0	0	0	6.58766e-06	0	0	0	0	0	1.76642e-05	6.31114e-06	0	0	0	0	0	0
OTU_4607	0	2.8131e-05	0	0	0	0	0	0	0	0	0	0	0	0	0	0	0	0	0	0	0	0	1.56692e-05	0	0	0	0	0	0	0	0	0	0	0	0	0	0	0	0	0	0	0	0	0	0	0	0	0	0
OTU_4633	0	0	0	0	5.50873e-06	0	0	0	0	0	0	0	0	0	0	0	0	0	0	0	0	0	0	0	0	0	0	0	0	0	0	0	0	0	0	1.9763e-05	0	0	0	0	0	0	0	0	0	0	0	0	0
OTU_4707	0	0	0	0	0	0	0	0	0	0	0	0	0	0	0	0	0	0	0	0	0	1.33197e-05	0	0	0	0	0	0	0	0	0	0	0	0	0	0	0	1.71768e-05	0	0	0	1.05985e-05	1.26223e-05	0	0	6.8347e-05	0	5.70391e-05	0
OTU_4723	9.66707e-06	0	0	0	0	9.38425e-06	0	0	0	0	0	0	0	0	0	0	0	0	0	0	0	0	0	0	1.45531e-05	0	0	0	0	0	0	2.19555e-05	0	0	0	0	0	0	1.00212e-05	0	0	0	6.31114e-06	0	3.959e-06	0	0	0	0
OTU_4730	0	0	0	0	0	0	0	0	0	0	0	0	0	0	0	0	0	0	0	0	0	0	0	0	0	0	0	0	0	0	0	0	0	0	0	0	0	0	1.00212e-05	0	0	0	0	0	0	0	0	0	0
OTU_4731	2.41677e-05	0	0	0	0	0	0	0	0	0	1.23422e-05	0	0	0	0	0	0	0	1.33349e-05	0	0	0	0	0	1.94042e-05	0	0	0	0	0	0	3.07377e-05	0	0	0	0	0	0	5.51168e-05	0	0	0	1.26223e-05	0	4.7508e-05	0	0	0	0
OTU_4736	9.66707e-06	0	0	0	0	0	0	0	0	0	8.22815e-06	0	0	0	0	0	0	0	0	0	0	0	0	0	0	0	0	0	0	0	0	8.78221e-06	0	0	0	0	0	0	2.00425e-05	0	0	0	0	0	0	0	0	0	0
OTU_4737	9.66707e-06	0	0	0	0	0	0	0	0	0	4.11408e-06	0	0	0	0	0	0	0	0	0	0	0	0	0	9.7021e-06	0	0	0	0	0	0	2.19555e-05	0	0	0	0	0	0	3.00637e-05	0	0	0	0	0	0	0	0	0	0
OTU_4739	0.000188508	0	0	0	0	4.69213e-06	4.44895e-06	0	1.70513e-05	0	0.000172791	0	0	0	0	2.63206e-05	6.02591e-06	0	8.00092e-05	0	0	4.43991e-06	0	0	0.000160085	0	0	0	0	0	0	0.000215164	0	0	0	0	0	0	0.000345733	0	0	0	3.78668e-05	0	0.000142524	0	0	9.50652e-06	0
OTU_4741	0.000294846	0	0	0	0	1.87685e-05	3.55916e-05	0	4.26283e-05	4.61649e-06	0.000176905	0	0	0	0	2.63206e-05	6.02591e-06	0	0.000195578	0	0	8.87981e-06	0	0	0.000334722	0	0	0	0	0	0	0.000518151	0	0	2.11846e-05	0	0	5.72561e-06	0.000506073	0	0	3.53283e-06	5.68003e-05	6.33882e-06	0.0003959	0	0	0	0
OTU_4742	0	6.18882e-05	0	0	0	0	0	1.90542e-05	0	0	0	0	0	0	0	0	0	0	0	0	0	0	1.56692e-05	0	0	0	0	0	4.07951e-05	0	0	0	0	0	2.11846e-05	0	0	0	0	0	0	0	0	0	0	0	0	0	0
OTU_4783	0	3.37572e-05	0	0	0	0	1.33469e-05	0	0	0	0	0	0	0	0	0	0	0	0	0	0	1.33197e-05	0	0	0	0	0	0	0	0	0	0	0	0	4.23693e-05	0	0	0	0	0	0	0	0	0	0	0	1.31441e-05	0	0
OTU_4795	0	0	0	0	5.50873e-06	0	0	0	0	0	0	0	0	0	0	0	0	0	0	0	0	0	0	0	0	0	0	0	0	0	0	0	0	0	0	0	0	0	0	0	2.42742e-05	0	0	0	0	0	0	0	0
OTU_4798	0	3.37572e-05	0	0	0	0	0	0	0	0	0	0	0	0	0	0	0	0	0	0	0	0	0	0	0	0	0	0	2.03975e-05	0	0	0	0	0	0	0	0	0	0	0	0	1.05985e-05	0	0	0	0	0	0	0
OTU_4799	0	0	0	0	0	0	0	0	0	0	0	0	0	0	0	0	0	0	0	0	0	0	0	0	0	0	0	0	0	0	0	0	0	0	0	6.58766e-06	0	0	0	0	0	0	0	0	0	0	0	0	0
OTU_4800	0	3.37572e-05	0	0	1.10175e-05	0	4.44895e-06	1.90542e-05	0	0	0	1.38737e-05	0	0	0	0	0	0	0	0	0	0	5.22308e-06	0	0	0	0	0	0	0	0	0	0	0	0	1.31753e-05	0	0	0	0	0	0	0	0	0	0	0	1.9013e-05	0
OTU_4818	0	0	0	0	0	0	0	0	8.52566e-06	0	0	0	0	0	0	0	0	0	0	0	0	0	0	0	0	0	0	0	0	0	0	0	0	0	0	0	0	0	0	0	0	2.1197e-05	0	0	0	0	0	0	0
OTU_4822	0	0	0	0	0	0	0	0	0	0	0	0	0	0	0	0	0	0	0	0	0	0	0	0	0	0	0	0	0	0	0	0	0	0	0	0	0	0	0	0	0	7.06566e-06	0	0	0	0	0	0	0
OTU_4839	0	0	0	0	0	0	0	0	0	0	0	0	0	0	0	0	0	0	0	0	0	0	0	0	0	0	0	0	0	0	0	0	0	0	0	0	0	0	0	0	0	7.06566e-06	0	0	0	0	0	0	0
OTU_4865	0	0	0	0	0	0	0	0	0	0	0	0	0	0	0	0	0	0	0	0	0	0	0	0	0	0	0	0	0	0	0	0	0	0	0	0	0	0	0	0	0	7.06566e-06	0	0	0	0	0	0	0
OTU_4869	0	0	0	0	0	0	0	0	0	0	0	0	0	0	0	0	0	0	0	0	0	0	0	0	0	0	0	0	0	0	0	0	0	0	0	0	0	0	0	0	0	1.41313e-05	0	0	0	0	0	0	0
OTU_4889	0	0	0	0	0	3.28449e-05	0	1.27028e-05	4.26283e-05	0	8.22815e-06	0	0	0	0	1.57924e-05	0	3.96545e-06	0	0	0	0	3.13385e-05	0	0	0	0	2.54641e-05	0	0	0	8.78221e-06	3.75014e-06	3.00562e-05	4.23693e-05	3.29383e-05	5.46269e-06	0	1.50319e-05	0	0	0.00026143	0	0	0	0	1.31441e-05	0	0
OTU_4895	0	0	0	0	0	0	0	0	0	0	0	0	0	0	0	0	0	0	0	0	0	0	0	0	0	0	0	0	0	0	0	0	0	0	0	0	0	0	0	0	0	7.06566e-06	0	0	0	0	0	0	0
OTU_4966	0	0	0	0	0	0	0	0	0	0	0	0	0	0	0	0	0	0	0	0	0	0	0	0	0	0	0	0	0	0	0	0	0	0	0	0	0	0	0	0	0	0	4.4178e-05	0	0	0	0	0	0
OTU_5019	0	0	0	0	0	0	0	0	0	0	1.23422e-05	0	0	0	0	0	0	0	0	0	0	0	0	0	0	0	0	0	0	0	0	0	0	0	0	0	0	0	0	0	0	0	0	0	1.1877e-05	0	0	0	0
OTU_5021	0	0	0	0	0	0	0	0	0	0	0	0	0	0	0	0	0	0	0	0	0	0	0	0	4.85105e-06	0	0	0	0	0	0	0	0	0	0	0	0	0	5.01062e-06	0	0	0	0	0	7.918e-06	0	0	0	0
OTU_5024	2.90012e-05	0	0	0	0	0	0	0	0	0	4.11408e-06	0	0	0	0	0	0	0	8.88992e-06	0	0	0	0	0	0	0	0	0	0	0	0	8.78221e-06	0	0	0	0	0	0	2.50531e-05	0	0	0	0	0	1.5836e-05	0	0	0	0
OTU_5031	0	0	0	0	0	0	0	0	0	0	0	0	0	0	0	1.05283e-05	0	0	8.88992e-06	0	0	0	0	0	0	0	0	0	0	0	0	0	0	0	0	0	0	0	0	0	0	0	0	0	7.918e-06	0	0	0	0
OTU_5038	9.66707e-06	0	6.33116e-06	0	0	0	0	0	0	0	3.70267e-05	0	0	0	0	0	0	0	3.55597e-05	0	0	0	0	0	2.42552e-05	0	0	0	0	0	0	2.63466e-05	0	0	0	0	0	0	8.51806e-05	0	0	1.05985e-05	0	0	4.3549e-05	0	6.57203e-06	0	0
OTU_5040	0	0	0	0	0	0	0	0	0	0	0	0	0	0	0	0	0	0	0	0	0	0	0	0	0	0	0	0	0	0	0	0	0	0	0	0	0	0	1.00212e-05	0	0	0	0	0	7.918e-06	0	0	0	0
OTU_5046	4.83353e-06	0	6.33116e-06	0	2.20349e-05	0	0	0	6.82053e-05	0	1.64563e-05	0	0	0	0	0	0	0	1.33349e-05	1.28029e-05	0	0	0	0	4.85105e-06	0	0	0	0	0	0	2.19555e-05	0	0	0	0	2.18508e-05	1.14512e-05	6.01275e-05	6.81858e-06	0	7.06566e-06	0	0	1.5836e-05	7.3229e-05	0	0	0
OTU_5052	0	5.6262e-06	0	0	0	0	4.44895e-06	0	0	0	0	0	0	0	0	0	0	0	0	3.84088e-05	0	0	0	0	0	0	0	0	0	0	0	0	0	0	0	0	0	0	0	0	0	0	0	0	0	0	0	0	0
OTU_5053	0	2.8131e-05	0	0	0	0	0	0	0	0	0	0	0	0	0	0	0	0	0	0	0	0	0	0	0	0	0	0	2.03975e-05	0	0	0	0	0	0	0	0	0	0	0	0	0	0	0	0	0	0	0	0
OTU_5055	0	0	0	0	0	0	0	0	0	0	0	6.93683e-06	0	0	0	0	0	0	0	0	0	0	0	0	0	0	0	0	0	0	0	0	0	0	0	0	0	0	0	0	0	0	0	0	0	0	0	0	0
OTU_5056	0	0	0	0	0	0	4.44895e-06	0	0	0	0	0	0	0	0	0	0	0	0	0	0	0	0	0	0	0	0	0	2.03975e-05	0	0	0	0	0	0	0	0	0	0	0	0	3.53283e-06	0	0	0	0	0	0	0
OTU_5057	0	0	0	0	0	0	0	0	0	0	0	0	0	0	0	0	0	0	0	0	0	0	0	0	0	0	0	0	0	0	0	0	0	0	0	0	0	0	0	0	0	0	0	0	0	0	0	0	0
OTU_53	0.00709079	0.00181726	0.00930047	0.00104814	0.000192806	1.87685e-05	7.11832e-05	0	0.000494488	1.38495e-05	0.0159297	0	0.0034852	0	0	0	0	0.000122929	0.0148062	0	0	2.21995e-05	4.17846e-05	0	0.0146356	6.41531e-05	1.71485e-05	0	0	8.84111e-06	0.000128372	0.0147541	1.12504e-05	0.000120225	0.000381324	0.000144928	5.46269e-05	6.87073e-05	0.0155129	0.000831867	0	0.00037448	9.46671e-05	0	0.00831786	0	0	0	0
OTU_5320	0	0	0	0	0	0	0	0	0	0	0	0	0	0	0	0	0	0	4.44496e-06	0	0	0	0	0	0	0	0	0	0	0	0	0	0	0	0	0	0	0	0	0	0	0	0	0	3.959e-06	0	0	0	0
OTU_5383	0	0	0	0	1.10175e-05	0	0	0	8.52566e-06	0	0	0	0	0	0	5.26413e-06	0	3.96545e-06	0	0	0	0	0	0	4.85105e-06	3.66589e-05	0	2.12201e-05	0.000122385	0	0	0	0	3.00562e-05	0	0	1.09254e-05	0	0	0	0	3.53283e-06	0	0	0	0	0	9.50652e-06	0
OTU_5904	4.83353e-06	0	0	6.325e-05	0	0	0	0	0	0	0	0	0	0	0	1.05283e-05	0	1.18964e-05	0	0	0	4.43991e-06	0	0	9.7021e-06	5.49884e-05	1.14324e-05	0	0	0	2.96244e-05	0	0	0	0	0	0	0	0	0	0	0	0	2.53553e-05	0	0	0	5.70391e-05	0
OTU_5916	0	0	0	0	0	0	0	0	0	0	0	0	0	0	0	0	0	0	0	0	0	0	0	0	0	0	0	0	0	0	0	0	0	0	0	0	0	0	0	0	0	0	0	0	0	0	0	0	0
OTU_5920	0	5.6262e-06	0	0	0	0	0	0	0	0	0	0	0	0	0	0	0	0	0	0	0	0	0	0	0	0	0	0	0	0	0	0	0	0	0	0	0	0	0	0	0	0	0	0	0	0	0	0	0
OTU_5927	0	1.68786e-05	0	0	0	0	0	0	0	0	0	0	0	0	0	0	0	0	0	0	0	0	0	0	0	0	0	0	1.01988e-05	0	0	0	0	0	0	0	0	0	0	0	0	0	0	0	0	0	0	0	0
OTU_625	7.2503e-05	2.8131e-05	2.53246e-05	9.03571e-06	0	4.69213e-06	4.44895e-06	6.35138e-06	0	4.61649e-06	7.40534e-05	0	0	0	0	0	0	0	3.11147e-05	1.28029e-05	0	0	0	0	7.76168e-05	0	5.71618e-06	4.24401e-06	1.01988e-05	0	0	7.90399e-05	0	0	0	0	0	0	5.51168e-05	0	0	4.2394e-05	0	0	3.959e-05	0	0	0	0
OTU_803	0.0125865	0.00232924	0.000829382	0.0003795	0.000765714	0.0052411	0.00174844	0.000832031	0.000161988	0.00182351	0.0298229	6.93683e-06	0.000418894	1.43614e-05	0	0.00229516	0.000361555	3.56891e-05	0.03844	6.40147e-05	0.000320578	0.00167828	0.000245485	0	0.0389636	0.000623201	0	0.000636602	0.00298824	4.42055e-05	4.93739e-05	0.0963892	1.12504e-05	7.51405e-05	0.0073087	0.00112649	0.000114716	1.71768e-05	0.0880467	6.81858e-05	3.64113e-05	0.000194306	0.000650047	5.70494e-05	0.0525043	0.000737172	0.000203733	9.50652e-06	4.86997e-05
OTU_951	0.00760798	2.25048e-05	0.00132321	0.00125596	0.00119539	0.00373962	0.00141032	0.00217217	0.0100262	0.00141264	0.0140167	9.01788e-05	0.000301604	0.00116327	0.00441882	0.0024215	0.00153661	0.00137998	0.0131437	0.000473709	0.00106338	0.00048839	0.00283613	0.0020845	0.0120549	9.16473e-06	0.00031439	0.00325091	0.00132584	0.000733812	0.00122447	0.0207129	0.000352513	0.00165309	0.00260571	0.00850467	0.00202666	0.000864567	0.0192909	0.00062731	0.000618992	0.0717448	0.00121805	0.00114733	0.0102855	0.00488193	0.00222135	0.000513352	0.00204539
OTU_234	0	0	0	0	0	0	0	0	0.0045868	0	0	0.000166484	0	0.000229783	0	0	0.029756	0	1.77798e-05	0	0	0	8.87923e-05	0	0	0	0	0	0	2.21028e-05	0	0	0	0	0	0	0.000294985	0	0	0	0	2.1197e-05	0.000523825	0.000171148	0	0	0	0	0
OTU_5545	0	0	0	0	0	0	0	0	0	9.23297e-06	0	0	0	0	0	0	0	0	0	0	0	0	0	0	0	0	0	0	0	0	0	0	0	0	0	0	0	0	0	0	0	0	0	0	0	0	0	0	0
OTU_531	0	0	0.000303896	0	0	0	2.66937e-05	0	0	0	6.99393e-05	0	0.000167558	0.00030159	0	4.73771e-05	0	0.000277582	8.44542e-05	0.000268862	8.60087e-05	3.55192e-05	0	0	1.94042e-05	0.000394083	9.71751e-05	6.79042e-05	1.01988e-05	0	0	0	0	0.000706321	0.000211846	0	5.46269e-06	5.15305e-05	0	0	0	0.000243765	1.26223e-05	0	0	0	0	0.000389767	0
OTU_160	0.00292912	0.000410712	0.000373538	0.000135536	0	0.000778893	0.00310537	0.000196893	0.000221667	4.61649e-06	0.0042663	0	0	0	0	0.00042113	0.000283218	0	0.00417826	0	0	0.000182036	2.61154e-05	0	0.00456484	0	5.14456e-05	0	0.00216214	7.07289e-05	0	0.00799181	0.00028876	0	0.000635539	0.00030962	0.000497105	0	0.00701988	0	0	0	0	0	0.00377689	0	0	0	0
OTU_609	0	5.6262e-05	0	0.000144571	0	0	0.000102326	0	0.000460386	0	0	0	0	0.000157976	0	0	3.01296e-05	4.75854e-05	2.66697e-05	0	0	0.000515029	5.22308e-06	0	1.45531e-05	0	0	5.94162e-05	0	0	0	8.78221e-06	2.6251e-05	0	0	0	0	1.14512e-05	0	0	0	0.000105985	0	0	0	0	8.54364e-05	0.000579898	0
OTU_856	0	0	0	0.000216857	0	0	0	0	0	0.000207742	0	0	0	0.000416481	0	0	0	0	0	0	0	1.77596e-05	0	0	0	0	0	0	0	0	0	0	0	0	0	0	7.1015e-05	0	0	0	0	0.000144846	0	0	0	0	0	0	0
OTU_1550	0	0	0	0	0	0	0	0	0	0	0	0	0	0	0	0	0	0	0	0	0	0	0	0	0	0	0	0	0	0	0	0	0	0	0	0	0	0	0	0	0	0	0	0	0	0	0	0	0
OTU_3965	0	0	0	0	0	0	0	0	0	0	0	0	0	0	0	0	0	0.000142756	0	0	0	0	0	0	0	0	0	0	0	0	0	0	0	0	0	0	0	0	0	0	0	0	0	0	0	0	0	0	0
OTU_4971	0	0	0	0	0	0	0	0	0	0	0	0	0	7.18071e-05	0	0	0	1.18964e-05	0	0	0	0	0	5.87182e-05	0	1.83295e-05	0	0	0	0	0	0	0	0	0	0	0	0	0	2.04558e-05	0	0	5.04891e-05	0	0	0	0	0	0
OTU_851	0	0	0.000151948	0	6.0596e-05	2.34606e-05	4.44895e-06	8.2568e-05	0	9.69462e-05	0	0.000180358	0.000938322	0.0010053	0	0.000110547	0.000186803	0.00136808	5.77845e-05	0.00185643	5.47328e-05	0	9.92385e-05	0.00124776	2.42552e-05	0.00120974	5.71618e-05	0	0	0.000198925	0.00144172	3.51289e-05	0	0	0.000677909	0	0.000131105	0	1.50319e-05	0.000109097	0	0.000275561	0.00358473	3.16941e-05	5.5426e-05	0	1.97161e-05	0.000104572	0
OTU_1362	0	0	0	0	0	0	0	0	0	0	0	0	0	0	0	0	0	0	0	0	0	0	0	0	0	0	0	0	0.000224373	0	0	0	0	0	4.23693e-05	0	0	0	0	0	0	3.53283e-06	1.26223e-05	0	0	0	0	0	0
OTU_504	0	0	6.96427e-05	0	0	0	2.22448e-05	0	0	0	2.05704e-05	0	0.000804276	0.000114891	0	0	0	0	0	0.000230453	0.00015638	0	0	0	0	0	0	0	0.000979082	0	0	0	0	0	0	0	9.28657e-05	0.00014314	0	0	0	0.000247298	5.68003e-05	4.43718e-05	0	5.37012e-05	0	9.50652e-05	0.00112009
OTU_2406	0	5.6262e-06	0	0	0	0	0	0	0	0	0	0	0	0	0	0	0	0	0	0	0	0	0	0	0	0	0	0	0	0	0	0	0	0	0	0	0	0	0	0	0	0	0	0	0	0	0	0	0
OTU_3268	1.93341e-05	0	0	0	0	0	0	0	0	0	0	0	0	0	0	0	0	0	0	0	0	0	0	0	0	0	0	0	0	0	0	0	0	0	0	0	0	0	0	0	0	0	0	0	0	0	0	0	0
OTU_5448	0	0	0	0	0	0	0	0	0	0	0	0	3.35115e-05	0	0	0	0	0	0	0	0	0	0	0	0	0	0	0	0	0	0	0	0	0	0	0	0	0	0	0	0	7.06566e-06	0	0	0	0	0	0	0
OTU_740	0	1.68786e-05	0	0	8.2631e-05	0	0	0	0	0	3.29126e-05	6.93683e-06	0	0	0	8.4226e-05	0	0	7.11193e-05	0.000166438	0	0	0	0	6.79147e-05	9.16473e-05	0	0.000101856	0	4.86261e-05	0	8.78221e-06	0	0	0.000190662	0.000138341	0	0	0	0.000197739	0	0	0	0	0	0	0	0	0
OTU_450	1.93341e-05	0	1.26623e-05	0.000216857	0	0	0	0	0	3.69319e-05	1.23422e-05	2.08105e-05	0.000284848	0	0	8.4226e-05	0	1.18964e-05	0.00107568	0.000640147	0	0	0	0	0.000101872	0.00034826	4.57294e-05	8.48803e-06	0	2.21028e-05	0.00024687	0	0	0.000255478	0.000190662	0	0	0	5.01062e-06	0.000122735	8.49597e-05	7.77223e-05	0.000201956	0	0	0	0.000105152	0.000123585	0
OTU_3970	0	0	0	0	0	0	0	0	0	0	0	0	0	0	0	0	0	1.58618e-05	0	0	0	0	0	0	0	0	0	0	0	0	0	0	0	0	0	0	0	0	0	0	0	0	0	0	0	0	0	0	0
OTU_2029	0	0	0	0	0.000225858	0	0	0	0	0	0	0	0	0	0	0	0	0	0	0	0	0	0	0	0	0	0	0	0	0	0	0	0	0	0	0	0	0	0	0	0	0	0	0	0	0	0	0	0
OTU_336	0.000319013	0.00127152	0	0.000207821	0.000165262	9.38425e-05	3.55916e-05	0.000647841	0	0	0.000205704	4.1621e-05	0.000904811	0.000445204	0.00248979	0.000205301	0	9.91363e-05	0.000200023	0.000332877	0.000117285	0.000275274	0.000125354	0	0.000145531	0.000210789	0.000274377	0.000314057	0.000683318	0	0.000552988	5.70844e-05	4.12515e-05	0	0.000105923	0.000171279	0	0.000160317	0.000100212	0.000156827	0	0.000360349	3.78668e-05	0.000297925	4.7508e-05	0.000146458	0.000256309	0.000361248	0
OTU_4989	0	0	0	0	0	0	0	0	0	0	0	0	0	0	0	0	0	0	0	0	0	0	0	0	0	0	0	0	0	0	0	0	0	0	0	0	0	0	0	0	0	0	0.000189334	0	0	0	0	0	0
OTU_906	4.35018e-05	0	0	9.03571e-05	0	0	0	2.54055e-05	0	0.000101563	0	0	0	0	0	5.26413e-06	0	0	1.33349e-05	0.000460906	0	0	0	0	0	0	0	1.2732e-05	0	1.32617e-05	0	0	0	0	0	0	2.18508e-05	0	0	0	0	9.18536e-05	0.000119912	0	0	0	0	0.000313715	0
OTU_2531	0	0	0	0	0	0	0	0	0	0	0	0	0	0	0	0	0	0	0	0	0	0	0	0	0	0	0	2.97081e-05	0	0	0	0	0	0	0	0	0	0	0	0	0	0	0	0	0	9.76386e-06	0	0	0
OTU_1184	0	0	0	0	0	0	0	0	0	0	0	0	0	0	0	0	0	0	0	0.000320074	0	0	0	0	0	8.24825e-05	0	0	0	0	0	0	0	0	0	0	0	0	0	0	0	0	0	0	0	0	0	0	0
OTU_3069	0	0	0	0	0	0	0	0	0	0	0	0	0	0	0	0	0	0	0	0	0	0	0	0	0	0	0	0	0	8.84111e-06	0	0	0	0	0	0	0	0	0	0	0	0	0	0	0	0	0	0	0
OTU_1544	0	0	0	0	0	0	0	0	0	0	0	0	0	0	0	0	0	0	3.11147e-05	0	0	0	0	0	0	0	0	0	0	0	0	0	0	0	0	0	0	0	0	0	0	0	0	0	0	0	0	0	0
OTU_643	0	0	0	0	0	0.000117303	0	0	0	0	0	0	0	0	0	0	0	0	0	0.00021765	0	0	0	0	0	0	0	0	0	0	0.000335743	0	0	0	0	0	0	0	0	0	0.00101952	1.76642e-05	0	0	0	3.90554e-05	0	0	0.00131489
OTU_911	0	0	0	0	0	0	0	0.000362029	0	0	0	0	0	0	0	0	0	0	0	0	0	0	0	0	0	0	0	0	0	0	0	0	0	0.000255478	0	0	0	0	0	0	0	7.06566e-06	0	0	0	0	0	0	0
OTU_1502	0	0	0	0	0	0	0	0.000120676	0	0	0	0	0	0	0	0	0	0	0	0	0	0	0	0	0	8.24825e-05	4.57294e-05	0	0	0	0	0	0	0.00024045	0	0	0	0	1.50319e-05	0	0.000570444	7.06566e-06	7.57337e-05	0	0	3.90554e-05	0	0	0
OTU_1061	9.66707e-06	3.93834e-05	0	0.000135536	0.000512312	0	0	0	0	0.000106179	4.11408e-06	0.000145673	0.000871299	0.000560095	0.000919654	5.79054e-05	0	0.000138791	4.44496e-06	0.000921812	0	1.77596e-05	5.74539e-05	0.00139456	5.33615e-05	0.000137471	9.14589e-05	0	8.15902e-05	1.76822e-05	0	0	0	0.000571068	0	0.00019763	0	1.14512e-05	0	0.000259106	0.000643266	0	0	6.33882e-06	7.918e-05	3.41735e-05	3.94322e-05	0.000332728	0
OTU_1123	0	2.8131e-05	0	1.80714e-05	0.000137718	0	4.44895e-06	0.000114325	0	1.38495e-05	0	4.1621e-05	0	0	0.000314028	5.26413e-05	4.21814e-05	4.362e-05	2.66697e-05	1.28029e-05	0	0	0	0.000190834	0	2.74942e-05	1.14324e-05	8.48803e-06	0	1.76822e-05	0.000138247	0	3.75014e-06	0	0	6.58766e-06	0	2.29024e-05	0	0	0	2.47298e-05	0.000239823	1.26776e-05	0	0	6.57203e-05	0	0
OTU_2816	0	0	0	0	0	0	0	0	0	0	0	0	5.02673e-05	0	0	0	0	0	1.33349e-05	0	0	0	0	0	0	0	0	0	0	0	0	0	0	0	0	0	0	0	0	0	0	2.47298e-05	1.89334e-05	0	0	0	0	0	0
OTU_3077	0	0	0	0	0	0	0	0	0	0	0	0	0	0	0	0	0	0	0	0	0	0	0	0	0	0	0	0	0	0	0	0	0	0	0	0	0	0	0	0	0	0	0	0	0	1.46458e-05	0	0	0
OTU_3331	0	0	0.00016461	0	0	0	0	0	0	0	0	0	0	0.00020106	0	0	0	0	0	0	0	0	0	0	0	0	0	0	0	0	0	0	0	0.000180337	0	0	1.63881e-05	0	1.00212e-05	0	0	0	0	0	0	0	0	0	0
OTU_3401	0	0	0	0	0.000143227	0	0	0	0	0	0	0	0	0	0	0	0	0	0	0	0	0	0	0	0	0	0	0	0	0	0	0	0	0	0	0	0	0	0	0	0	0	0	0	0	0	6.57203e-06	1.9013e-05	0
OTU_3754	0	0	0	0	0	0	0	0	0	0	8.22815e-06	0	0	0	0	0	0	0	0	0	0	0	0	0	0	0	0	0	0	0	0	0	0	0	0	0	0	0	0	0	0	0	0	0	0	0	0	0	0
OTU_3849	0	0	0	0	0	0	0	0	0	0	0	0	0	0	0.000291598	0	0	0	0	0	0	0	0	0	0	0	0	0	0	0	0	0	0	0	0	0	0	0	0	0	0	0	3.78668e-05	0	0	0	0	0	0
OTU_4011	0	0	0	0	0	0	0	0	0	0	0	0	0.000184313	0	0	0	0	0	3.11147e-05	0	0	0	0	0	0	5.49884e-05	5.71618e-06	0	0	0	0	0	0	3.00562e-05	0	0	0	2.8628e-05	0	0	0	0	7.57337e-05	0	0	0	0	0	0
OTU_4048	0	0	0	0	0	0	0	0	0	0	0	0	5.02673e-05	0	0	0	0	0	0	3.84088e-05	0	0	0	0	0	0	0	0	0	0	0	0	0	0	0	0	0	0	0	6.81858e-06	0	0	0	0	0	0	0	0	0
OTU_4056	0	0	0	0	0	0	0	0	0	0	0	0	0	0	0	0	0	0	0	3.84088e-05	0	0	0	0	0	0	0	0	0	0	0	0	0	0	0	0	0	0	0	0	0	0	1.89334e-05	0	0	0	0	0	0
OTU_4419	0	0	0	0	0	0	0	0	0	0	0	0	0	0	0	0	0	0	0	0	0	0	0	0	0	0	0	0	0	0	1.97496e-05	0	0	0	0	0	0	0	0	0	0	0	0	0	0	0	0	0	0
OTU_451	0	0	0.000424188	8.13214e-05	0	0	8.89791e-06	8.89194e-05	0	9.23297e-06	0.000197476	0	0.00236256	0	0.00152528	0	0	0	0	0.000243256	0	6.21587e-05	0	0	7.27657e-05	0.000769837	0	0	0.000316162	0	0	8.78221e-06	0	0	0.000656724	0	0	0	0	0	0	1.05985e-05	0	0	0	0	0	0	0.0110548
OTU_4810	0	0	0	0	0	0	0	0	0	0	4.11408e-06	0	0.000251336	0	6.72917e-05	5.26413e-05	1.80777e-05	0	1.77798e-05	0	3.90949e-05	0	0	0	0	0.0001558	5.71618e-05	0	0	0	9.87479e-06	0	0	0	0.000233031	0	0	0	0	0	0	6.00582e-05	0	0	0	0	0	0.000104572	0
OTU_5081	0	0	0	0	0	0	0	0	0	0	4.11408e-06	0	1.67558e-05	0	0	0	0	1.58618e-05	0	0	1.5638e-05	0	0	0	0	0	5.71618e-06	0	0	0	0	0	3.75014e-06	0	0	0	0	0	0	0	0	0	0	0	0	0	0	6.65456e-05	0
[truncated: 4,578 more rows]
[truncated: 8 more columns]

## Sheet: Sorted_tableRAnegs>RAsample
# Constructed from biom file
[truncated: 5,739 more rows]
[truncated: 6 more columns]

## Sheet: FilteredTable
#OTU ID	Ratio	LRH-1-001-002-A_S7	LRH-1-002-044-A_S14	LRH-1-003-086-A_S19	LRH-1-004-128-A_S26	LRH-1-005-170-A_S30	LRH-1-006-212-A_S37	LRH-1-007-254-A_S42	LRH-2-007-260-A_S43	LRH-1-008-296-A_S48	LRH-1-009-338-A_S53	LRH-2-001-008-A_S8	LRH-2-002-050-A_S15	LRH-2-003-092-A_S20	LRH-2-004-134-A_S27	LRH-2-005-176-A_S31	LRH-2-006-218-A_S38	LRH-2-008-302-A_S49	LRH-2-009-344-A_S54	LRH-3-001-014-A_S9	LRH-3-002-056-A_S16	LRH-3-005-182-A_S32	LRH-3-006-224-A_S39	LRH-3-007-266-A_S44	LRH-3-009-350-A_S55	LRH-4-001-020-A_S10	LRH-4-002-062-A_S17	LRH-4-004-146-A_S28	LRH-4-005-188-A_S33	LRH-4-006-230-A_S40	LRH-4-008-314-A_S50	LRH-4-009-356-A_S56	LRH-5-001-026-A_S11	LRH-5-004-152-A_S29	LRH-5-005-194-A_S34	LRH-5-006-236-A_S41	LRH-5-007-278-A_S45	LRH-5-008-320-A_S51	LRH-5-009-362-A_S57	LRH-6-001-032-A_S12	LRH-6-002-074-A_S18	LRH-6-005-200-A_S35	LRH-6-007-284-A_S46	LRH-6-008-326-A_S52	LRH-6-009-368-A_S58	LRH-7-001-038-A_S13	LRH-7-005-206-A_S36	LRH-7-007-290-A_S47	LRH-7-009-374-A_S59
[truncated: 5,466 more rows]
[truncated: 6 more columns]
